# Supplementary material for: Natural Killer cells demonstrate distinct eQTL and transcriptome-wide disease associations, highlighting their role in autoimmunity
Source: Nat Commun. 2022 Jul 14;13:4073. doi: 10.1038/s41467-022-31626-4 (PMC9283523; doi:10.1038/s41467-022-31626-4)
Supplement: Supplementary file 4 — Supplementary Data [file 41467_2022_31626_MOESM4_ESM.xlsx]

## Sheet: Supplementary Data 1
Probe	Ensembl ID	Gene	SNP	SNP.Chr	SNP.pos	Beta	P value	P value (FDR)		Peak cis eSNPs
6370612	ENSG00000258289	CHURC1	rs6745	chr14	65401695	0.919844	1.64774e-94	3.00488e-74
2710463	ENSG00000197119	SLC25A29	rs1059264	chr14	100769163	0.474623	2.90038e-93	1.65623e-76
5390553	ENSG00000226752	CUTALP	rs13299616	chr9	123594803	-0.645967	2.07765e-87	1.80221e-70
1710132	ENSG00000136146	MED4	rs4941620	chr13	48549408	-0.625654	2.78832e-87	1.20294e-63
6770392	ENSG00000075142	SRI	rs1063964	chr7	87835469	0.522058	3.76471e-84	1.27301e-66
5390338	ENSG00000160305	DIP2A	rs9306156	chr21	47960493	0.475097	1.16427e-83	8.08836e-64
2000209	ENSG00000214941	ZSWIM7	rs2286796	chr17	15884227	0.447173	3.03912e-81	2.15516e-64
3520440	ENSG00000144401	METTL21A	rs2551930	chr2	208469585	0.363916	7.53242e-80	1.6719e-62
1510743	ENSG00000163584	RPL22L1	rs13063927	chr3	170582888	0.2642	1.92098e-79	8.06042e-64
4640161	ENSG00000187624	C17orf97	rs11150882	chr17	259648	0.566037	2.62912e-78	8.06042e-64
3390373	ENSG00000177370	TIMM22	chr17:905386:I	chr17	905386	-0.382186	3.14351e-78	4.54804e-64
5900286	ENSG00000184939	ZFP90	rs1728767	chr16	68583309	0.401247	4.0095e-78	4.68019e-59
2320253	ENSG00000173915	ATP5MD	rs11191658	chr10	105096021	0.676994	1.21205e-77	1.36065e-60
2260731	ENSG00000164308	ERAP2	rs1363974	chr5	96293816	1.60345	1.33282e-76	1.21368e-59
160446	ENSG00000147421	HMBOX1	rs10088428	chr8	28909523	-0.361096	9.32062e-75	1.56579e-58
6130382	ENSG00000165983	PTER	rs1055340	chr10	16555528	0.377586	4.82824e-74	2.93322e-58
7610309	ENSG00000184898	RBM43	rs56376752	chr2	152118275	-0.305753	8.44654e-74	2.21304e-58
380551	ENSG00000111671	SPSB2	rs3825335	chr12	6982452	0.294211	4.83479e-72	1.00996e-57
1940612	ENSG00000088930	XRN2	rs202835	chr20	21302885	0.415908	1.54902e-71	1.42121e-53
6580379	ENSG00000164597	COG5	rs17154091	chr7	107084790	0.283053	1.74258e-71	3.68444e-56
2650148	ENSG00000164253	WDR41	rs335632	chr5	76728085	0.523394	2.98343e-71	2.19206e-53
3850615	ENSG00000160310	PRMT2	rs9306156	chr21	47960493	0.503275	8.96104e-71	5.85965e-54
5690228	ENSG00000136861	CDK5RAP2	rs7037806	chr9	123151125	-0.3758	9.35702e-71	2.08472e-54
3440086	ENSG00000124587	PEX6	chr6:42920416:I	chr6	42920416	0.36223	4.75931e-70	1.47349e-57
1070736	ENSG00000133302	SLF1	chr5:93992546:D	chr5	93992546	-0.211634	1.30775e-68	1.25584e-53
5310241	ENSG00000175768	TOMM5	rs7031047	chr9	37594825	0.371571	2.64749e-68	1.83816e-53
610598	ENSG00000064886	CHI3L2	rs79561756	chr1	111765671	1.50315	3.00149e-68	2.47783e-51
5670139	ENSG00000126246	IGFLR1	rs12459634	chr19	36230174	-0.523332	4.13139e-68	3.70404e-51
3310376	ENSG00000134809	TIMM10	rs2848626	chr11	57283988	0.511072	5.90325e-68	1.58909e-49
3400408	ENSG00000141698	NT5C3B	rs7212972	chr17	39980819	-0.229127	1.16005e-67	1.09916e-52
5690543	ENSG00000198468	FLVCR1-DT	rs61832056	chr1	213015323	0.331176	1.91175e-67	5.24624e-54
60437	ENSG00000083444	PLOD1	rs58495963	chr1	12012980	-0.423709	2.23659e-67	1.79871e-52
1780600	ENSG00000198851	CD3E	rs2231440	chr11	118175439	0.984671	2.65487e-67	1.42358e-54
7400243	ENSG00000129933	MAU2	chr19:19434042:I	chr19	19434042	-0.244271	3.66108e-67	9.30968e-52
110291	ENSG00000166796	LDHC	chr11:18412389:D	chr11	18412389	0.214664	8.90654e-67	1.84698e-47
990020	ENSG00000244754	N4BP2L2	rs2239748	chr13	33101817	0.276022	1.92863e-66	1.66034e-53
2190707	ENSG00000120675	DNAJC15	rs2281782	chr13	43598191	-0.309457	2.18145e-66	4.78163e-51
2320079	ENSG00000103202	NME4	rs7188541	chr16	446095	0.636284	4.65684e-66	1.7448e-52
870056	ENSG00000123427	EEF1AKMT3	rs11172344	chr12	58193448	0.229014	2.25693e-65	1.10626e-51
2230431	ENSG00000128604	IRF5	rs7796963	chr7	128629001	-0.415356	2.77342e-65	1.52618e-51
6200053	ENSG00000171055	FEZ2	rs3770811	chr2	36780780	0.285907	1.31648e-64	2.89905e-51
5340487	ENSG00000124275	MTRR	rs162049	chr5	7893121	-0.423812	1.67944e-64	1.89393e-51
6270278	ENSG00000198862	LTN1	rs2776232	chr21	30284331	-0.155889	5.65304e-64	2.46483e-49
5960736	ENSG00000125871	MGME1	rs60396879	chr20	17958772	-0.315976	5.74217e-63	1.11715e-46
2320187	ENSG00000175221	MED16	chr19:882386:D	chr19	882386	0.404461	6.50622e-63	1.98653e-51
6180184	ENSG00000214078	CPNE1	rs6058354	chr20	34491110	-0.506874	1.07564e-62	6.98057e-45
4390390	ENSG00000240344	PPIL3	rs2136600	chr2	201742345	-0.335516	3.02106e-62	1.84698e-47
1570014	ENSG00000130703	OSBPL2	chr20:60870834:D	chr20	60870834	-0.289834	3.80278e-62	6.2684e-50
7320717	ENSG00000259075	POC1B-GALNT4	rs4842492	chr12	89909062	0.281587	5.80159e-62	1.5318e-48
1660397	ENSG00000166888	STAT6	rs4559	chr12	57489648	-0.281123	7.16633e-62	1.77467e-49
4640673	ENSG00000187676	B3GLCT	rs912603	chr13	31905641	0.254127	1.35327e-61	1.26887e-49
1500112	ENSG00000172057	ORMDL3	rs4378650	chr17	38080865	0.271601	1.88954e-61	4.38581e-49
1240309	ENSG00000110074	FOXRED1	rs672908	chr11	126149651	0.212172	2.9121e-61	5.21574e-46
5690519	ENSG00000100979	PLTP	rs394643	chr20	44540178	-0.25332	1.06969e-60	1.62289e-48
4260609	ENSG00000237651	C2orf74	rs2167564	chr2	61400816	0.235231	5.00006e-60	1.57008e-46
5290239	ENSG00000166896	ATP23	rs11172389	chr12	58337671	-0.247196	6.51398e-60	3.23641e-47
5270379	ENSG00000011405	PIK3C2A	rs214932	chr11	17195511	-0.280387	7.20016e-60	3.33007e-47
6580612	ENSG00000120253	NUP43	rs9717327	chr6	149949928	-0.238864	1.44599e-59	1.44386e-46
3290576	ENSG00000105053	VRK3	rs12971775	chr19	50479238	-0.329122	3.09358e-59	3.92357e-47
3460056	ENSG00000135778	NTPCR	rs743199	chr1	233086949	0.25995	5.4859e-59	1.30861e-47
1500753	ENSG00000137411	VARS2	rs753725	chr6	30890871	0.210596	8.45169e-59	2.01548e-40
7160612	ENSG00000055483	USP36	rs3744799	chr17	76794774	0.32459	3.9518e-58	4.89449e-47
6900053	ENSG00000166387	PPFIBP2	rs7126061	chr11	7548423	0.386055	4.98163e-58	2.61141e-46
1230192	ENSG00000169682	SPNS1	rs7140	chr16	28995757	-0.318115	9.8266e-58	1.52277e-45
3190730	ENSG00000140319	SRP14	rs16924528	chr15	40328292	0.296752	1.2942e-57	2.46358e-45
3390379	ENSG00000110455	ACCS	rs2074038	chr11	44087989	0.593872	4.62084e-57	5.83449e-42
7650615	ENSG00000137106	GRHPR	rs7856656	chr9	37421065	0.205396	4.75205e-57	1.23721e-45
2100722	ENSG00000117533	VAMP4	rs78075821	chr1	171724645	0.255637	1.1367e-56	6.52074e-45
1690161	ENSG00000163428	LRRC58	chr3:120082075:D	chr3	120082075	-0.329538	1.24838e-56	3.8502e-40
5960682	ENSG00000166831	RBPMS2	rs4777596	chr15	65080708	-1.56235	2.79981e-56	1.06647e-40
5050520	ENSG00000006282	SPATA20	rs8076632	chr17	48625928	-0.295439	2.99737e-56	3.79613e-44
3870113	ENSG00000176422	SPRYD4	rs7302925	chr12	56861458	-0.129333	3.02986e-56	1.48972e-42
3060471	ENSG00000001561	ENPP4	rs7769738	chr6	46110726	0.251539	3.06011e-56	6.43626e-45
360156	ENSG00000105278	ZFR2	rs8110279	chr19	3828433	-0.228345	4.44112e-56	6.12685e-46
1500102	ENSG00000136240	KDELR2	rs2347784	chr7	6524843	-0.295449	5.34283e-56	5.62857e-43
4120689	ENSG00000182511	FES	rs12906125	chr15	91427612	-0.52932	6.49887e-56	5.72855e-44
240152	ENSG00000204650	LINC02210	chr17:44166080:I	chr17	44166080	0.19904	1.59162e-55	4.12276e-42
4120154	ENSG00000086232	EIF2AK1	rs62456202	chr7	6079951	0.199204	4.02671e-55	1.58574e-43
5810411	ENSG00000163162	RNF149	rs10496353	chr2	101917459	0.392249	8.60468e-55	4.6047e-43
3310025	ENSG00000145247	OCIAD2	rs7673965	chr4	48931159	-0.194665	9.12979e-55	6.47415e-41
3370255	ENSG00000148384	INPP5E	chr9:139330594:I	chr9	139330594	-0.246059	1.67461e-54	3.38781e-44
4730168	ENSG00000104835	SARS2	rs730078	chr19	39421388	-0.174916	2.85841e-54	6.45007e-43
4010021	ENSG00000141560	FN3KRP	rs2246577	chr17	80680394	0.328939	3.89844e-54	1.7128e-41
7100386	ENSG00000141002	TCF25	chr16:89974729:D	chr16	89974729	0.453207	4.74706e-54	2.27139e-36
240110	ENSG00000029725	RABEP1	rs7426	chr17	5288983	0.258677	4.93278e-54	3.46295e-43
4010072	ENSG00000136197	C7orf25	rs616746	chr7	42942731	-0.244118	8.93996e-54	3.0786e-42
7200315	ENSG00000066926	FECH	chr18:55221716:D	chr18	55221716	0.265797	1.41361e-53	6.04537e-42
5130154	ENSG00000091844	RGS17	rs609834	chr6	153457812	-0.377632	1.4829e-53	4.00809e-42
3610671	ENSG00000145284	SCD5	rs1031640	chr4	83817693	-0.300705	2.35137e-53	1.94584e-42
5090731	ENSG00000119878	CRIPT	rs3087822	chr2	46852033	0.201858	3.16222e-53	3.91166e-43
3290209	ENSG00000012963	UBR7	rs2905	chr14	93693422	0.204647	3.16351e-53	1.59866e-41
2940647	ENSG00000188321	ZNF559	rs28384491	chr19	9434872	-0.293115	5.41001e-53	6.37488e-40
6940521	ENSG00000055950	MRPL43	rs3740490	chr10	102756743	0.243835	5.62895e-53	7.81197e-41
6840600	ENSG00000198756	COLGALT2	rs10911473	chr1	183935353	0.463526	6.51215e-53	8.6246e-41
6180377	ENSG00000105483	CARD8	rs1347170	chr19	48713950	-0.283438	3.21721e-52	1.83694e-41
1010315	ENSG00000140471	LINS1	rs6598356	chr15	101109893	-0.197731	8.85389e-52	4.05403e-41
3180682	ENSG00000186716	BCR	rs131703	chr22	23652201	0.245861	1.73361e-51	9.30379e-41
5670114	ENSG00000183891	TTC32	rs35957485	chr2	20090677	0.378285	2.47387e-51	2.49434e-38
6590731	ENSG00000047579	DTNBP1	rs742105	chr6	15573074	-0.198417	3.0016e-51	1.06134e-40
2600204	ENSG00000211456	SACM1L	rs2673053	chr3	45732044	0.314631	4.16419e-51	3.07171e-38
2650110	ENSG00000114742	WDR48	rs3736573	chr3	39129742	0.247891	6.09716e-51	2.62369e-39
7050180	ENSG00000197375	SLC22A5	rs11242109	chr5	131677047	-0.0880179	8.47723e-51	7.5445e-40
770593	ENSG00000128534	LSM8	rs2896241	chr7	117822380	-0.117651	1.0815e-50	9.29919e-40
2070605	ENSG00000075239	ACAT1	rs61214973	chr11	107990733	0.246486	1.29535e-50	2.06487e-38
6480059	ENSG00000107796	ACTA2	rs1324551	chr10	90751516	-0.44728	1.43827e-50	1.67539e-40
7160400	ENSG00000143198	MGST3	rs12040685	chr1	165599858	-0.188369	1.49628e-50	7.34408e-41
1410246	ENSG00000125124	BBS2	rs8060037	chr16	56484820	-0.245756	2.15864e-50	9.58642e-40
290156	ENSG00000116698	SMG7	chr1:183523503:I	chr1	183523503	-0.224095	2.22017e-50	1.76212e-39
2630687	ENSG00000111666	CHPT1	rs10860771	chr12	102087242	0.252994	2.77175e-50	1.0102e-39
5130440	ENSG00000136717	BIN1	rs10194375	chr2	127839781	0.267262	4.307e-50	1.35493e-38
6100010	ENSG00000159445	THEM4	rs6698740	chr1	151859050	0.0948008	4.44614e-50	4.92531e-39
6560156	ENSG00000108861	DUSP3	rs15359	chr17	41843979	-0.404098	4.46233e-50	2.22163e-39
2810674	ENSG00000146833	TRIM4	rs2527919	chr7	99494513	0.191344	5.09454e-50	1.64434e-37
3450180	ENSG00000089127	OAS1	rs10774671	chr12	113357193	0.26384	1.08879e-49	2.85252e-39
5390754	ENSG00000110906	KCTD10	rs7314406	chr12	110050001	0.453726	1.09563e-49	8.41415e-39
5910215	ENSG00000108384	RAD51C	rs34717648	chr17	56886624	0.242808	1.21347e-49	1.24328e-38
2710615	ENSG00000100997	ABHD12	rs6138609	chr20	25570985	0.114845	1.89085e-49	1.20248e-37
6590475	ENSG00000079335	CDC14A	rs1007081	chr1	100859992	-0.20281	2.15485e-49	1.18852e-38
1510014	ENSG00000160299	PCNT	rs9306156	chr21	47960493	0.221306	3.51797e-49	4.47232e-37
6370377	ENSG00000131943	C19orf12	chr19:30190522:I	chr19	30190522	0.353432	3.77454e-49	5.89933e-38
6100239	ENSG00000155542	SETD9	rs832402	chr5	56265168	-0.19718	3.93069e-49	3.56852e-39
6270148	ENSG00000154027	AK5	rs12093881	chr1	77899640	0.527271	3.95271e-49	1.34149e-36
3450615	ENSG00000263753	LINC00667	rs11664657	chr18	5275032	0.465087	8.15323e-49	3.29155e-39
7650341	ENSG00000128699	ORMDL1	rs1055091	chr2	190635143	-0.121906	1.66278e-48	1.47133e-36
70026	ENSG00000100321	SYNGR1	rs9611155	chr22	39739187	0.397942	1.76369e-48	4.32215e-38
3460097	ENSG00000173917	HOXB2	rs1042815	chr17	46620288	0.37831	1.97557e-48	3.31813e-36
7000746	ENSG00000144559	TAMM41	rs420537	chr3	11886751	-0.149509	2.34494e-48	1.3084e-37
6040129	ENSG00000143155	TIPRL	rs10753766	chr1	168166616	0.206093	2.56393e-48	2.49434e-38
2060193	ENSG00000105726	ATP13A1	rs56408111	chr19	19793545	0.434865	4.07966e-48	1.05805e-32
5130468	ENSG00000166847	DCTN5	rs249870	chr16	23666178	0.20522	1.49345e-47	2.86204e-38
6380612	ENSG00000106610	STAG3L4	rs17137359	chr7	66783821	-0.117827	1.49639e-47	2.72349e-35
6520112	ENSG00000139344	AMDHD1	rs7486703	chr12	96337997	0.0948707	4.77496e-47	3.7503e-36
6180133	ENSG00000096433	ITPR3	rs12662525	chr6	33605175	-0.306823	5.37448e-47	1.25174e-35
3370747	ENSG00000127337	YEATS4	rs7303212	chr12	69758547	-0.165263	7.70365e-47	1.44837e-36
6250382	ENSG00000129055	ANAPC13	rs6790466	chr3	134197740	0.170986	2.10171e-46	3.1778e-35
2750035	ENSG00000164978	NUDT2	rs10814102	chr9	34353879	0.43308	2.23587e-46	2.25852e-34
6770279	ENSG00000164010	ERMAP	rs11210731	chr1	43311165	-0.139549	5.18416e-46	3.83026e-34
1070487	ENSG00000205810	KLRC3	rs11053802	chr12	10597207	-0.705033	7.46216e-46	7.23992e-36
6020719	ENSG00000112210	RAB23	rs3800018	chr6	57069606	0.225305	9.26568e-46	1.30012e-33
5900360	ENSG00000108666	C17orf75	rs6505294	chr17	30687415	-0.137324	1.15912e-45	3.0646e-34
1230639	ENSG00000196655	TRAPPC4	rs111230411	chr11	118893134	0.208374	1.24707e-45	2.2248e-36
4540326	ENSG00000100994	PYGB	chr20:25296796:I	chr20	25296796	-0.192979	1.47512e-45	7.17134e-35
5260215	ENSG00000123240	OPTN	rs12415683	chr10	13172872	-0.195345	1.5118e-45	1.12217e-35
6040292	ENSG00000143756	FBXO28	rs7519433	chr1	224319003	0.142102	1.51625e-45	2.69893e-35
6330356	ENSG00000139624	CERS5	chr12:50523601:D	chr12	50523601	-0.183607	1.75086e-45	3.11176e-35
3130768	ENSG00000173230	GOLGB1	rs9859702	chr3	121406961	-0.316115	1.95503e-45	2.34406e-33
7610440	ENSG00000132530	XAF1	rs8081725	chr17	6678180	0.35981	2.10824e-45	1.66874e-36
5700086	ENSG00000123219	CENPK	rs166329	chr5	64944445	-0.222766	5.6096e-45	4.96024e-34
7610392	ENSG00000162994	CLHC1	rs17046778	chr2	55459373	0.163764	6.69359e-45	7.74026e-32
3610300	ENSG00000160124	CCDC58	rs4677952	chr3	122163022	0.371335	7.56797e-45	1.58658e-35
3060100	ENSG00000162104	ADCY9	rs34140544	chr16	4105786	-0.2469	8.38864e-45	5.44998e-34
5900735	ENSG00000122359	ANXA11	chr10:81947415:D	chr10	81947415	0.260744	1.12983e-44	1.22552e-34
5810086	ENSG00000144362	PHOSPHO2	rs12994589	chr2	170550217	-0.109185	1.99641e-44	2.17491e-34
2490142	ENSG00000188305	PEAK3	rs56054943	chr19	2279190	-0.155444	2.47826e-44	1.49675e-33
2760102	ENSG00000144504	ANKMY1	rs13394744	chr2	241461372	0.2952	2.73185e-44	2.17491e-34
6450382	ENSG00000149403	GRIK4	rs3018285	chr11	120787752	-0.106039	3.66019e-44	3.90096e-33
360053	ENSG00000154889	MPPE1	rs16976822	chr18	11886867	-0.474657	5.27774e-44	3.55377e-30
630086	ENSG00000177868	SVBP	rs2816600	chr1	43267130	0.181489	5.29121e-44	2.80308e-33
7100437	ENSG00000099940	SNAP29	rs178092	chr22	21258292	0.256952	5.98168e-44	1.26769e-34
6060592	ENSG00000065135	GNAI3	rs7371	chr1	110135308	-0.288171	6.13572e-44	2.24207e-34
3130598	ENSG00000189306	RRP7A	rs13504	chr22	42908897	-0.480736	1.02531e-43	5.15213e-32
270129	ENSG00000129925	TMEM8A	chr16:426004:D	chr16	426004	-0.276839	1.29144e-43	1.02482e-34
5080192	ENSG00000135919	SERPINE2	rs10194024	chr2	224890840	-0.467521	1.67536e-43	5.9567e-33
1980180	ENSG00000106733	NMRK1	rs11144225	chr9	77707300	-0.290717	2.3759e-43	6.01235e-34
5290382	ENSG00000100376	FAM118A	rs136579	chr22	45771091	0.336962	2.46119e-43	4.51689e-31
3940538	ENSG00000135951	TSGA10	chr2:99781339:I	chr2	99781339	0.0913188	2.96783e-43	6.00991e-32
7400537	ENSG00000277656	GSTT1	rs113413	chr22	24292264	-0.340771	3.94146e-43	6.13705e-34
4280228	ENSG00000116679	IVNS1ABP	rs10732976	chr1	185409061	0.322116	4.45084e-43	4.04921e-32
670731	ENSG00000170891	CYTL1	rs9998195	chr4	5026576	0.628683	7.52407e-43	2.82226e-30
5050112	ENSG00000197771	MCMBP	rs17681175	chr10	121603574	-0.158918	8.09036e-43	1.09657e-32
6220300	ENSG00000205581	HMGN1	rs2735307	chr21	40713358	-0.165453	8.13284e-43	1.34212e-33
4040382	ENSG00000146243	IRAK1BP1	rs72902902	chr6	79720120	0.217748	9.86985e-43	1.0785e-30
5570142	ENSG00000148019	CEP78	rs145629567	chr9	80908416	-0.517456	1.18878e-42	3.58255e-30
1470332	ENSG00000089327	FXYD5	rs12110	chr19	35660508	-0.24157	1.88708e-42	2.65903e-33
6370187	ENSG00000039560	RAI14	rs7725566	chr5	34535584	0.243507	3.15698e-42	9.75835e-30
2850100	ENSG00000026297	RNASET2	chr6:167391834:I	chr6	167391834	-0.165151	7.7564e-42	1.59731e-32
4220086	ENSG00000255302	EID1	rs62010875	chr15	49181699	-0.163158	1.19486e-41	2.22692e-30
7380601	ENSG00000099219	ERMP1	rs10758708	chr9	5842176	-0.429063	1.43277e-41	1.78156e-30
4900044	ENSG00000097046	CDC7	rs13447464	chr1	91968278	-0.168024	1.4746e-41	1.02289e-31
2900403	ENSG00000182362	YBEY	rs62224180	chr21	47726332	-0.344853	1.59735e-41	2.8686e-30
6450692	ENSG00000240065	PSMB9	chr6:32828219:I	chr6	32828219	0.276243	2.70915e-41	5.64571e-29
5570195	ENSG00000185658	BRWD1	rs2297256	chr21	40558421	0.209946	2.90928e-41	3.04443e-32
10753	ENSG00000164144	ARFIP1	rs4619875	chr4	153701130	0.164135	4.44474e-41	1.34327e-32
4810274	ENSG00000197912	SPG7	rs7193472	chr16	89605495	-0.0981569	5.56971e-41	7.98465e-30
130609	ENSG00000275395	FCGBP	chr19:40402602:D	chr19	40402602	-0.631457	7.62971e-41	3.31659e-31
540170	ENSG00000150753	CCT5	rs1042392	chr5	10256161	0.160543	8.3244e-41	6.33443e-32
2360131	ENSG00000170291	ELP5	rs402514	chr17	7158203	0.120056	8.33238e-41	7.03137e-32
4210653	ENSG00000163945	UVSSA	rs111632154	chr4	1012300	0.490864	1.64844e-40	3.92467e-27
4040343	ENSG00000234327	AC012146.1	rs113001179	chr17	5080344	-0.336608	1.68501e-40	5.69094e-31
2030386	ENSG00000158623	COPG2	rs2129904	chr7	130280748	-0.246866	2.06581e-40	1.37166e-30
5550066	ENSG00000168405	CMAHP	rs715427	chr6	25095087	-0.215753	2.87977e-40	1.35808e-29
3940026	ENSG00000051620	HEBP2	rs7740623	chr6	138724668	-0.479073	2.91664e-40	7.09281e-29
4490154	ENSG00000101639	CEP192	rs556536	chr18	13065484	-0.128703	4.57069e-40	1.29124e-30
6660132	ENSG00000169738	DCXR	rs72861763	chr17	79997489	0.272378	5.03736e-40	9.79406e-30
4560541	ENSG00000168404	MLKL	rs9932977	chr16	74735148	0.244094	7.02567e-40	4.43729e-30
2900224	ENSG00000197217	ENTPD4	rs11135738	chr8	23309475	0.145422	8.03873e-40	5.39313e-31
3780068	ENSG00000130770	ATP5IF1	rs111715719	chr1	28516392	-0.149335	8.15119e-40	1.83058e-29
6250576	ENSG00000197345	MRPL21	rs35380202	chr11	68674203	-0.146263	8.56424e-40	1.95902e-30
50309	ENSG00000151640	DPYSL4	rs2637649	chr10	133982510	0.291981	9.15388e-40	7.56924e-27
4230719	ENSG00000185838	GNB1L	rs59469159	chr22	19782537	0.192236	9.71651e-40	5.21174e-31
4810524	ENSG00000163576	EFHB	rs1133328	chr3	19987539	0.054639	1.51943e-39	1.3739e-29
70672	ENSG00000110719	TCIRG1	rs4147778	chr11	67804605	0.194816	1.88881e-39	3.37621e-29
360463	ENSG00000167720	SRR	rs12450028	chr17	2207425	-0.0790448	2.11064e-39	3.07274e-31
5090050	ENSG00000184752	NDUFA12	rs10859822	chr12	95396906	0.140187	2.37183e-39	3.66775e-30
2680538	ENSG00000180834	MAP6D1	rs263037	chr3	183523205	-0.0863596	2.40224e-39	1.45826e-30
2470240	ENSG00000130775	THEMIS2	chr1:28222588:D	chr1	28222588	-0.116653	3.476e-39	3.97514e-30
1500131	ENSG00000113742	CPEB4	chr5:173372483:I	chr5	173372483	0.127504	4.40224e-39	1.79974e-30
580411	ENSG00000122188	LAX1	rs11240440	chr1	203746746	-0.26061	4.68041e-39	2.33651e-30
2810653	ENSG00000084072	PPIE	rs11206754	chr1	40216234	-0.197163	4.73436e-39	6.66574e-30
2000195	ENSG00000028203	VEZT	rs14121	chr12	95694394	0.174672	6.0365e-39	2.5597e-29
5490626	ENSG00000144455	SUMF1	rs4685744	chr3	4403537	-0.144036	7.23517e-39	2.32518e-30
160181	ENSG00000100350	FOXRED2	rs146532334	chr22	36903096	0.229405	7.91883e-39	9.62165e-27
1660687	ENSG00000128915	ICE2	rs12917447	chr15	60750094	0.23009	1.06987e-38	1.61367e-29
6130433	ENSG00000176209	SMIM19	rs2974348	chr8	42402461	-0.128808	1.57725e-38	8.35302e-29
4780050	ENSG00000109814	UGDH	rs62308020	chr4	39533080	0.182683	1.72248e-38	5.87824e-29
3130079	ENSG00000119718	EIF2B2	rs175064	chr14	75494048	-0.135029	1.99604e-38	2.07648e-29
770575	ENSG00000064201	TSPAN32	rs2521268	chr11	2321093	0.220572	2.1933e-38	4.12903e-30
6980072	ENSG00000197563	PIGN	rs7243674	chr18	59704868	-0.168983	2.95174e-38	1.89176e-29
6650288	ENSG00000116198	CEP104	rs2275822	chr1	3761479	0.108004	4.6168e-38	1.30092e-29
2650064	ENSG00000073584	SMARCE1	rs7224919	chr17	38782343	-0.134553	4.787e-38	2.88422e-29
2340301	ENSG00000186088	GSAP	rs12537558	chr7	77019973	-0.294489	4.90044e-38	1.31229e-28
1980639	ENSG00000152128	TMEM163	rs6758396	chr2	135416857	0.177835	5.29615e-38	1.2172e-28
1230348	ENSG00000153048	CARHSP1	rs28803556	chr16	8936631	0.186688	5.85119e-38	6.87309e-29
3840491	ENSG00000139946	PELI2	rs241565	chr14	56554718	0.182821	6.59405e-38	1.0112e-28
6250546	ENSG00000142632	ARHGEF19	rs221052	chr1	16533022	-0.134247	8.53495e-38	1.61574e-28
3130152	ENSG00000261000	AC244034.2	rs6693843	chr1	206677765	0.147413	8.92514e-38	8.6035e-29
2750475	ENSG00000168824	NSG1	rs55731118	chr4	4350915	0.767414	1.05043e-37	2.05001e-29
2230129	ENSG00000103351	CLUAP1	rs12933120	chr16	3634746	0.105943	1.09953e-37	1.52386e-28
3130136	ENSG00000105851	PIK3CG	rs4730210	chr7	106562157	0.235438	1.12004e-37	5.78983e-29
2570161	ENSG00000076554	TPD52	rs4581097	chr8	81054222	0.170711	4.26917e-37	1.61574e-28
3190681	ENSG00000130348	QRSL1	rs11759803	chr6	107087081	-0.0581627	5.8951e-37	3.52749e-28
7610121	ENSG00000112584	FAM120B	rs2144248	chr6	170694124	0.164806	6.03866e-37	7.4484e-27
1990494	ENSG00000112367	FIG4	rs12205140	chr6	109966820	-0.167869	8.47587e-37	8.3784e-28
3830403	ENSG00000166478	ZNF143	rs113955842	chr11	9498746	0.238137	1.00688e-36	8.21691e-26
6370379	ENSG00000171150	SOCS5	rs11695058	chr2	46978349	-0.0701147	1.01913e-36	4.79616e-28
7510315	ENSG00000146066	HIGD2A	rs3172920	chr5	175815787	-0.173145	1.26718e-36	1.14513e-27
70603	ENSG00000152492	CCDC50	rs9839989	chr3	191088566	-0.274378	1.70159e-36	1.35659e-27
6550382	ENSG00000110931	CAMKK2	rs11065504	chr12	121680460	0.213666	2.21757e-36	3.22049e-27
2320356	ENSG00000125753	VASP	rs10995	chr19	46030154	-0.32855	2.34167e-36	7.21406e-28
1470706	ENSG00000130193	THEM6	rs2585135	chr8	143814193	-0.158048	2.38958e-36	1.98344e-27
7510356	ENSG00000145214	DGKQ	rs3733349	chr4	954311	0.186177	2.50399e-36	6.27516e-27
1410427	ENSG00000019995	ZRANB1	rs77271877	chr10	126639817	0.272781	7.95055e-36	1.78635e-26
3610164	ENSG00000007341	ST7L	rs7544663	chr1	113089006	0.051235	8.99662e-36	1.52156e-27
2000767	ENSG00000135686	KLHL36	rs9319452	chr16	84693879	-0.128801	9.01298e-36	1.21154e-27
1050039	ENSG00000147471	PLPBP	rs7463174	chr8	37635649	0.181155	1.10348e-35	5.35232e-28
3180563	ENSG00000152749	GPR180	rs9556404	chr13	95254382	-0.150115	1.37077e-35	2.17633e-27
1510154	ENSG00000101190	TCFL5	chr20:61472552:I	chr20	61472552	0.179642	1.6871e-35	7.4319e-27
6350333	ENSG00000005075	POLR2J	rs75106520	chr7	102114151	0.371159	1.70571e-35	9.98768e-26
2350044	ENSG00000166035	LIPC	rs7161799	chr15	58770523	0.469823	1.70706e-35	4.63366e-24
6560427	ENSG00000100890	KIAA0391	rs2010648	chr14	35604892	0.213678	1.81452e-35	1.05931e-25
2450435	ENSG00000165752	STK32C	rs2698779	chr10	134157875	0.282917	2.01484e-35	6.11878e-27
3120196	ENSG00000072210	ALDH3A2	rs4925037	chr17	19570003	-0.165007	2.02356e-35	3.18626e-26
1820504	ENSG00000239672	NME1	rs34214448	chr17	49232012	0.177367	2.24264e-35	1.38903e-27
3850010	ENSG00000116791	CRYZ	rs4145871	chr1	75218704	-0.223567	3.10927e-35	9.98768e-26
4830204	ENSG00000197971	MBP	rs470929	chr18	74723459	0.354342	3.15291e-35	3.68603e-27
4070242	ENSG00000171853	TRAPPC12	rs4641971	chr2	3481857	-0.14194	3.23466e-35	2.88894e-27
2710446	ENSG00000088766	CRLS1	rs6133280	chr20	5994488	-0.110866	3.3616e-35	3.49266e-27
6580059	ENSG00000175567	UCP2	rs2200614	chr11	73690663	-0.294572	3.53292e-35	1.81071e-25
1570039	ENSG00000121716	PILRB	rs3991498	chr7	99904969	0.307842	3.89026e-35	4.70197e-25
520292	ENSG00000258839	MC1R	rs117406136	chr16	89974605	0.497464	4.05318e-35	2.47253e-22
7400554	ENSG00000065268	WDR18	rs4806884	chr19	984554	-0.104326	4.58466e-35	1.72597e-27
2000593	ENSG00000265681	RPL17	rs17712206	chr18	46995676	0.459404	6.11847e-35	9.72718e-25
540725	ENSG00000169045	HNRNPH1	rs10066669	chr5	179050918	-0.270804	7.71151e-35	2.42826e-26
3450010	ENSG00000188000	OR7D2	rs116246092	chr19	9302143	0.122389	1.00165e-34	4.08123e-24
2350189	ENSG00000117226	GBP3	rs12146148	chr1	89471892	-0.0962891	1.47404e-34	1.04359e-25
6180608	ENSG00000130304	SLC27A1	rs7251644	chr19	17600140	0.294445	1.54661e-34	1.16847e-26
6550373	ENSG00000166451	CENPN	rs79957369	chr16	81059259	0.18673	1.77258e-34	8.76117e-26
5340427	ENSG00000174130	TLR6	rs57130162	chr4	38838464	0.0718787	2.03834e-34	3.15408e-25
3400270	ENSG00000173821	AC124319.1	rs8065290	chr17	78401588	0.208308	2.49237e-34	5.94089e-26
130064	ENSG00000038002	AGA	rs13106192	chr4	178362122	-0.173747	2.55184e-34	1.17806e-25
730497	ENSG00000154222	CC2D1B	rs7513934	chr1	52818188	-0.115294	2.84545e-34	7.62474e-26
5670475	ENSG00000137880	GCHFR	rs72735627	chr15	41057507	-0.575164	2.96317e-34	1.14131e-24
1510019	ENSG00000085871	MGST2	rs3822045	chr4	140587414	-0.189633	3.01477e-34	4.71396e-26
5890100	ENSG00000178750	STX19	rs56364604	chr3	93705034	0.0636671	3.14006e-34	7.94826e-25
1400672	ENSG00000159461	AMFR	rs2617849	chr16	56404703	0.368724	3.27935e-34	2.06005e-26
3520156	ENSG00000156261	CCT8	rs73192133	chr21	30440230	0.200583	3.77485e-34	9.12776e-25
3990477	ENSG00000177000	MTHFR	rs3818762	chr1	11851003	0.190335	6.42393e-34	1.73139e-26
10184	ENSG00000012232	EXTL3	rs2237814	chr8	28585204	-0.179449	6.5509e-34	6.48227e-26
460379	ENSG00000165948	IFI27L1	rs8012444	chr14	94569247	0.163635	7.88636e-34	3.69683e-26
3940615	ENSG00000091127	PUS7	rs112427007	chr7	105162293	0.204972	8.7991e-34	2.78348e-25
380148	ENSG00000242612	DECR2	rs1204500	chr16	465612	0.0940627	1.01071e-33	1.49213e-25
4390446	ENSG00000100101	Z83844.1	rs743837	chr22	38085523	-0.127595	1.47014e-33	8.88992e-26
7510538	ENSG00000159692	CTBP1	rs12508446	chr4	1198957	0.153435	1.64515e-33	1.04532e-24
4860711	ENSG00000168071	CCDC88B	rs600377	chr11	64124940	-0.151101	3.04418e-33	7.82172e-25
3310307	ENSG00000166979	EVA1C	rs9305503	chr21	33776646	-0.288759	3.55601e-33	2.20854e-24
7610152	ENSG00000143569	UBAP2L	rs1760802	chr1	154259275	-0.177016	4.38779e-33	3.85396e-25
2000220	ENSG00000068097	HEATR6	chr17:58160568:D	chr17	58160568	0.198963	5.42832e-33	1.46489e-23
650563	ENSG00000180185	FAHD1	rs1143034	chr16	1878067	0.183534	6.26675e-33	2.84625e-24
2600286	ENSG00000173992	CCS	rs34900764	chr11	66421976	0.11159	6.30167e-33	8.58988e-24
940369	ENSG00000104731	KLHDC4	rs118009691	chr16	87757491	0.346095	6.44451e-33	8.0613e-24
4010477	ENSG00000250565	ATP6V1E2	rs62134736	chr2	46766446	-0.143096	7.53098e-33	7.55505e-25
6110519	ENSG00000185736	ADARB2	rs3793739	chr10	1282530	0.0880663	7.60972e-33	4.3115e-24
3170601	ENSG00000172322	CLEC12A	chr12:10115905:D	chr12	10115905	0.396157	7.73508e-33	5.07194e-24
2030739	ENSG00000069943	PIGB	rs12708446	chr15	55583480	0.121653	8.47423e-33	8.67305e-24
6480494	ENSG00000170430	MGMT	rs7906680	chr10	131442671	-0.215015	1.02933e-32	1.18921e-24
110685	ENSG00000165025	SYK	rs290243	chr9	93571337	-0.248386	1.1409e-32	2.91474e-24
6770228	ENSG00000279672	AP006621.5	rs4963156	chr11	780827	0.0536449	1.15853e-32	1.43988e-23
2190377	ENSG00000130811	EIF3G	rs2010353	chr19	10222558	0.219595	1.39004e-32	4.08123e-24
2760138	ENSG00000167083	GNGT2	rs7222840	chr17	47280915	-0.153168	1.46681e-32	2.48191e-24
6400711	ENSG00000189144	ZNF573	rs62108305	chr19	38179212	-0.132251	1.73155e-32	2.01181e-23
1110370	ENSG00000164323	CFAP97	rs28729222	chr4	186081915	0.0959222	1.73701e-32	5.28848e-25
3060561	ENSG00000100296	THOC5	rs1049536	chr22	29904354	-0.113901	1.74013e-32	8.73412e-24
4810014	ENSG00000162585	FAAP20	rs2503701	chr1	2121118	0.174529	1.88732e-32	1.74599e-24
7100382	ENSG00000171621	SPSB1	rs760573	chr1	9343829	0.0766404	2.04885e-32	1.06992e-24
6980398	ENSG00000168653	NDUFS5	rs34848020	chr1	39453785	-0.143089	2.34325e-32	4.8523e-24
6620598	ENSG00000126522	ASL	chr7:65658634:I	chr7	65658634	-0.115978	2.48392e-32	1.41743e-22
7150253	ENSG00000164088	PPM1M	rs2276834	chr3	52325759	-0.124687	2.60416e-32	1.14662e-23
4040114	ENSG00000167074	TEF	rs73176682	chr22	41775880	0.102203	2.67247e-32	4.01568e-23
4570398	ENSG00000181104	F2R	rs153311	chr5	76027823	0.280115	2.73179e-32	3.72646e-24
4830731	ENSG00000135972	MRPS9	chr2:105722695:D	chr2	105722695	-0.11852	2.88056e-32	3.38824e-24
1050360	ENSG00000215048	HLA-DPB1	rs116712283	chr6	33049565	0.419611	3.72379e-32	1.27559e-21
780463	ENSG00000135269	TES	rs10500060	chr7	115900686	0.166544	4.73725e-32	2.16834e-23
3420128	ENSG00000070718	AP3M2	rs10958709	chr8	42028077	-0.12303	5.1282e-32	1.85014e-23
1820703	ENSG00000185808	PIGP	rs2032088	chr21	38477330	-0.0965229	5.15724e-32	6.07656e-24
4810438	ENSG00000013288	MAN2B2	rs4689486	chr4	6610622	-0.171379	5.27245e-32	1.05716e-23
5420066	ENSG00000049239	H6PD	rs916384	chr1	9333186	-0.156322	5.5171e-32	1.38318e-24
7150598	ENSG00000134202	GSTM3	rs1332018	chr1	110282972	0.0787088	5.98788e-32	4.91627e-24
5360521	ENSG00000198818	SFT2D1	rs4598048	chr6	166732624	0.130492	6.36925e-32	4.40043e-24
5670468	ENSG00000100664	EIF5	rs72708829	chr14	103797113	0.17415	7.16449e-32	3.0052e-24
6200369	ENSG00000213639	PPP1CB	rs4254466	chr2	29009049	0.111973	7.56373e-32	1.22034e-23
2100196	ENSG00000187608	ISG15	chr1:945861:D	chr1	945861	0.612846	7.76079e-32	2.84583e-22
2750280	ENSG00000176749	CDK5R1	rs11658204	chr17	30844594	0.297433	8.71425e-32	3.40929e-24
1820706	ENSG00000183605	SFXN4	rs10749291	chr10	120920588	0.128895	8.78109e-32	3.32067e-23
6370484	ENSG00000186184	POLR1D	rs10492487	chr13	28199368	0.195539	8.78887e-32	3.96438e-24
940373	ENSG00000114544	SLC41A3	rs58582416	chr3	125765557	0.128095	9.00195e-32	3.34688e-23
650689	ENSG00000105270	CLIP3	rs60078822	chr19	36521069	0.146769	1.0438e-31	1.18426e-21
110139	ENSG00000143924	EML4	rs4953236	chr2	42333345	-0.155713	1.10374e-31	3.77376e-23
6110008	ENSG00000172500	FIBP	rs596002	chr11	65645354	-0.128889	1.13205e-31	5.04463e-23
270445	ENSG00000163743	RCHY1	chr4:76460613:I	chr4	76460613	0.168793	1.17099e-31	5.02217e-23
4200743	ENSG00000160796	NBEAL2	rs55843455	chr3	47008013	-0.166894	1.57917e-31	1.04623e-22
2140519	ENSG00000115904	SOS1	rs672208	chr2	39182766	-0.263262	1.65873e-31	5.01415e-18
3460431	ENSG00000005156	LIG3	rs1634802	chr17	33360374	-0.0688175	1.67811e-31	5.88391e-24
2120639	ENSG00000121350	PYROXD1	rs4762826	chr12	21602943	0.127636	2.08222e-31	5.6624e-23
3930020	ENSG00000174080	CTSF	rs2242663	chr11	66335308	0.224596	3.21563e-31	5.74141e-23
1710161	ENSG00000196653	ZNF502	rs56084453	chr3	44762830	0.0932946	3.34036e-31	6.62013e-23
50201	ENSG00000171488	LRRC8C	rs2146340	chr1	90185106	-0.128429	3.35568e-31	1.43988e-23
5870184	ENSG00000135899	SP110	rs9783992	chr2	231035589	0.235735	3.7489e-31	3.15649e-23
2320402	ENSG00000159214	CCDC24	rs12403025	chr1	44457215	-0.0967794	3.89151e-31	1.41276e-22
2600072	ENSG00000176720	BOK	rs35717482	chr2	242510982	-0.371225	4.03812e-31	1.79485e-22
4830646	ENSG00000161381	PLXDC1	rs34540056	chr17	37251035	0.0873266	4.45594e-31	1.89833e-22
2810605	ENSG00000174652	ZNF266	chr19:9527785:D	chr19	9527785	0.188585	4.71067e-31	1.15267e-23
1430521	ENSG00000205221	VIT	rs7606098	chr2	37026421	0.13665	4.73533e-31	1.79797e-22
4060471	ENSG00000103876	FAH	rs1370273	chr15	80452268	-0.172604	4.85339e-31	6.36714e-23
6250154	ENSG00000163818	LZTFL1	chr3:45921256:D	chr3	45921256	0.31108	6.11675e-31	6.92229e-22
5130750	ENSG00000152804	HHEX	rs2497318	chr10	94432000	-0.160562	6.80005e-31	1.22513e-22
6200017	ENSG00000177700	POLR2L	rs6597975	chr11	838842	0.130879	7.79125e-31	1.6768e-22
4730672	ENSG00000171044	XKR6	rs4618656	chr8	10969235	0.0749281	8.04333e-31	1.68585e-21
1570056	ENSG00000197535	MYO5A	rs57505385	chr15	52733577	0.137229	1.2364e-30	2.24919e-22
940324	ENSG00000104497	SNX16	rs62515562	chr8	82758193	-0.111958	1.2645e-30	6.76668e-23
2640338	ENSG00000143437	ARNT	chr1:150731513:D	chr1	150731513	0.0686149	1.28762e-30	1.85514e-22
620639	ENSG00000138744	NAAA	rs13111710	chr4	76859705	0.18158	1.30253e-30	3.28771e-22
6280609	ENSG00000106477	CEP41	rs4728195	chr7	130034437	0.107075	1.56539e-30	7.50582e-23
1710735	ENSG00000100592	DAAM1	rs12100788	chr14	59889114	0.239278	1.75188e-30	9.17249e-22
4390288	ENSG00000101158	NELFCD	rs34563478	chr20	57564695	-0.174193	1.83329e-30	1.01699e-21
20707	ENSG00000170619	COMMD5	rs1735162	chr8	146060167	0.146632	1.94227e-30	7.68033e-23
4010377	ENSG00000141556	TBCD	rs9902635	chr17	80875527	0.065251	2.04088e-30	4.09797e-22
5820240	ENSG00000257365	FNTB	chr14:65477742:D	chr14	65477742	0.353989	2.35974e-30	5.96282e-16
1230242	ENSG00000185651	UBE2L3	rs878825	chr22	21982249	0.152108	2.45316e-30	7.4352e-23
2190373	ENSG00000276747	PADI6	rs1535876	chr1	17712649	-0.0475259	2.45696e-30	8.27023e-23
5290678	ENSG00000254531	AP001816.1	chr4:102324170:D	chr4	102324170	0.106273	2.84469e-30	2.84583e-22
3140520	ENSG00000136842	TMOD1	rs2805803	chr9	100337953	-0.114534	2.97405e-30	1.26885e-22
1050427	ENSG00000172171	TEFM	rs76065403	chr17	29211661	-0.162525	3.03711e-30	1.88951e-22
4050451	ENSG00000134900	TPP2	rs2442707	chr13	103313561	0.124854	3.28715e-30	6.86026e-23
6270615	ENSG00000073605	GSDMB	rs12603332	chr17	38082807	0.206551	3.29005e-30	1.46124e-22
3840110	ENSG00000166436	TRIM66	rs7940366	chr11	8725626	0.143724	3.36813e-30	5.37152e-22
3390021	ENSG00000139410	SDSL	rs35586551	chr12	113809462	0.410954	3.45808e-30	2.36124e-16
60427	ENSG00000070081	NUCB2	rs214077	chr11	17299969	-0.152669	3.59054e-30	1.40648e-22
3290347	ENSG00000173706	HEG1	rs62267139	chr3	124708829	-0.218867	3.97465e-30	1.13305e-21
6200386	ENSG00000057252	SOAT1	chr1:179324008:D	chr1	179324008	-0.198166	4.0278e-30	4.38546e-21
5570615	ENSG00000180917	CMTR2	rs443889	chr16	71314528	-0.19875	4.15855e-30	3.94942e-21
2760678	ENSG00000109047	RCVRN	rs1047334	chr17	9815187	-0.0596962	4.4072e-30	1.12601e-22
780427	ENSG00000135457	TFCP2	rs17125346	chr12	51471152	-0.149393	6.03416e-30	4.15294e-22
3990050	ENSG00000167984	NLRC3	rs62037803	chr16	3677348	-0.158377	6.78805e-30	2.10133e-22
4120487	ENSG00000090432	MUL1	rs6700034	chr1	20834610	0.172735	7.37116e-30	3.04311e-22
6590661	ENSG00000148297	MED22	rs590858	chr9	136205775	0.12845	7.5525e-30	1.43313e-22
2120678	ENSG00000151725	CENPU	rs7679215	chr4	185635311	0.0842737	7.9619e-30	3.76441e-22
2360022	ENSG00000169228	RAB24	rs28419182	chr5	176728400	-0.113631	8.19498e-30	5.81488e-22
430523	ENSG00000159479	MED8	rs839755	chr1	43856410	-0.0826775	8.40975e-30	8.55217e-22
4120768	ENSG00000140876	NUDT7	rs75446625	chr16	77757141	0.336133	8.76975e-30	6.03193e-21
6270475	ENSG00000141994	DUS3L	rs2446212	chr19	5784370	-0.128548	8.81175e-30	2.33083e-21
6980747	ENSG00000117697	NSL1	chr1:212925904:D	chr1	212925904	-0.160056	8.98554e-30	5.08098e-22
5810600	ENSG00000197442	MAP3K5	rs932589	chr6	137083138	-0.128196	9.12476e-30	1.03746e-22
3310136	ENSG00000146574	CCZ1B	rs10242703	chr7	6870635	-0.206398	9.31272e-30	2.33007e-21
3840288	ENSG00000126243	LRFN3	chr19:36419822:D	chr19	36419822	0.561846	9.62104e-30	1.21844e-21
2070474	ENSG00000064115	TM7SF3	chr12:27124528:D	chr12	27124528	-0.298851	1.2556e-29	1.49961e-20
3140110	ENSG00000134779	TPGS2	rs2303508	chr18	34324376	-0.236841	1.27947e-29	6.96047e-22
7100471	ENSG00000215845	TSTD1	rs6701822	chr1	160977824	-0.194927	1.51595e-29	3.3961e-22
1090437	ENSG00000107937	GTPBP4	rs3207775	chr10	1060218	0.279474	1.8164e-29	2.65598e-21
2370561	ENSG00000198963	RORB	rs10781210	chr9	76880486	0.0597049	2.00523e-29	1.43965e-21
6560136	ENSG00000153113	CAST	rs31249	chr5	96013931	0.252449	2.02606e-29	6.0795e-21
2640670	ENSG00000067064	IDI1	rs182444786	chr10	1059422	0.297717	2.14479e-29	1.76469e-21
4290377	ENSG00000134490	TMEM241	rs72884525	chr18	21026799	0.167447	2.67745e-29	1.89074e-21
3930019	ENSG00000081985	IL12RB2	rs10489626	chr1	67793171	-0.300663	2.7453e-29	3.66364e-21
1030026	ENSG00000166582	CENPV	chr17:16160973:D	chr17	16160973	-0.118083	3.28113e-29	8.09521e-22
2690338	ENSG00000171858	RPS21	rs13042250	chr20	60955694	-0.226863	3.36619e-29	1.69897e-21
2100608	ENSG00000165526	RPUSD4	rs510767	chr11	126078285	-0.130506	3.63826e-29	1.59263e-21
5490270	ENSG00000205464	ATP6AP1L	chr5:81579072:D	chr5	81579072	-0.0516612	4.89193e-29	3.52383e-21
7100349	ENSG00000145332	KLHL8	rs10050249	chr4	88090274	0.158639	4.95632e-29	2.92849e-20
1940193	ENSG00000184261	KCNK12	rs10197011	chr2	47747312	0.161601	5.05724e-29	4.17492e-21
2750309	ENSG00000135637	CCDC142	rs1063588	chr2	74690378	-0.14499	6.12166e-29	2.65598e-21
5340603	ENSG00000152348	ATG10	rs74335553	chr5	81428015	-0.117767	6.61906e-29	1.07016e-20
5910128	ENSG00000118640	VAMP8	rs2366639	chr2	85809955	-0.12747	7.42385e-29	2.15496e-21
3710189	ENSG00000121897	LIAS	rs1048140	chr4	39478832	0.0907346	7.48927e-29	2.85542e-21
1230450	ENSG00000149292	TTC12	rs11214583	chr11	113224404	-0.0659077	7.70301e-29	1.57263e-21
770619	ENSG00000136738	STAM	chr10:17717798:I	chr10	17717798	0.173587	8.08589e-29	4.92477e-21
4480017	ENSG00000163393	SLC22A15	rs4839509	chr1	116523793	-0.0735271	9.63829e-29	8.44628e-22
5960703	ENSG00000168385	SEPT2	rs75590598	chr2	242185654	0.18256	1.04852e-28	7.79934e-21
2360020	ENSG00000149485	FADS1	rs174559	chr11	61581656	0.224526	1.06966e-28	3.63058e-21
1260136	ENSG00000106780	MEGF9	rs2416760	chr9	123374639	0.130555	1.32891e-28	6.32789e-21
5890338	ENSG00000151806	GUF1	rs13125773	chr4	44701256	0.0932428	1.33052e-28	1.77389e-20
6480440	ENSG00000124532	MRS2	rs45520637	chr6	24418948	0.133673	1.36085e-28	4.17284e-21
2260632	ENSG00000124380	SNRNP27	rs34766235	chr2	70133410	0.112397	1.74463e-28	3.63332e-21
4780196	ENSG00000167851	CD300A	rs72844326	chr17	72459091	-0.444889	1.79608e-28	2.30658e-19
3830471	ENSG00000135426	TESPA1	rs2253412	chr12	55349190	-0.184482	1.89491e-28	1.18666e-20
1430278	ENSG00000143387	CTSK	rs4970976	chr1	150779524	-0.0854005	2.10301e-28	3.26734e-20
1510072	ENSG00000107959	PITRM1	rs7098000	chr10	3214739	0.167581	2.2137e-28	2.65598e-21
4150193	ENSG00000196776	CD47	rs35159203	chr3	107802464	0.134896	2.43856e-28	3.03182e-20
6510215	ENSG00000151208	DLG5	chr10:79637615:I	chr10	79637615	-0.103867	3.41427e-28	8.5438e-21
2510161	ENSG00000206285	B3GALT4	rs3445	chr6	33246518	0.140684	3.43435e-28	3.48902e-19
2900468	ENSG00000120645	IQSEC3	rs56204927	chr12	248202	-0.0569324	3.49853e-28	1.99736e-20
2480450	ENSG00000143891	GALM	rs7574493	chr2	38894528	0.293221	3.76417e-28	4.10038e-20
7050626	ENSG00000100731	PCNX1	rs35871932	chr14	71353205	-0.174857	4.56041e-28	2.13699e-20
5260731	ENSG00000020922	MRE11	rs509744	chr11	94186521	0.110718	4.73045e-28	5.50562e-21
5290626	ENSG00000119669	IRF2BPL	rs4899633	chr14	77484210	0.558958	7.29715e-28	3.00934e-19
5130497	ENSG00000189171	S100A13	rs6694006	chr1	153604856	-0.0769023	7.97043e-28	2.00367e-20
3520743	ENSG00000174307	PHLDA3	rs77054920	chr1	201411164	0.140632	8.07087e-28	1.08969e-16
4040594	ENSG00000162877	PM20D1	rs1772143	chr1	205799987	-0.0623833	1.12606e-27	1.4474e-20
7000379	ENSG00000170185	USP38	rs139836475	chr4	144066393	0.24028	1.23404e-27	1.78158e-19
6400022	ENSG00000182472	CAPN12	rs1136956	chr19	39219780	-0.245087	1.23815e-27	1.30383e-19
2940438	ENSG00000171522	PTGER4	rs9292776	chr5	40437845	-0.234001	1.25677e-27	6.05614e-20
520750	ENSG00000126432	PRDX5	rs11231749	chr11	64095178	-0.14102	1.27285e-27	2.44635e-20
3390382	ENSG00000145723	GIN1	chr5:102434039:I	chr5	102434039	0.0678427	1.58938e-27	6.20547e-20
3170064	ENSG00000206449	MICB	rs140305086	chr6	31492870	-0.333317	1.63697e-27	2.33598e-16
5080615	ENSG00000172349	IL16	rs859	chr15	81601322	0.147601	1.81503e-27	4.65507e-20
2600452	ENSG00000148296	SURF6	rs28729234	chr9	136295232	-0.215409	1.81659e-27	6.35803e-20
2680497	ENSG00000010292	NCAPD2	rs11064245	chr12	6631725	0.181608	1.82155e-27	1.27229e-20
7570500	ENSG00000110871	COQ5	chr12:120882835:D	chr12	120882835	0.107995	1.85501e-27	4.90896e-19
2510523	ENSG00000125826	RBCK1	rs6139109	chr20	391025	0.163569	1.99538e-27	2.06484e-20
2940707	ENSG00000103168	TAF1C	rs3208968	chr16	84211969	-0.123599	2.17924e-27	4.68677e-20
3400164	ENSG00000160226	CFAP410	chr21:45760630:D	chr21	45760630	0.163009	2.43154e-27	7.62246e-20
1070538	ENSG00000110717	NDUFS8	rs3133269	chr11	67804156	0.141447	2.49572e-27	9.38267e-20
130446	ENSG00000002919	SNX11	chr17:46132939:D	chr17	46132939	-0.120928	2.60191e-27	2.91132e-19
540139	ENSG00000146232	NFKBIE	rs28385699	chr6	44226433	-0.202149	3.57599e-27	2.25076e-19
5890253	ENSG00000142856	ITGB3BP	rs61766982	chr1	63941571	0.135434	3.80898e-27	1.24831e-19
2480577	ENSG00000184588	PDE4B	rs571146	chr1	66753955	0.365858	3.81224e-27	2.00537e-19
1170605	ENSG00000064547	LPAR2	chr19:19750824:D	chr19	19750824	0.166932	4.16459e-27	1.06912e-19
7160156	ENSG00000178026	LRRC75B	rs2330805	chr22	24998619	-0.076549	4.18227e-27	6.60738e-20
6980592	ENSG00000246560	UBE2D3-AS1	rs223360	chr4	103769892	-0.0824144	4.18319e-27	1.51728e-19
1770598	ENSG00000134539	KLRD1	rs1600126	chr12	10470029	0.138293	4.51939e-27	1.20252e-19
2690064	ENSG00000182923	CEP63	chr3:134267492:D	chr3	134267492	-0.128862	4.79346e-27	7.22379e-20
6760270	ENSG00000256806	C17orf100	rs10491082	chr17	6557587	0.0680992	5.49528e-27	2.22631e-20
4900440	ENSG00000185043	CIB1	rs8028260	chr15	90777443	-0.132374	5.83322e-27	7.62246e-20
6840240	ENSG00000136381	IREB2	rs12592111	chr15	78767346	-0.109573	5.99032e-27	1.03685e-19
6550259	ENSG00000177697	CD151	rs72847212	chr11	834389	-0.129963	6.13792e-27	5.80951e-19
5090632	ENSG00000168961	LGALS9	rs3751092	chr17	25958091	-0.104588	6.38587e-27	1.59699e-19
1430100	ENSG00000196329	GIMAP5	rs1046355	chr7	150440043	-0.0539124	8.11388e-27	8.38151e-20
1400279	ENSG00000083828	ZNF586	rs58789890	chr19	58251468	0.137739	8.9731e-27	2.17507e-19
7320382	ENSG00000111371	SLC38A1	rs1492889	chr12	46600754	-0.220944	9.00164e-27	3.22275e-19
3800373	ENSG00000104894	CD37	chr19:49837377:I	chr19	49837377	-0.14272	9.17701e-27	2.72579e-20
3610092	ENSG00000100461	RBM23	chr14:23369990:I	chr14	23369990	-0.120686	1.04127e-26	8.84419e-20
2000441	ENSG00000161395	PGAP3	rs732083	chr17	37834367	-0.111935	1.07437e-26	2.04617e-19
60014	ENSG00000168672	FAM84B	rs75546717	chr8	127516678	-0.257631	1.17774e-26	1.69303e-19
20521	ENSG00000120539	MASTL	rs7894187	chr10	27463114	0.0738876	1.23428e-26	2.25076e-19
4210309	ENSG00000117500	TMED5	rs7532195	chr1	93617403	0.119033	1.25669e-26	3.01539e-19
5290132	ENSG00000182871	COL18A1	rs57940653	chr21	46905041	-0.0703875	1.34834e-26	2.03378e-19
2940349	ENSG00000163904	SENP2	rs2034343	chr3	185337854	0.0902284	1.36648e-26	1.43045e-19
160333	ENSG00000146409	SLC18B1	rs74298520	chr6	133086213	-0.32497	1.40556e-26	1.66497e-18
7550427	ENSG00000218510	LINC00339	rs4654783	chr1	22439520	0.333707	1.52526e-26	1.42421e-19
2370402	ENSG00000215256	DHRS4-AS1	rs77266968	chr14	24415163	-0.228479	1.53779e-26	3.03837e-19
4920347	ENSG00000164307	ERAP1	rs1057569	chr5	96109610	0.0740885	1.55081e-26	1.26984e-18
6580408	ENSG00000172543	CTSW	rs596002	chr11	65645354	0.248652	1.55092e-26	3.35197e-15
3140438	ENSG00000089351	GRAMD1A	rs8100658	chr19	35485637	0.14963	1.68434e-26	1.28497e-19
2940424	ENSG00000136250	AOAH	rs11976480	chr7	36763672	-0.200091	1.69079e-26	1.61314e-19
1190307	ENSG00000007129	CEACAM21	rs3745936	chr19	42092815	0.0964495	1.77078e-26	1.30451e-19
4830050	ENSG00000122299	ZC3H7A	rs112874986	chr16	11884499	0.11523	1.7877e-26	4.07577e-19
1450082	ENSG00000167515	TRAPPC2L	rs11076728	chr16	88925567	-0.119635	2.09257e-26	6.79888e-19
6450154	ENSG00000160285	LSS	rs9306157	chr21	47960547	0.209525	2.24389e-26	6.81275e-19
3870291	ENSG00000151690	MFSD6	rs13409841	chr2	191318776	-0.128654	2.26006e-26	4.11219e-19
4920327	ENSG00000107771	CCSER2	rs75344773	chr10	86117441	-0.214411	2.42432e-26	3.31641e-19
6250040	ENSG00000138386	NAB1	chr2:191346784:D	chr2	191346784	-0.125077	2.47317e-26	4.92131e-19
4010348	ENSG00000204084	INPP5B	rs12746544	chr1	38389202	-0.124128	2.49251e-26	2.02677e-19
7610561	ENSG00000065154	OAT	rs2674340	chr10	126100850	0.179397	2.59178e-26	9.38931e-19
6330484	ENSG00000163131	CTSS	rs34600506	chr1	150687808	0.137399	2.75335e-26	9.34979e-19
290053	ENSG00000128191	DGCR8	rs9606244	chr22	20082881	-0.198712	2.94715e-26	5.1184e-19
2630195	ENSG00000168899	VAMP5	rs28479378	chr2	85750407	-0.266135	3.05541e-26	5.9709e-18
1850458	ENSG00000144741	SLC25A26	rs1680394	chr3	66300547	-0.0902127	3.14697e-26	6.84263e-19
4860133	ENSG00000135205	CCDC146	rs11979238	chr7	76816022	-0.162181	3.15535e-26	1.25188e-18
6510689	ENSG00000130956	HABP4	rs10761022	chr9	99224746	-0.133031	3.74794e-26	6.84263e-19
3990403	ENSG00000182534	MXRA7	rs62085155	chr17	74705892	0.307571	3.80917e-26	4.63442e-19
5090097	ENSG00000204070	SYS1	rs2741641	chr20	44008327	0.114656	3.91672e-26	2.85066e-19
4920546	ENSG00000100299	ARSA	rs6151429	chr22	51063477	-0.211016	4.18679e-26	1.51581e-18
6180088	ENSG00000171130	ATP6V0E2	rs77610029	chr7	149579542	0.380499	4.37494e-26	7.95024e-19
2100537	ENSG00000160199	PKNOX1	rs1672131	chr21	44455875	0.0941086	4.45258e-26	1.10375e-18
6380112	ENSG00000075240	GRAMD4	rs138538	chr22	47003097	0.254014	4.52165e-26	2.99564e-19
3180450	ENSG00000182831	C16orf72	chr16:9196158:I	chr16	9196158	-0.127707	4.60058e-26	8.28819e-19
380068	ENSG00000177042	TMEM80	rs73407148	chr11	707152	0.193097	4.72281e-26	3.17681e-18
3890326	ENSG00000112096	SOD2	rs111962240	chr6	160076945	0.396066	4.9428e-26	5.12613e-18
3360504	ENSG00000156508	EEF1A1	rs9352006	chr6	74238815	-0.148405	5.45432e-26	9.06709e-19
6330538	ENSG00000124688	MAD2L1BP	rs7106	chr6	43608386	0.126967	5.7082e-26	2.87997e-19
1580521	ENSG00000108523	RNF167	rs238245	chr17	4847443	-0.146719	5.71501e-26	6.46321e-19
1710541	ENSG00000165071	TMEM71	rs11782362	chr8	133733002	0.182087	8.19402e-26	5.80201e-19
1690056	ENSG00000090382	LYZ	rs1384	chr12	69747834	-0.85345	8.45995e-26	1.73327e-18
4900593	ENSG00000128487	SPECC1	rs112817805	chr17	19923924	0.119706	9.06141e-26	1.7211e-18
2600554	ENSG00000204347	BTBD17	rs79212186	chr17	72467540	-0.061942	9.59432e-26	7.66417e-19
3290551	ENSG00000075151	EIF4G3	chr1:21532574:D	chr1	21532574	0.146762	1.19258e-25	1.78442e-18
1470632	ENSG00000188690	UROS	rs10794021	chr10	127478594	-0.10636	1.21666e-25	3.46394e-19
4490671	ENSG00000251357	AP000350.4	rs5751777	chr22	24267047	-0.122731	1.31041e-25	8.80496e-19
4260689	ENSG00000122912	SLC25A16	rs10998210	chr10	70237160	0.112294	1.48301e-25	4.40612e-18
10392	ENSG00000010626	LRRC23	rs2239165	chr12	7023866	0.0427317	1.62781e-25	1.34018e-18
1740041	ENSG00000176390	CRLF3	rs141877761	chr17	29064090	-0.192559	1.67484e-25	5.2601e-18
1030747	ENSG00000204592	HLA-E	rs116271723	chr6	30467388	0.096692	1.71205e-25	5.52619e-16
3710685	ENSG00000187796	CARD9	rs11145910	chr9	139300494	0.171306	1.72387e-25	1.54524e-18
510673	ENSG00000101290	CDS2	rs6038088	chr20	5174600	-0.0768615	1.7535e-25	4.10586e-19
6200243	ENSG00000184207	PGP	rs26849	chr16	2263146	-0.0889301	1.82948e-25	3.62727e-18
5870326	ENSG00000136856	SLC2A8	rs11789887	chr9	130168840	-0.160747	2.08978e-25	3.25976e-18
3130735	ENSG00000135314	KHDC1	rs16883571	chr6	74019338	0.0944103	2.11576e-25	6.7811e-17
3310427	ENSG00000197111	PCBP2	rs4790	chr12	53873366	-0.281395	2.86629e-25	1.70987e-17
5960142	ENSG00000119640	ACYP1	chr14:75604399:I	chr14	75604399	0.0477395	2.89292e-25	2.86429e-18
150020	ENSG00000198858	R3HDM4	chr19:882386:D	chr19	882386	0.163139	3.0509e-25	8.38349e-19
1190634	ENSG00000171298	GAA	rs12940486	chr17	78118569	-0.121726	3.05784e-25	4.27947e-18
160114	ENSG00000112305	SMAP1	rs112871254	chr6	71363496	0.280839	3.13004e-25	9.59805e-17
3930653	ENSG00000106603	COA1	rs34407109	chr7	43639000	0.122908	3.32477e-25	3.57635e-18
7560615	ENSG00000122644	ARL4A	rs35689560	chr7	12730362	-0.100339	3.37404e-25	2.43647e-17
4490735	ENSG00000170871	KIAA0232	rs6828784	chr4	6885815	-0.107311	3.42534e-25	2.78482e-18
3180553	ENSG00000171792	RHNO1	rs2074985	chr12	2978254	-0.109435	3.54815e-25	1.27181e-18
2750039	ENSG00000076067	RBMS2	rs4759247	chr12	56918834	-0.0563075	4.13374e-25	2.15088e-18
3060278	ENSG00000154814	OXNAD1	rs689894	chr3	16357082	0.174421	4.37844e-25	8.29902e-18
5720392	ENSG00000139998	RAB15	chr14:65443251:D	chr14	65443251	0.184946	5.18593e-25	1.26129e-12
4590224	ENSG00000126860	EVI2A	rs17880873	chr17	29654096	0.152126	5.23612e-25	1.33841e-17
4050711	ENSG00000147592	LACTB2	rs11996416	chr8	71505146	0.227611	5.29245e-25	4.5644e-18
940386	ENSG00000091164	TXNL1	rs655539	chr18	54281790	-0.200766	5.44843e-25	6.1773e-18
1980762	ENSG00000141504	SAT2	rs8068222	chr17	7468688	0.0959559	5.62693e-25	3.21529e-18
5700669	ENSG00000120314	WDR55	rs2563333	chr5	140052271	0.103964	6.10777e-25	1.82961e-17
5670646	ENSG00000204644	ZFP57	rs2747429	chr6	29648377	0.0606676	6.46928e-25	1.1422e-15
2350053	ENSG00000198380	GFPT1	rs6724874	chr2	69592598	-0.0894074	6.91236e-25	4.5644e-18
240019	ENSG00000121749	TBC1D15	chr12:72295111:I	chr12	72295111	0.151506	7.78386e-25	3.11164e-18
4760377	ENSG00000134864	GGACT	chr13:101182211:D	chr13	101182211	0.15865	7.98587e-25	2.79376e-17
6650639	ENSG00000139190	VAMP1	rs4764600	chr12	6601980	0.155505	8.70492e-25	2.16887e-18
3420091	ENSG00000236296	GUSBP5	chr4:144475634:D	chr4	144475634	-0.0505618	8.9663e-25	1.20541e-17
2450131	ENSG00000108175	ZMIZ1	rs2802372	chr10	81047575	0.208112	1.11814e-24	4.726e-18
3120292	ENSG00000138439	FAM117B	rs72926946	chr2	203477868	-0.149257	1.25708e-24	1.48521e-17
4230168	ENSG00000109323	MANBA	rs4699048	chr4	103926727	0.116023	1.27993e-24	1.093e-17
5870221	ENSG00000173905	GOLIM4	rs4266235	chr3	167744507	0.303519	1.32592e-24	3.67762e-17
3420162	ENSG00000139182	CLSTN3	rs2167285	chr12	7284301	-0.0976588	1.55662e-24	1.97335e-17
4050181	ENSG00000122335	SERAC1	rs28654892	chr6	158577049	0.0651341	1.61767e-24	2.33948e-17
3610743	ENSG00000168066	SF1	chr11:64503543:D	chr11	64503543	-0.227305	1.66437e-24	3.46698e-17
4480327	ENSG00000106591	MRPL32	rs643599	chr7	42984190	-0.158448	1.83587e-24	2.79194e-17
160605	ENSG00000185989	RASA3	rs59555626	chr13	114927634	0.180379	1.89227e-24	2.10271e-17
2680202	ENSG00000186792	HYAL3	rs13100173	chr3	50332697	-0.0585104	1.95322e-24	8.9722e-17
3370575	ENSG00000172890	NADSYN1	rs4402322	chr11	71184015	0.109194	2.05546e-24	1.10146e-17
4060707	ENSG00000168765	GSTM4	rs3754450	chr1	110197132	-0.102874	2.05981e-24	7.71735e-18
5220424	ENSG00000150667	FSIP1	rs2412412	chr15	39920140	-0.0598408	2.2575e-24	1.33982e-17
4880193	ENSG00000139187	KLRG1	rs1805716	chr12	9162896	-0.479937	2.27759e-24	2.8198e-17
1400438	ENSG00000170949	ZNF160	chr19:53586145:D	chr19	53586145	-0.0707315	2.40086e-24	5.03562e-18
3450338	ENSG00000243496	HLA-DOB	rs144541539	chr6	32743835	0.37826	2.40932e-24	1.56064e-14
2600070	ENSG00000123892	RAB38	rs7395213	chr11	87869579	0.234484	2.50699e-24	1.31898e-15
5290300	ENSG00000137845	ADAM10	rs7161799	chr15	58770523	0.227837	2.51381e-24	2.21705e-16
6960242	ENSG00000138381	ASNSD1	rs6434361	chr2	190528187	0.111961	3.1651e-24	3.41638e-17
650112	ENSG00000204482	LST1	rs2256974	chr6	31555392	-0.421212	3.31029e-24	2.82243e-15
6960349	ENSG00000172795	DCP2	rs7670	chr5	112356649	0.0989237	3.31971e-24	1.54814e-16
270309	ENSG00000101343	CRNKL1	rs6136913	chr20	20000786	0.0698605	3.71393e-24	1.84133e-17
110092	ENSG00000183828	NUDT14	rs66956754	chr14	105648000	0.221439	3.9634e-24	1.50908e-17
5810612	ENSG00000166825	ANPEP	rs28417429	chr15	90362292	-0.13131	4.14487e-24	4.1793e-17
1990446	ENSG00000235750	KIAA0040	rs2072037	chr1	175105880	-0.091918	4.4159e-24	2.0003e-17
6940274	ENSG00000168229	PTGDR	rs4243589	chr14	52638597	-0.178632	4.67814e-24	2.549e-17
3850291	ENSG00000120647	CCDC77	rs6489452	chr12	471476	0.126387	4.79753e-24	4.46186e-17
2350468	ENSG00000138468	SENP7	rs2682384	chr3	101112472	0.0942575	5.08767e-24	3.55627e-17
4250328	ENSG00000198108	CHSY3	rs2431196	chr5	129384706	0.143256	5.22603e-24	2.35815e-16
1500390	ENSG00000160284	SPATC1L	rs8133205	chr21	47599280	-0.124124	5.37517e-24	6.2891e-17
110326	ENSG00000135437	RDH5	rs3138141	chr12	56115778	-0.0790773	5.60513e-24	8.85348e-18
6420731	ENSG00000144136	SLC20A1	rs7566777	chr2	113373443	-0.132617	5.77044e-24	1.21795e-16
6770161	ENSG00000158985	CDC42SE2	rs10057128	chr5	131247592	0.174247	6.24819e-24	3.4789e-16
3310523	ENSG00000185730	ZNF696	rs13282135	chr8	144372531	0.0771425	6.46409e-24	5.96578e-17
1170278	ENSG00000111215	PRR4	rs10772405	chr12	11145826	-0.0605268	6.61079e-24	4.70092e-17
6550358	ENSG00000221983	UBA52	rs3761034	chr19	18680478	0.112259	6.72665e-24	1.54911e-17
1980192	ENSG00000119509	INVS	rs7874710	chr9	103101366	0.0788489	6.89747e-24	3.19214e-17
5310170	ENSG00000172725	CORO1B	rs630172	chr11	67253673	0.129049	7.13927e-24	2.43237e-17
7550411	ENSG00000161010	MRNIP	rs152234	chr5	179335060	0.188246	7.24284e-24	5.67973e-17
1440639	ENSG00000161981	SNRNP25	rs216594	chr16	103009	-0.062134	8.2678e-24	5.72432e-17
6620681	ENSG00000106565	TMEM176B	rs4725361	chr7	150460891	-0.153437	8.51012e-24	8.17421e-17
5560300	ENSG00000080573	COL5A3	rs12973094	chr19	10120244	0.153841	8.79809e-24	7.38101e-13
7160360	ENSG00000005020	SKAP2	rs73069540	chr7	26904770	0.229006	9.15469e-24	6.04539e-17
6220441	ENSG00000122873	CISD1	rs2590306	chr10	59976966	-0.114196	9.93399e-24	6.39298e-17
3120091	ENSG00000167850	CD300C	chr17:72538350:D	chr17	72538350	-0.323682	9.93469e-24	2.64703e-17
6200768	ENSG00000221823	PPP3R1	chr2:68402786:D	chr2	68402786	0.239981	9.93766e-24	6.77375e-17
6660092	ENSG00000164615	CAMLG	rs79082746	chr5	134052008	0.13193	1.05926e-23	4.81563e-17
4880521	ENSG00000130177	CDC16	rs7336692	chr13	115000317	0.141463	1.06629e-23	9.03049e-17
5700725	ENSG00000133106	EPSTI1	rs2014439	chr13	43563136	-0.24769	1.14775e-23	5.80629e-17
5260403	ENSG00000115525	ST3GAL5	rs12990400	chr2	86081014	-0.144935	1.24117e-23	3.59994e-16
2760148	ENSG00000137070	IL11RA	rs2070074	chr9	34649442	0.200236	1.29372e-23	3.21592e-16
1850300	ENSG00000165929	TC2N	chr14:92331565:D	chr14	92331565	0.286157	1.34121e-23	1.3163e-16
7510634	ENSG00000170412	GPRC5C	chr17:72443192	chr17	72443192	-0.0879153	1.49467e-23	1.55019e-15
5870487	ENSG00000184903	IMMP2L	rs214457	chr7	110848329	-0.0808081	1.51297e-23	8.05895e-16
2680386	ENSG00000115165	CYTIP	rs267992	chr2	158271512	-0.341404	1.56274e-23	1.08972e-16
4040088	ENSG00000166046	TCP11L2	rs2252929	chr12	106740540	-0.0702467	1.58256e-23	3.94184e-17
2320296	ENSG00000124780	KCNK17	rs3734618	chr6	39284184	-0.0671217	1.58829e-23	3.54224e-16
7550333	ENSG00000100266	PACSIN2	rs738377	chr22	43389570	-0.0908073	1.67216e-23	1.07155e-16
240646	ENSG00000174953	DHX36	rs355782	chr3	153982439	-0.100472	1.77832e-23	6.00443e-17
5420398	ENSG00000173113	TRMT112	rs604203	chr11	64016935	0.124645	1.81105e-23	1.35956e-16
6040307	ENSG00000139714	MORN3	rs12300327	chr12	122073818	0.0460163	2.10518e-23	1.78563e-16
1430187	ENSG00000160213	CSTB	rs35285321	chr21	45201832	-0.139808	2.15877e-23	1.64599e-16
1410278	ENSG00000109272	PF4V1	rs941757	chr4	74718845	-0.414676	2.16109e-23	6.31661e-17
4730131	ENSG00000125637	PSD4	rs6761202	chr2	113942274	0.116446	2.1827e-23	1.7788e-16
4900373	ENSG00000110665	C11orf21	rs12800998	chr11	2317951	-0.164583	2.21413e-23	8.66988e-17
1980164	ENSG00000089876	DHX32	rs11244678	chr10	127554534	-0.099073	2.55567e-23	1.53874e-16
2060451	ENSG00000137841	PLCB2	rs12439272	chr15	40584804	0.118043	2.77044e-23	2.7924e-16
7100367	ENSG00000167912	AC090152.1	rs28635038	chr8	60077654	0.166529	3.30885e-23	2.01282e-16
7040546	ENSG00000172954	LCLAT1	rs829562	chr2	30695756	0.115148	3.98005e-23	9.29561e-17
4810722	ENSG00000170633	RNF34	rs12300459	chr12	121912043	0.0653302	3.98935e-23	5.18796e-16
1090301	ENSG00000143252	SDHC	chr1:161317953:I	chr1	161317953	-0.161598	4.17816e-23	1.58605e-16
4640064	ENSG00000111321	LTBR	rs2364481	chr12	6497260	-0.153511	4.37103e-23	1.14913e-16
1820341	ENSG00000102786	INTS6	rs8001787	chr13	52069594	0.125102	4.55788e-23	1.51165e-16
5050093	ENSG00000176595	KBTBD11	chr8:2099106:D	chr8	2099106	0.605908	4.78019e-23	1.45586e-14
1980328	ENSG00000167535	CACNB3	rs34014405	chr12	49211913	0.0853603	5.52933e-23	3.44528e-16
5390347	ENSG00000196152	ZNF79	rs6478773	chr9	130194487	-0.045696	6.07312e-23	1.6047e-16
6370414	ENSG00000184293	CLECL1	rs35210729	chr12	9850131	0.542119	6.22252e-23	4.73184e-14
6900020	ENSG00000088888	MAVS	rs16988997	chr20	3845860	0.112986	6.33254e-23	2.15608e-16
4890327	ENSG00000152778	IFIT5	rs303208	chr10	91165833	-0.0873217	6.36857e-23	2.56877e-16
5860707	ENSG00000166788	SAAL1	chr11:18123404:D	chr11	18123404	-0.0840308	6.72932e-23	3.078e-16
6940255	ENSG00000187838	PLSCR3	rs8075287	chr17	7295071	0.130745	6.95507e-23	3.04289e-16
7040327	ENSG00000112294	ALDH5A1	chr6:24487745:D	chr6	24487745	-0.0960259	7.10774e-23	3.98108e-16
1230017	ENSG00000078124	ACER3	rs10793231	chr11	76733024	-0.169784	7.16222e-23	7.34953e-16
1400601	ENSG00000124191	TOX2	rs764673	chr20	42553993	0.279925	7.35206e-23	2.85669e-16
1070044	ENSG00000089639	GMIP	rs7248885	chr19	19753292	0.109925	7.86718e-23	1.93494e-16
1190110	ENSG00000160948	VPS28	rs2977837	chr8	145617253	0.209438	8.29935e-23	7.17548e-16
6580041	ENSG00000115523	GNLY	rs1866140	chr2	85921353	-0.205847	8.86369e-23	4.57921e-15
1410161	ENSG00000109790	KLHL5	rs3806735	chr4	38953128	0.170872	9.21227e-23	7.55011e-16
6400044	ENSG00000086289	EPDR1	rs4723717	chr7	37968808	-0.216783	9.83332e-23	3.36432e-16
3130332	ENSG00000177337	DLGAP1-AS1	rs2240899	chr18	3595011	-0.129	1.05758e-22	1.5396e-16
2900246	ENSG00000100106	TRIOBP	rs4820303	chr22	38134166	-0.0658417	1.08436e-22	1.70369e-16
6380079	ENSG00000189319	FAM53B	rs75360179	chr10	126319724	-0.260463	1.09009e-22	7.34492e-16
5340209	ENSG00000136243	NUPL2	rs858300	chr7	23244631	-0.0956454	1.09797e-22	1.03841e-15
3850500	ENSG00000221857	AC020907.2	rs12110	chr19	35660508	-0.0704185	1.15733e-22	4.96946e-16
580053	ENSG00000124279	FASTKD3	rs162024	chr5	7860404	-0.0793171	1.3452e-22	3.14702e-16
3460292	ENSG00000091157	WDR7	rs10153376	chr18	54338842	-0.128152	1.36203e-22	4.80062e-16
3180600	ENSG00000108439	PNPO	rs2597164	chr17	46069980	-0.118466	1.39469e-22	1.1683e-15
5420025	ENSG00000151148	UBE3B	rs79210497	chr12	109907664	0.189805	1.61411e-22	2.1662e-15
1820035	ENSG00000166140	ZFYVE19	rs3743034	chr15	41101145	-0.0978515	1.62185e-22	4.70858e-16
6940025	ENSG00000154719	MRPL39	rs1629004	chr21	26906667	-0.10979	1.6379e-22	4.74374e-16
6510274	ENSG00000107736	CDH23	rs9299508	chr10	73543453	-0.197397	1.89645e-22	1.53714e-15
1500678	ENSG00000105619	TFPT	rs16985367	chr19	54614270	-0.150475	1.92884e-22	3.97655e-16
3710025	ENSG00000176783	RUFY1	rs4701134	chr5	179000811	-0.192748	1.94506e-22	1.02712e-15
3140408	ENSG00000160972	PPP1R16A	rs2620666	chr8	145703413	-0.0590869	2.03993e-22	2.09923e-16
5960114	ENSG00000130312	MRPL34	rs8100232	chr19	17422951	0.093733	2.17172e-22	2.17161e-16
5720682	ENSG00000002933	TMEM176A	rs4725361	chr7	150460891	-0.16656	2.18899e-22	1.06942e-15
1780647	ENSG00000133597	ADCK2	rs2968556	chr7	140377964	-0.22969	2.23309e-22	4.70831e-15
4540463	ENSG00000171806	METTL18	chr1:169823266:I	chr1	169823266	-0.164038	2.34666e-22	7.37558e-15
7320484	ENSG00000215039	CD27-AS1	rs3136549	chr12	6551874	0.136021	2.87836e-22	4.16426e-16
460168	ENSG00000143184	XCL1	rs1323533	chr1	168500219	0.31839	2.91962e-22	1.70618e-15
7150433	ENSG00000213123	TCTEX1D2	rs2270769	chr3	196044894	0.118099	3.28941e-22	9.14241e-16
3190338	ENSG00000119431	HDHD3	rs3750527	chr9	116139063	-0.138026	3.45814e-22	4.80528e-15
3940392	ENSG00000106772	PRUNE2	rs7033337	chr9	79317163	-0.0588229	3.52664e-22	5.17018e-14
6590296	ENSG00000143156	NME7	rs7526721	chr1	169159866	0.0705955	3.5787e-22	6.23851e-16
1340521	ENSG00000166913	YWHAB	rs6031847	chr20	43514203	-0.0823151	3.59029e-22	3.11021e-15
6040382	ENSG00000109944	JHY	rs61910300	chr11	122748441	0.0672709	3.6715e-22	1.26206e-15
6250605	ENSG00000166965	RCCD1	rs2290202	chr15	91512267	0.057328	3.78199e-22	3.10129e-15
4120367	ENSG00000087253	LPCAT2	rs9925659	chr16	55609592	-0.0626489	3.82759e-22	7.323e-16
2650598	ENSG00000145476	CYP4V2	rs4253286	chr4	187166802	0.268449	4.05589e-22	9.41514e-16
3930703	ENSG00000160193	WDR4	rs113361571	chr21	44324842	-0.182931	4.39114e-22	1.31129e-15
3440338	ENSG00000168894	RNF181	rs3198089	chr2	85825337	-0.235449	5.37063e-22	1.12429e-14
6380110	ENSG00000221946	FXYD7	rs1633915	chr19	35649324	-0.0510731	5.38775e-22	8.57622e-16
1450348	ENSG00000167608	TMC4	chr19:54674349:I	chr19	54674349	-0.0436552	5.56143e-22	1.26175e-15
3180719	ENSG00000144115	THNSL2	rs9636487	chr2	88464963	0.148615	5.64672e-22	3.00212e-15
3130370	ENSG00000167766	ZNF83	rs8112866	chr19	53135375	-0.190369	5.82326e-22	1.18586e-15
4040438	ENSG00000166823	MESP1	rs2305441	chr15	90293776	0.0879891	5.97452e-22	1.71984e-15
2120280	ENSG00000264247	LINC00909	rs4073568	chr18	72265601	0.110994	5.98323e-22	2.33803e-15
6200370	ENSG00000273884	LILRA3	rs397558	chr19	54794098	-0.274177	6.25937e-22	1.03785e-15
1340128	ENSG00000119471	HSDL2	rs10817330	chr9	115140735	0.117388	6.67992e-22	1.71284e-15
6280086	ENSG00000100079	LGALS2	rs5756736	chr22	37970189	-0.241554	6.82907e-22	2.24157e-15
1010730	ENSG00000116171	SCP2	rs56222568	chr1	53432786	-0.0675392	6.90711e-22	2.5386e-15
1990639	ENSG00000139168	ZCRB1	rs1962526	chr12	42727319	-0.130016	7.15669e-22	3.79116e-15
2140470	ENSG00000106588	PSMA2	rs56260765	chr7	43023979	0.117666	8.06867e-22	2.40404e-15
6250196	ENSG00000188312	CENPP	rs10156530	chr9	95023539	0.049469	8.27767e-22	1.4856e-14
6270041	ENSG00000183020	AP2A2	rs7395773	chr11	970503	0.0977006	8.88676e-22	2.80901e-15
2320215	ENSG00000132182	NUP210	rs13066607	chr3	13438830	-0.154003	8.95957e-22	1.17287e-13
2810167	ENSG00000156795	WDYHV1	rs13274120	chr8	124436810	-0.0824741	9.05758e-22	9.14241e-16
5690553	ENSG00000084754	HADHA	rs4665320	chr2	26428534	0.0939437	9.32188e-22	1.18586e-15
5860253	ENSG00000135541	AHI1	rs17064702	chr6	135928252	-0.0644981	1.05384e-21	2.21282e-15
430400	ENSG00000016864	GLT8D1	rs33964154	chr3	52596914	-0.0753014	1.0908e-21	1.80635e-15
510707	ENSG00000256427	AC010175.1	rs35596029	chr12	9168597	-0.193807	1.11934e-21	1.69986e-14
3400397	ENSG00000149499	EML3	rs1801144	chr11	62381808	0.0787379	1.22722e-21	3.62054e-15
2640377	ENSG00000104324	CPQ	rs2651447	chr8	97662068	0.271381	1.30423e-21	1.08845e-14
2350279	ENSG00000145014	TMEM44	rs6437394	chr3	194354514	-0.0736173	1.31073e-21	2.1103e-15
2940369	ENSG00000113558	SKP1	chr5:133495080:I	chr5	133495080	-0.175719	1.33388e-21	4.91784e-15
5390487	ENSG00000115306	SPTBN1	rs4455200	chr2	54801591	-0.20158	1.4517e-21	2.44732e-14
4220674	ENSG00000165730	STOX1	rs12268540	chr10	70586998	0.0710426	1.48379e-21	6.79313e-15
1660072	ENSG00000196961	AP2A1	rs4802621	chr19	50282717	-0.192355	1.54919e-21	1.70394e-15
520639	ENSG00000179886	TIGD5	rs2123758	chr8	144663661	0.0959163	1.60405e-21	2.32574e-15
670369	ENSG00000153563	CD8A	rs3810831	chr2	87018547	-0.481893	1.92787e-21	1.8386e-14
2690402	ENSG00000163686	ABHD6	rs4681828	chr3	58225336	0.0860634	2.05705e-21	6.35453e-15
4610561	ENSG00000147408	CSGALNACT1	rs7011587	chr8	19322317	-0.139882	2.08191e-21	9.47169e-15
6510189	ENSG00000196715	VKORC1L1	rs6959267	chr7	65423589	0.0570487	2.29855e-21	2.40364e-14
6110095	ENSG00000149548	CCDC15	rs3809054	chr11	124824066	0.0874509	2.36344e-21	5.91094e-15
4150484	ENSG00000166166	TRMT61A	rs9324063	chr14	104006693	0.0714203	2.45504e-21	5.74404e-15
5080561	ENSG00000138376	BARD1	rs6715570	chr2	215673440	0.104771	2.63742e-21	7.63874e-15
7560367	ENSG00000113658	SMAD5	rs889013	chr5	135528877	0.0900175	2.67539e-21	4.51321e-15
6270288	ENSG00000125870	SNRPB2	rs2073055	chr20	16710791	-0.190434	2.67894e-21	9.50079e-15
360445	ENSG00000125877	ITPA	chr20:3184519:D	chr20	3184519	-0.141738	2.8547e-21	4.4462e-15
6980255	ENSG00000213625	LEPROT	rs17750	chr1	65898873	-0.169169	2.89131e-21	3.04665e-15
2630553	ENSG00000131148	EMC8	rs139834789	chr16	85817831	-0.197045	2.92059e-21	9.82801e-15
3190059	ENSG00000132305	IMMT	rs12475079	chr2	86421209	-0.0790593	3.29881e-21	1.3975e-14
3170184	ENSG00000165502	RPL36AL	rs7146248	chr14	50112067	0.0885174	3.30789e-21	9.749e-15
4890706	ENSG00000117505	DR1	rs10782959	chr1	93811569	-0.142447	3.9311e-21	8.74226e-15
6520408	ENSG00000010165	EEF1AKNMT	rs7860	chr1	171766696	0.115451	4.17909e-21	7.4821e-15
2900370	ENSG00000089177	KIF16B	rs6044134	chr20	16555032	0.0752011	4.40469e-21	8.19596e-15
2190356	ENSG00000163577	EIF5A2	rs6444950	chr3	170602073	-0.108712	4.44094e-21	1.39291e-14
2360593	ENSG00000099977	DDT	rs112029815	chr22	24298820	-0.263503	4.69601e-21	2.00301e-14
5490458	ENSG00000110700	RPS13	rs2354863	chr11	17230389	0.277088	5.3869e-21	8.48274e-15
2360626	ENSG00000163870	TPRA1	rs2720269	chr3	127311198	-0.134123	5.82496e-21	1.46344e-14
7380706	ENSG00000131669	NINJ1	rs7033638	chr9	95883785	-0.24542	6.21282e-21	3.17395e-14
620167	ENSG00000160856	FCRL3	rs2210913	chr1	157668993	0.150513	7.0702e-21	8.65282e-15
1780450	ENSG00000148331	ASB6	rs62586368	chr9	132387882	0.109959	7.14495e-21	5.9006e-15
2490100	ENSG00000136783	NIPSNAP3A	rs10820724	chr9	107524390	0.0732581	7.23343e-21	2.1875e-14
5220070	ENSG00000137403	HLA-F	rs9258167	chr6	29688973	0.265022	7.2543e-21	4.48349e-13
3800551	ENSG00000135596	MICAL1	chr6:109716811:I	chr6	109716811	-0.15813	7.38593e-21	4.5277e-15
450114	ENSG00000118564	FBXL5	rs12500770	chr4	15617551	0.082857	7.94305e-21	1.92419e-14
5490689	ENSG00000100362	PVALB	rs4821544	chr22	37258503	-0.256473	8.05057e-21	2.01253e-14
6280685	ENSG00000166821	PEX11A	rs17816376	chr15	90233553	0.0664978	8.63949e-21	1.43245e-14
3940411	ENSG00000145348	TBCK	rs7655054	chr4	107094696	0.116841	9.69548e-21	2.25586e-14
1510682	ENSG00000198836	OPA1	rs6802974	chr3	193422775	0.11323	9.80523e-21	1.06472e-14
4180673	ENSG00000022277	RTF2	rs28620942	chr20	55101317	0.0688613	1.00001e-20	8.52235e-15
4010041	ENSG00000178802	MPI	chr15:75206681:I	chr15	75206681	0.0570685	1.08943e-20	1.92419e-14
2100253	ENSG00000176049	JAKMIP2	rs2436425	chr5	147160919	0.121179	1.17692e-20	1.12582e-14
1940373	ENSG00000124203	ZNF831	rs2064864	chr20	57833662	0.141131	1.25145e-20	8.30743e-15
2030484	ENSG00000182512	GLRX5	rs8013688	chr14	95998364	0.0631903	1.35661e-20	9.69405e-15
7100274	ENSG00000119711	ALDH6A1	chr14:74589587:D	chr14	74589587	-0.0624594	1.37295e-20	6.70935e-14
1170220	ENSG00000173209	AHSA2P	rs777585	chr2	61412559	-0.185512	1.3753e-20	3.50358e-14
7200707	ENSG00000198890	PRMT6	rs12408634	chr1	107579540	-0.0830239	1.39972e-20	2.03281e-14
2810121	ENSG00000149262	INTS4	rs7931392	chr11	77675545	0.10617	1.48346e-20	1.92419e-14
6650482	ENSG00000116106	EPHA4	rs1813499	chr2	222396911	0.129874	1.52563e-20	1.24661e-14
5420343	ENSG00000118217	ATF6	rs12025202	chr1	161917589	0.126169	1.61291e-20	3.07861e-14
240086	ENSG00000092621	PHGDH	rs11583993	chr1	120255370	0.337965	1.62521e-20	1.17126e-13
6760037	ENSG00000137501	SYTL2	rs290200	chr11	85421392	0.224589	1.63243e-20	1.89118e-13
5270132	ENSG00000114423	CBLB	rs6796643	chr3	105484620	-0.132083	1.74524e-20	2.91556e-14
4060327	ENSG00000213995	NAXD	chr13:111267706:I	chr13	111267706	-0.156913	1.761e-20	2.69588e-14
4060575	ENSG00000081087	OSTM1	rs9386711	chr6	108400302	0.0918353	1.78049e-20	2.45086e-14
2710373	ENSG00000257949	TEN1	rs2069528	chr17	73997474	0.0736605	1.81746e-20	3.46509e-14
5690639	ENSG00000140092	FBLN5	rs2267990	chr14	92339908	-0.061023	1.83392e-20	6.36247e-14
360047	ENSG00000180447	GAS1	rs720072	chr9	89887182	-0.218331	1.88011e-20	1.97635e-14
840360	ENSG00000175518	UBQLNL	rs35228037	chr11	5641917	0.0385901	2.08801e-20	4.87519e-14
1110541	ENSG00000089063	TMEM230	rs6038068	chr20	5073139	0.0851963	2.11517e-20	8.90829e-15
6580500	ENSG00000214106	PAXIP1-AS2	rs1880248	chr7	154700726	0.142139	2.32919e-20	2.37349e-14
3870136	ENSG00000175334	BANF1	rs12797319	chr11	65735672	-0.0805441	2.46834e-20	1.12777e-13
5700747	ENSG00000164465	DCBLD1	rs1885064	chr6	117790566	-0.0578548	2.51508e-20	5.73241e-14
3940477	ENSG00000204267	TAP2	rs241451	chr6	32796480	-0.162734	2.85223e-20	7.56176e-13
160292	ENSG00000100298	APOBEC3H	rs41281251	chr22	39493251	-0.210358	2.86443e-20	1.59696e-14
5080458	ENSG00000100347	SAMM50	rs55826926	chr22	44367249	-0.127098	2.98929e-20	3.24392e-14
5550673	ENSG00000184990	SIVA1	rs1132975	chr14	105222037	0.0881552	3.21998e-20	2.46622e-14
1770368	ENSG00000092108	SCFD1	rs6571361	chr14	31183168	-0.0928234	3.36121e-20	2.70435e-14
7650097	ENSG00000135114	OASL	chr12:121418991:I	chr12	121418991	-0.269465	3.45319e-20	1.04876e-13
520017	ENSG00000121274	TENT4B	rs9930290	chr16	50370543	0.180936	3.57311e-20	3.62812e-14
840132	ENSG00000204584	FLJ45513	rs16948454	chr17	47960187	0.0968103	3.6166e-20	1.25725e-12
270292	ENSG00000088832	FKBP1A	rs6041750	chr20	1350709	-0.135044	3.65577e-20	5.19624e-14
990598	ENSG00000107949	BCCIP	rs10901447	chr10	127505863	0.0833629	3.68432e-20	3.27921e-14
6520075	ENSG00000006007	GDE1	rs13334972	chr16	19575834	-0.166357	3.87015e-20	2.31385e-14
840554	ENSG00000163602	RYBP	rs12496352	chr3	72454155	0.27301	4.04961e-20	3.77241e-14
1990471	ENSG00000117480	FAAH	rs5013329	chr1	46815091	0.0506808	4.094e-20	1.04876e-13
1580427	ENSG00000112304	ACOT13	rs3813686	chr6	24721024	0.136858	4.11595e-20	1.33325e-13
1740050	ENSG00000254838	GVINP1	rs10839599	chr11	6732908	0.159737	4.158e-20	3.64408e-14
6270112	ENSG00000166452	AKIP1	rs2742474	chr11	9002089	-0.119145	4.30289e-20	9.28111e-14
2030170	ENSG00000204397	CARD16	chr11:104893693:I	chr11	104893693	0.123855	4.79428e-20	3.13588e-13
7320328	ENSG00000088833	NSFL1C	rs6042292	chr20	1419199	-0.0599124	5.09322e-20	5.07022e-14
4780561	ENSG00000048162	NOP16	rs1060588	chr5	175815874	0.111544	5.19536e-20	4.28096e-14
3850414	ENSG00000163938	GNL3	chr3:52619961:D	chr3	52619961	-0.0806997	5.2543e-20	2.80409e-14
450196	ENSG00000168476	REEP4	rs58969219	chr8	21992947	0.0936469	5.79658e-20	7.43914e-14
5690750	ENSG00000213930	GALT	rs2070074	chr9	34649442	-0.134766	6.03435e-20	3.58823e-13
5390646	ENSG00000136169	SETDB2	rs35980977	chr13	50057936	-0.0784514	6.08195e-20	2.06312e-13
5550341	ENSG00000134545	KLRC1	rs10845130	chr12	10593613	-0.465389	6.12027e-20	1.18469e-13
2640086	ENSG00000198715	GLMP	rs2075165	chr1	156215899	-0.101253	6.2303e-20	1.33878e-13
2260309	ENSG00000259001	AL355075.4	rs56343177	chr14	20836173	0.195326	6.307e-20	2.49998e-11
7100546	ENSG00000161036	LRWD1	rs4543479	chr7	102111183	-0.108775	6.37606e-20	1.55849e-13
3610386	ENSG00000107864	CPEB3	rs7905301	chr10	93950230	0.0797861	6.62323e-20	1.63554e-13
4200543	ENSG00000116157	GPX7	rs835339	chr1	53062241	0.120097	6.75321e-20	7.20251e-14
4730184	ENSG00000137824	RMDN3	chr15:41030579:I	chr15	41030579	-0.149482	7.08999e-20	8.18799e-14
2810687	ENSG00000160959	LRRC14	rs6989368	chr8	145813457	-0.0857782	7.52814e-20	3.17395e-14
3170136	ENSG00000177409	SAMD9L	rs12671014	chr7	92811205	-0.314434	8.09059e-20	5.20312e-14
110064	ENSG00000135828	RNASEL	rs115886573	chr1	182541031	0.0816756	8.11603e-20	9.62726e-14
2760121	ENSG00000147576	ADHFE1	rs2718990	chr8	67349995	0.105872	9.19299e-20	1.97421e-13
520324	ENSG00000129625	REEP5	rs62366963	chr5	112258120	0.117682	1.0069e-19	3.34215e-13
1850309	ENSG00000185324	CDK10	rs1805008	chr16	89986144	-0.267104	1.01043e-19	1.78784e-12
3440446	ENSG00000136932	TRMO	rs1561959	chr9	100669739	0.0751635	1.03474e-19	1.37707e-13
5340100	ENSG00000132313	MRPL35	rs13353	chr2	86437898	-0.128854	1.0581e-19	5.48802e-13
630091	ENSG00000111912	NCOA7	rs614031	chr6	126165720	0.0899167	1.1625e-19	4.68043e-14
4220504	ENSG00000124570	SERPINB6	chr6:2914942:I	chr6	2914942	-0.124252	1.16397e-19	1.19108e-13
460040	ENSG00000159199	ATP5MC1	rs1962412	chr17	46970259	0.0554557	1.21729e-19	2.67685e-13
5340066	ENSG00000007545	CRAMP1	rs8057818	chr16	1755416	0.274515	1.25437e-19	2.73849e-13
7330523	ENSG00000177721	ANXA2R	rs1054428	chr5	43039793	0.149927	1.26666e-19	3.00701e-13
3780717	ENSG00000271303	SRXN1	rs73078992	chr20	631139	-0.143387	1.35832e-19	4.92924e-14
1240477	ENSG00000130347	RTN4IP1	rs2054365	chr6	107077502	0.0605431	1.39158e-19	1.69578e-13
6420040	ENSG00000182224	CYB5D1	rs74252295	chr17	7785905	-0.100197	1.42567e-19	1.64054e-13
2490598	ENSG00000197043	ANXA6	rs11750621	chr5	150535262	0.116482	1.49175e-19	1.89118e-13
3390424	ENSG00000156886	ITGAD	rs2454909	chr16	31410948	0.197808	1.52455e-19	6.8852e-12
5220762	ENSG00000104687	GSR	rs8191035	chr8	30537998	0.123426	1.53987e-19	3.63147e-13
3170451	ENSG00000275074	NUDT18	rs9644091	chr8	21957933	0.122558	1.58549e-19	1.51912e-13
380703	ENSG00000145817	YIPF5	rs6869336	chr5	143554598	-0.0791104	1.6714e-19	2.69783e-13
670348	ENSG00000143167	GPA33	rs28384507	chr1	167059575	0.10945	1.67375e-19	2.38162e-13
4210138	ENSG00000112167	SAYSD1	rs183466	chr6	39080881	-0.106213	1.67665e-19	8.04422e-13
6280482	ENSG00000132603	NIP7	rs3759979	chr16	69372927	-0.0732048	1.67668e-19	5.32553e-13
3120653	ENSG00000117481	NSUN4	rs12137934	chr1	46728913	0.0730935	1.81539e-19	2.67685e-13
7550181	ENSG00000142166	IFNAR1	rs8178573	chr21	34670816	0.082705	1.84616e-19	1.53584e-13
6380563	ENSG00000184076	UQCR10	rs5763521	chr22	30217992	-0.0801369	1.86723e-19	2.66575e-13
3940754	ENSG00000150637	CD226	rs1788098	chr18	67542798	-0.133169	1.91726e-19	2.22145e-13
5870136	ENSG00000169583	CLIC3	rs12379667	chr9	139859954	-0.136817	1.9576e-19	1.17021e-13
460719	ENSG00000068745	IP6K2	rs12491769	chr3	48768150	0.16778	1.99358e-19	3.77516e-13
990343	ENSG00000105866	SP4	chr7:21508851:D	chr7	21508851	-0.116462	2.02986e-19	3.26041e-13
3890551	ENSG00000140931	CMTM3	rs8051710	chr16	66673183	-0.0924017	2.07531e-19	2.06312e-13
7210632	ENSG00000196139	AKR1C3	rs2050359	chr10	5341916	-0.15016	2.10825e-19	2.5548e-13
580537	ENSG00000149311	ATM	rs7946955	chr11	108284833	-0.0301859	2.26856e-19	3.71219e-13
3520202	ENSG00000107099	DOCK8	chr9:277264:I	chr9	277264	-0.151641	2.35211e-19	5.14404e-13
1740343	ENSG00000099139	PCSK5	rs12347453	chr9	78724005	0.272938	2.40247e-19	4.23131e-13
460487	ENSG00000144815	NXPE3	rs3796278	chr3	101498077	-0.0991316	2.4939e-19	3.68888e-13
20241	ENSG00000139514	SLC7A1	rs17625129	chr13	30281760	0.255442	2.54767e-19	1.35551e-13
6580477	ENSG00000237943	PRKCQ-AS1	rs10906913	chr10	6628334	-0.134052	2.57122e-19	6.67498e-13
4540215	ENSG00000116661	FBXO2	rs2272983	chr1	11714368	-0.160792	2.70349e-19	2.47759e-13
4150091	ENSG00000110090	CPT1A	rs2924692	chr11	68545878	-0.181455	2.88274e-19	1.98252e-12
4230735	ENSG00000135842	FAM129A	rs234100	chr1	184938222	-0.218091	3.55406e-19	2.67001e-13
2190689	ENSG00000021762	OSBPL5	rs4758531	chr11	3146556	0.133324	3.58244e-19	2.90979e-13
840386	ENSG00000186891	TNFRSF18	rs79501625	chr1	1155321	-0.301475	3.69505e-19	1.79406e-13
4560601	ENSG00000142065	ZFP14	rs73040113	chr19	36737203	0.0730646	3.96769e-19	4.18394e-13
3130349	ENSG00000071894	CPSF1	rs2977835	chr8	145622923	-0.106392	3.98925e-19	4.7761e-13
1110364	ENSG00000145349	CAMK2D	chr4:114371765:D	chr4	114371765	-0.0721858	4.20793e-19	2.68515e-13
6520682	ENSG00000111361	EIF2B1	rs3190835	chr12	124105328	0.0809597	4.55203e-19	2.38162e-13
1770500	ENSG00000121691	CAT	rs7947771	chr11	34498846	-0.115611	4.586e-19	3.93653e-13
1980521	ENSG00000129353	SLC44A2	rs2360742	chr19	10740574	0.094829	4.63039e-19	6.0319e-13
60138	ENSG00000116761	CTH	rs828352	chr1	70860458	-0.0374543	4.78319e-19	3.34869e-13
2690189	ENSG00000131797	CLUHP3	rs4889689	chr16	31776376	-0.112617	4.97004e-19	4.18808e-13
3890500	ENSG00000266472	MRPS21	rs2794680	chr1	150322591	0.0944055	5.22475e-19	3.49489e-13
4280767	ENSG00000011376	LARS2	rs6441920	chr3	45561203	-0.052929	5.43617e-19	7.93374e-13
2000301	ENSG00000118655	DCLRE1B	chr1:114456397:D	chr1	114456397	0.0414387	5.55693e-19	4.48349e-13
1940632	ENSG00000146918	NCAPG2	rs73167215	chr7	158500207	0.37931	6.30839e-19	4.12853e-10
5050689	ENSG00000075651	PLD1	rs73176183	chr3	171503934	0.109295	6.62262e-19	3.27724e-13
3870601	ENSG00000102882	MAPK3	rs11865086	chr16	30130493	0.0915144	7.05511e-19	6.87849e-13
2140671	ENSG00000136279	DBNL	rs140776140	chr7	44094935	-0.139241	7.05696e-19	5.46309e-13
1850139	ENSG00000170956	CEACAM3	rs10413906	chr19	42285491	0.0522822	7.10198e-19	7.0244e-13
6660446	ENSG00000164087	POC1A	rs13314125	chr3	52115398	0.108359	7.57985e-19	4.9352e-13
6250121	ENSG00000083937	CHMP2B	chr3:87288437:D	chr3	87288437	0.0867668	7.63094e-19	8.91799e-13
2900600	ENSG00000273045	C2orf15	rs7584809	chr2	99730199	-0.0542529	7.85912e-19	2.23167e-12
6130538	ENSG00000070087	PFN2	chr3:149741411:D	chr3	149741411	0.0649938	7.89748e-19	1.2366e-12
460039	ENSG00000100330	MTMR3	chr22:30287304:D	chr22	30287304	0.106939	7.98918e-19	8.86521e-13
5870040	ENSG00000156502	SUPV3L1	rs9663238	chr10	70983629	-0.0785601	8.10092e-19	7.17728e-13
7000382	ENSG00000162976	PQLC3	rs6432182	chr2	11300869	0.134483	8.11813e-19	5.41878e-13
870091	ENSG00000279891	AC022498.2	rs55820429	chr3	187901660	0.0684298	8.26847e-19	4.00495e-13
1410075	ENSG00000157954	WIPI2	rs12472	chr7	5272177	0.0909351	8.46073e-19	5.65014e-13
5670719	ENSG00000249624	AP000295.1	rs2834167	chr21	34640788	0.141558	8.52777e-19	7.92109e-13
6280411	ENSG00000117713	ARID1A	rs12756102	chr1	27047954	-0.177669	8.52862e-19	9.45471e-13
1240672	ENSG00000172031	EPHX4	rs6604071	chr1	92434725	0.365248	8.68405e-19	6.38085e-12
650692	ENSG00000104714	ERICH1	rs3735933	chr8	593041	-0.0981113	8.81499e-19	2.45693e-12
6270554	ENSG00000116977	LGALS8	rs7544230	chr1	236729834	-0.185644	9.21618e-19	7.70956e-13
5700220	ENSG00000196730	DAPK1	rs10124658	chr9	90065940	0.328635	9.36514e-19	7.21656e-11
6400603	ENSG00000066923	STAG3	rs143185989	chr7	99830086	-0.121333	1.05778e-18	1.61224e-12
2940743	ENSG00000189223	PAX8-AS1	rs7576384	chr2	113993385	-0.0478028	1.06142e-18	1.37065e-12
610201	ENSG00000144485	HES6	rs12988979	chr2	239070051	0.285425	1.08547e-18	9.90813e-13
60661	ENSG00000214226	C17orf67	rs116946601	chr17	54900359	0.103177	1.09907e-18	1.02351e-12
1050008	ENSG00000138722	MMRN1	rs1442134	chr4	90819154	-0.116102	1.13524e-18	1.32398e-12
6400240	ENSG00000136813	ECPAS	rs12235990	chr9	114254865	0.092127	1.1654e-18	3.97067e-12
2320243	ENSG00000107331	ABCA2	rs10732706	chr9	139926960	0.0984264	1.18667e-18	4.43178e-13
2760368	ENSG00000117595	IRF6	rs596731	chr1	209993801	0.0527395	1.21242e-18	2.57533e-12
1430424	ENSG00000092871	RFFL	rs3135958	chr17	33308221	-0.191644	1.24238e-18	9.57534e-13
2510278	ENSG00000116670	MAD2L2	rs12140970	chr1	11719724	-0.124194	1.26337e-18	6.00952e-13
7160082	ENSG00000128607	KLHDC10	rs4443587	chr7	129778518	-0.0339593	1.29485e-18	5.15278e-13
4730204	ENSG00000162746	FCRLB	rs2000104	chr1	161698194	-0.148689	1.33907e-18	1.25725e-12
6290709	ENSG00000138796	HADH	rs62311398	chr4	108893168	0.149658	1.42289e-18	1.53508e-12
3870408	ENSG00000167065	DUSP18	rs2240002	chr22	31059250	0.0785172	1.42796e-18	2.89588e-12
6900086	ENSG00000154734	ADAMTS1	rs445784	chr21	28216692	0.177164	1.43381e-18	1.30785e-12
6450687	ENSG00000075914	EXOSC7	rs17557370	chr3	45050710	0.0829764	1.44311e-18	1.34209e-12
1440615	ENSG00000115155	OTOF	rs6712188	chr2	26698682	-0.0920066	1.45421e-18	1.06516e-12
5260307	ENSG00000158528	PPP1R9A	rs10274458	chr7	94580113	-0.0900774	1.47987e-18	3.37882e-11
6350240	ENSG00000186532	SMYD4	rs11062	chr17	1683012	-0.0957114	1.48095e-18	9.02993e-13
2900142	ENSG00000182134	TDRKH	rs7521817	chr1	151742001	-0.0433355	1.66058e-18	1.3765e-12
380437	ENSG00000172460	PRSS30P	rs7192880	chr16	2911320	0.346304	1.69746e-18	9.65719e-13
5860020	ENSG00000134077	THUMPD3	rs2600188	chr3	9405704	-0.0630023	1.77634e-18	1.14845e-12
5670440	ENSG00000049249	TNFRSF9	rs2131630	chr1	7990367	0.0761067	1.82376e-18	3.15933e-12
650619	ENSG00000196814	MVB12B	rs10122788	chr9	129206832	0.135613	1.90959e-18	1.42198e-12
70553	ENSG00000196968	FUT11	rs11000765	chr10	75512452	0.113386	1.91286e-18	1.00291e-12
2760544	ENSG00000105717	PBX4	rs12981270	chr19	19688646	-0.0668589	1.92666e-18	1.79374e-12
780465	ENSG00000018280	SLC11A1	rs13062	chr2	219260651	0.198611	1.97354e-18	9.26273e-13
6770189	ENSG00000115310	RTN4	rs2588512	chr2	55192082	0.153617	2.19414e-18	1.02942e-11
1240725	ENSG00000166750	SLFN5	rs11080327	chr17	33571546	0.126448	2.25083e-18	1.18034e-12
2070736	ENSG00000198270	TMEM116	rs6489819	chr12	112328230	0.110905	2.25088e-18	1.69631e-12
1990356	ENSG00000173838	MARCH10	rs62077860	chr17	60784085	0.0432982	2.26639e-18	1.06262e-12
4050768	ENSG00000180767	CHST13	rs1388096	chr3	126242964	-0.133016	2.30245e-18	5.12918e-12
4010181	ENSG00000110203	FOLR3	rs75313463	chr11	71867841	0.885236	2.41183e-18	1.95554e-10
2510593	ENSG00000176485	PLA2G16	rs2030731	chr11	63373648	0.128889	2.68631e-18	2.40344e-12
7550451	ENSG00000198846	TOX	rs16924700	chr8	60076399	0.162751	2.766e-18	1.60869e-12
1940707	ENSG00000154710	RABGEF1	rs150622550	chr7	65718609	0.101825	3.08183e-18	8.05727e-12
6900440	ENSG00000100075	SLC25A1	rs807669	chr22	19154522	-0.07042	3.19518e-18	1.97902e-12
3310646	ENSG00000198933	TBKBP1	rs62074054	chr17	45771816	-0.0841368	3.35927e-18	9.16451e-12
4490452	ENSG00000198160	MIER1	rs3008860	chr1	67391003	-0.0797254	3.38271e-18	2.97562e-12
6020398	ENSG00000128928	IVD	rs112571916	chr15	40709429	-0.103304	3.39074e-18	2.99093e-12
7000397	ENSG00000107104	KANK1	rs13285101	chr9	706608	0.0898	3.48543e-18	1.56375e-11
1450678	ENSG00000103932	RPAP1	rs2297378	chr15	41816190	-0.0728392	3.90496e-18	4.4452e-12
1300187	ENSG00000160439	RDH13	rs1671169	chr19	55573633	-0.0926228	3.94198e-18	1.78678e-12
2320653	ENSG00000121310	ECHDC2	rs56222568	chr1	53432786	-0.184545	4.09044e-18	2.44619e-12
150176	ENSG00000092094	OSGEP	rs72672738	chr14	20914136	-0.0802979	4.09916e-18	1.30194e-12
6280050	ENSG00000149084	HSD17B12	rs1061810	chr11	43877934	-0.110407	4.19529e-18	6.15935e-12
2370576	ENSG00000143614	GATAD2B	rs28693650	chr1	153765007	-0.0854579	4.28195e-18	1.35686e-12
3520537	ENSG00000198464	ZNF480	rs11670801	chr19	52839453	0.110205	4.39526e-18	2.26668e-12
5860048	ENSG00000167258	CDK12	rs58195267	chr17	37489791	-0.158598	4.59995e-18	3.36086e-12
4480368	ENSG00000135211	TMEM60	chr7:77405568:I	chr7	77405568	-0.0736188	4.69047e-18	5.11649e-12
130382	ENSG00000100092	SH3BP1	rs41280035	chr22	38054038	-0.144452	4.69183e-18	3.05214e-12
1430288	ENSG00000183214	MICA	rs114874557	chr6	31346554	-0.148363	4.83851e-18	1.25135e-10
50681	ENSG00000103248	MTHFSD	rs8049540	chr16	86581275	-0.102595	4.99615e-18	5.22502e-12
4150593	ENSG00000004139	SARM1	rs2239907	chr17	26725744	0.0624399	5.12191e-18	3.40083e-12
5360041	ENSG00000206395	DDAH2	rs558702	chr6	31870326	0.192984	5.29835e-18	1.96546e-10
1050709	ENSG00000161016	RPL8	rs2954658	chr8	146017782	-0.0538728	5.46336e-18	1.1428e-12
5720131	ENSG00000157693	TMEM268	rs7048418	chr9	117385126	0.0628053	5.47397e-18	3.27486e-12
5700301	ENSG00000100744	GSKIP	rs12435016	chr14	96765001	0.0792202	5.53217e-18	2.45505e-12
4480647	ENSG00000142188	TMEM50B	chr21:34797183:D	chr21	34797183	0.0639859	5.57043e-18	4.97509e-12
3840386	ENSG00000109689	STIM2	rs4692139	chr4	27040337	-0.118911	5.70389e-18	1.90969e-12
2100332	ENSG00000100109	TFIP11	rs12628373	chr22	26904541	-0.108747	6.1331e-18	2.95553e-12
7400240	ENSG00000164344	KLKB1	rs62350518	chr4	187118358	0.0688702	6.20797e-18	1.03684e-11
3390370	ENSG00000182093	WRB	rs4818036	chr21	40770885	-0.116658	6.27221e-18	3.75503e-12
830528	ENSG00000138303	ASCC1	rs1245537	chr10	73851260	-0.0917142	6.46015e-18	4.0297e-12
6560181	ENSG00000122033	MTIF3	rs1218798	chr13	27997587	-0.0754543	6.46942e-18	2.88523e-12
450673	ENSG00000158792	SPATA2L	rs13335097	chr16	89768560	-0.100001	6.76574e-18	8.22431e-12
5090037	ENSG00000183648	NDUFB1	rs7151932	chr14	92590564	-0.0476434	6.98143e-18	2.7622e-12
70167	ENSG00000154589	LY96	rs4434614	chr8	74886732	0.227466	7.6594e-18	7.11843e-12
6770348	ENSG00000066855	MTFR1	rs113219508	chr8	66471965	0.0736987	7.74209e-18	9.53347e-12
540056	ENSG00000114054	PCCB	rs681783	chr3	136035303	0.0697462	7.86162e-18	9.47263e-12
150021	ENSG00000099956	SMARCB1	rs6003900	chr22	24173022	-0.106416	7.87282e-18	4.78052e-12
3440452	ENSG00000143537	ADAM15	rs41264285	chr1	155033918	-0.164723	7.92416e-18	2.3363e-12
4010546	ENSG00000071994	PDCD2	rs2072916	chr6	170881130	-0.10504	8.20123e-18	5.42382e-11
1580343	ENSG00000116906	GNPAT	rs578945	chr1	231410115	0.0753467	8.93969e-18	6.15897e-12
4810326	ENSG00000072756	TRNT1	rs4685608	chr3	3180173	0.103146	9.06748e-18	7.24853e-12
3060341	ENSG00000242086	MUC20-OT1	rs2291652	chr3	195477791	0.138819	9.16715e-18	1.09665e-11
3370121	ENSG00000143418	CERS2	chr1:150738483:D	chr1	150738483	0.0831686	9.52052e-18	3.44975e-12
4480224	ENSG00000144867	SRPRB	rs57847564	chr3	133540479	-0.103245	9.6484e-18	5.16373e-12
5810079	ENSG00000198865	CCDC152	chr5:42782924:D	chr5	42782924	0.067103	9.69264e-18	1.66232e-11
4890112	ENSG00000066379	ZNRD1	rs150853727	chr6	29994190	0.189747	9.72737e-18	4.4944e-11
3800307	ENSG00000160410	SHKBP1	rs393569	chr19	41094838	-0.0748271	1.03653e-17	4.30439e-12
4150376	ENSG00000196724	ZNF418	rs117003727	chr19	58475861	0.111391	1.08655e-17	2.01412e-11
1070451	ENSG00000164111	ANXA5	rs6854854	chr4	122606919	0.353645	1.12107e-17	1.44736e-11
6510735	ENSG00000181381	DDX60L	rs12642289	chr4	169298897	-0.195393	1.12567e-17	7.94228e-12
2710240	ENSG00000173660	UQCRH	rs41292543	chr1	46774783	-0.106812	1.13348e-17	8.16537e-12
110349	ENSG00000125755	SYMPK	rs112400363	chr19	46310228	0.101802	1.13886e-17	5.17672e-12
2100296	ENSG00000131400	NAPSA	rs11880305	chr19	50880475	-0.146719	1.1594e-17	1.78758e-12
2260148	ENSG00000139725	RHOF	rs1064169	chr12	122215520	0.156012	1.20362e-17	1.73103e-11
1510121	ENSG00000170873	MTSS1	rs12155878	chr8	125771952	0.235751	1.28248e-17	6.49821e-12
4900639	ENSG00000278311	GGNBP2	rs12941866	chr17	34900120	0.0638435	1.34992e-17	4.55501e-12
290730	ENSG00000158373	HIST1H2BD	rs1009181	chr6	26158993	-0.276234	1.35273e-17	2.33119e-11
2100368	ENSG00000111711	GOLT1B	rs80115468	chr12	21671107	0.170826	1.35463e-17	6.18498e-12
4210600	ENSG00000108592	FTSJ3	rs8076760	chr17	61920497	0.0595979	1.3931e-17	4.60096e-12
6110181	ENSG00000125257	ABCC4	rs4148436	chr13	95899607	0.104595	1.40587e-17	1.13585e-11
5560246	ENSG00000140416	TPM1	rs11071720	chr15	63341996	0.172308	1.44768e-17	9.44032e-12
5860064	ENSG00000157107	FCHO2	chr5:72163213:D	chr5	72163213	-0.0513086	1.51962e-17	7.54845e-12
2140154	ENSG00000166347	CYB5A	rs57686386	chr18	71953940	-0.121134	1.52137e-17	6.71643e-12
5690131	ENSG00000176476	SGF29	chr16:28539378:I	chr16	28539378	-0.0796791	1.56336e-17	6.90109e-12
5820424	ENSG00000130303	BST2	rs919267	chr19	17514180	0.23188	1.58592e-17	6.79198e-12
4890592	ENSG00000205268	PDE7A	rs148938007	chr8	66575286	0.154824	1.68786e-17	1.37793e-11
2850575	ENSG00000167325	RRM1	rs10835454	chr11	4013149	0.0828734	1.79221e-17	8.68363e-12
7210477	ENSG00000162598	C1orf87	rs78768736	chr1	60607795	0.17364	1.85771e-17	9.55458e-10
6580553	ENSG00000114770	ABCC5	rs73179688	chr3	183693410	-0.0735597	1.89057e-17	1.02955e-11
2760441	ENSG00000188636	RTL6	rs470003	chr22	44855230	0.11226	1.91655e-17	6.83726e-12
4220672	ENSG00000198417	MT1F	rs12448510	chr16	56684647	0.21649	1.99427e-17	6.34631e-12
1470170	ENSG00000141452	RMC1	rs1429934	chr18	21162288	0.0800291	2.01098e-17	4.35224e-12
7200435	ENSG00000183734	ASCL2	rs2521269	chr11	2321095	0.231267	2.16717e-17	1.06088e-11
5810196	ENSG00000205356	TECPR1	rs10953247	chr7	97864666	0.101786	2.19133e-17	7.69099e-12
4880465	ENSG00000135299	ANKRD6	rs72911820	chr6	90281934	0.0886258	2.23461e-17	1.66318e-11
3930379	ENSG00000243207	PPAN-P2RY11	rs12460842	chr19	10222195	-0.21844	2.26712e-17	1.06399e-11
270431	ENSG00000164929	BAALC	rs72671357	chr8	104153965	0.10053	2.28332e-17	2.32033e-11
1410181	ENSG00000155307	SAMSN1	rs2822777	chr21	15948989	0.145506	2.29265e-17	1.35729e-11
2850202	ENSG00000182179	UBA7	rs7634886	chr3	49798920	-0.0789135	2.40949e-17	1.30119e-11
2940561	ENSG00000163703	CRELD1	rs9837307	chr3	10049861	0.0407774	2.58667e-17	2.20126e-11
5560193	ENSG00000124243	BCAS4	rs6096141	chr20	49490888	-0.119812	2.82355e-17	1.01429e-11
4260053	ENSG00000067141	NEO1	rs7180332	chr15	73267382	0.113652	2.82651e-17	1.45312e-11
2350630	ENSG00000031691	CENPQ	rs2229384	chr6	49425521	-0.0405232	2.87565e-17	3.75574e-11
4670092	ENSG00000126602	TRAP1	rs4786429	chr16	3728517	0.0904284	2.90612e-17	1.25651e-11
1990594	ENSG00000225978	HAR1A	rs74177992	chr20	61733718	-0.0586902	3.03059e-17	1.53616e-11
1230228	ENSG00000102854	MSLN	rs73491269	chr16	825255	0.391763	3.08744e-17	3.20965e-07
4280735	ENSG00000132906	CASP9	rs59532384	chr1	15890221	-0.074957	3.14017e-17	2.0792e-11
6290296	ENSG00000099795	NDUFB7	rs4926133	chr19	14672770	-0.070904	3.14064e-17	1.21474e-11
3190112	ENSG00000021355	SERPINB1	rs15286	chr6	2833739	-0.126358	3.23545e-17	1.29813e-11
2190220	ENSG00000116830	TTF2	rs3820494	chr1	117605336	0.167434	3.26924e-17	1.66331e-11
5810424	ENSG00000139178	C1RL	rs12304029	chr12	7251175	-0.12862	3.29912e-17	1.7103e-11
2850039	ENSG00000167202	TBC1D2B	rs16973688	chr15	78273478	-0.129913	3.32847e-17	2.65847e-11
3610154	ENSG00000133067	LGR6	rs12401678	chr1	202143512	-0.236075	3.49608e-17	7.96552e-12
6400681	ENSG00000079263	SP140	rs67994404	chr2	231120719	-0.215529	3.60567e-17	2.23594e-11
1030241	ENSG00000156110	ADK	rs7905662	chr10	76055234	0.136435	3.60746e-17	2.53933e-11
50563	ENSG00000175920	DOK7	rs10805009	chr4	3501802	0.0405101	3.77735e-17	2.06903e-11
5560133	ENSG00000167895	TMC8	rs2871647	chr17	76137477	0.201587	3.82245e-17	1.96527e-11
4560435	ENSG00000145882	PCYOX1L	rs2242376	chr5	148745136	0.0540466	3.90676e-17	1.14848e-11
4860435	ENSG00000173406	DAB1	rs7517424	chr1	58985796	0.095019	4.002e-17	2.16864e-11
2140392	ENSG00000213015	ZNF580	chr19:56154518:D	chr19	56154518	0.0868434	4.09006e-17	1.19021e-11
4390703	ENSG00000196396	PTPN1	rs17788127	chr20	49166548	-0.156839	4.11834e-17	1.56449e-11
7100619	ENSG00000275576	AL049539.1	rs6119771	chr20	30770375	0.0510064	4.17957e-17	2.38026e-11
1400309	ENSG00000156639	ZFAND3	rs12194618	chr6	38091030	-0.0740668	4.56494e-17	3.08924e-11
7100180	ENSG00000137714	FDX1	rs11213419	chr11	110343810	0.0696087	4.59047e-17	1.7103e-11
2900347	ENSG00000181135	ZNF707	rs11136313	chr8	144774079	-0.0940152	4.6197e-17	1.95996e-11
7160707	ENSG00000132405	TBC1D14	rs28601619	chr4	6917983	0.0871075	4.7912e-17	1.45312e-11
6400630	ENSG00000103174	NAGPA	rs15951	chr16	5075248	0.066003	5.09493e-17	2.43992e-11
5550253	ENSG00000116688	MFN2	rs1474868	chr1	12044164	-0.10814	5.1002e-17	2.58606e-11
4610220	ENSG00000177674	AGTRAP	rs8617	chr1	11810505	0.138331	5.42488e-17	1.5151e-11
7320500	ENSG00000135968	GCC2	rs2438252	chr2	109119112	0.0381971	5.63493e-17	2.01142e-11
830047	ENSG00000084207	GSTP1	rs2509709	chr11	67403075	0.0878796	5.73856e-17	1.37666e-11
2940192	ENSG00000232850	AL590708.1	chr9:130933687:D	chr9	130933687	0.0826645	5.7437e-17	3.09622e-11
2450465	ENSG00000071967	CYBRD1	chr2:172342684:I	chr2	172342684	-0.284403	5.79531e-17	2.72281e-11
4900333	ENSG00000063854	HAGH	rs9806826	chr16	1894912	0.090874	5.93087e-17	5.06196e-11
1010692	ENSG00000160113	NR2F6	rs66606313	chr19	17345427	-0.0600602	6.00951e-17	1.79343e-11
650328	ENSG00000186827	TNFRSF4	rs79242155	chr1	1160224	-0.356057	6.01851e-17	8.96386e-12
1070139	ENSG00000179532	DNHD1	rs17244263	chr11	6532778	0.0383708	6.29789e-17	3.25031e-11
60167	ENSG00000004777	ARHGAP33	rs231235	chr19	36278470	-0.0870732	6.385e-17	1.82017e-11
1710204	ENSG00000065457	ADAT1	rs3743604	chr16	75606360	0.114879	6.43102e-17	3.60655e-11
620240	ENSG00000159842	ABR	rs8075506	chr17	1018393	-0.0907997	6.47904e-17	2.2886e-11
6590646	ENSG00000188820	CALHM6	rs482701	chr6	116741965	0.195612	6.4819e-17	3.83303e-11
6860278	ENSG00000171840	NINJ2	chr12:717896:I	chr12	717896	0.119242	6.64756e-17	1.72474e-11
60670	ENSG00000079257	LXN	rs56362855	chr3	158369789	0.122306	6.79879e-17	6.87456e-11
160068	ENSG00000198624	CCDC69	rs111669601	chr5	150595761	0.162756	7.13713e-17	3.80401e-11
3830070	ENSG00000271204	AC016831.5	rs205780	chr7	130650859	-0.19157	7.26061e-17	2.21819e-11
2710176	ENSG00000140025	EFCAB11	rs55817663	chr14	90376160	0.0901647	7.59926e-17	2.22733e-11
6380709	ENSG00000185917	SETD4	rs2835221	chr21	37367160	-0.0415818	7.79204e-17	2.2886e-11
5690181	ENSG00000164118	CEP44	rs11933187	chr4	175209932	0.0786016	8.09359e-17	1.88208e-11
520224	ENSG00000184220	CMSS1	rs793469	chr3	99537305	-0.0595755	8.14759e-17	5.42613e-11
940129	ENSG00000119599	DCAF4	rs12587742	chr14	73393391	0.0873919	8.24487e-17	6.17175e-11
3850754	ENSG00000130518	IQCN	chr19:18386813:I	chr19	18386813	-0.0670792	8.56323e-17	3.66399e-11
2690753	ENSG00000157014	TATDN2	rs242734	chr3	10313006	-0.083286	8.8793e-17	2.85508e-11
2600288	ENSG00000108433	GOSR2	rs1618989	chr17	44993708	0.0591224	8.90678e-17	4.10966e-11
5890703	ENSG00000146085	MMUT	rs7769018	chr6	49443984	0.0798024	9.34019e-17	1.11822e-10
2030403	ENSG00000184221	OLIG1	rs928736	chr21	34439889	-0.116874	9.63785e-17	9.96505e-11
1740020	ENSG00000196187	TMEM63A	rs6965	chr1	226033476	0.0835302	9.91176e-17	6.20907e-11
6480392	ENSG00000146109	ABT1	rs10456328	chr6	26347997	0.109712	1.03492e-16	2.15017e-10
1500189	ENSG00000110651	CD81	rs800351	chr11	2421394	-0.114471	1.05373e-16	4.34726e-11
3190445	ENSG00000103275	UBE2I	rs12102374	chr16	1362559	0.05705	1.07083e-16	7.53896e-11
5360379	ENSG00000104388	RAB2A	rs10957145	chr8	61488254	0.0752545	1.07172e-16	4.3734e-11
4610091	ENSG00000172469	MANEA	rs6568939	chr6	96039655	-0.0600644	1.07914e-16	4.3734e-11
3130494	ENSG00000140153	WDR20	rs7154553	chr14	102686183	-0.0817699	1.16485e-16	2.20126e-11
2360608	ENSG00000104824	HNRNPL	rs147614582	chr19	39309345	0.199674	1.1694e-16	3.84223e-11
7040307	ENSG00000101019	UQCC1	rs6088818	chr20	33985057	0.0603024	1.30581e-16	9.71206e-11
7050735	ENSG00000141194	OR4D1	rs8081708	chr17	56234428	-0.0517702	1.31374e-16	3.18919e-11
4490403	ENSG00000173226	IQCB1	rs10934559	chr3	121480038	0.107791	1.35409e-16	9.02395e-11
6520113	ENSG00000119559	C19orf25	chr19:1474932:D	chr19	1474932	0.164375	1.38098e-16	3.70816e-11
5820068	ENSG00000144895	EIF2A	rs1568585	chr3	150332011	0.0979335	1.41322e-16	4.47869e-11
3830095	ENSG00000169598	DFFB	rs6424061	chr1	3804748	-0.115271	1.47628e-16	2.60656e-11
4640095	ENSG00000163682	RPL9	rs142160737	chr4	39569149	0.166912	1.47702e-16	6.1744e-11
5130288	ENSG00000100027	YPEL1	rs12170039	chr22	22046787	-0.101238	1.51575e-16	6.12036e-11
6520382	ENSG00000125107	CNOT1	rs2280397	chr16	58552228	-0.0697264	1.54333e-16	4.07553e-11
870379	ENSG00000178381	ZFAND2A	rs2949172	chr7	1214331	-0.102827	1.62776e-16	7.8635e-11
1510608	ENSG00000172667	ZMAT3	rs11921986	chr3	178753147	0.0780387	1.63806e-16	9.14423e-11
1230497	ENSG00000196967	ZNF585A	rs111827672	chr19	37649866	-0.0803155	1.65001e-16	1.92889e-10
3420347	ENSG00000085978	ATG16L1	rs3749079	chr2	234202321	0.0990256	1.65772e-16	8.185e-11
3450156	ENSG00000204435	CSNK2B	rs116262043	chr6	31637734	-0.0637083	1.70016e-16	1.29911e-09
5910554	ENSG00000168803	ADAL	chr15:43696168:I	chr15	43696168	-0.0716717	1.77167e-16	1.49412e-10
6180056	ENSG00000136816	TOR1B	rs11791099	chr9	132574079	0.0982248	1.82851e-16	3.32127e-11
6330377	ENSG00000159720	ATP6V0D1	rs28765128	chr16	67452679	-0.128955	1.92205e-16	1.19153e-10
5810437	ENSG00000103037	SETD6	rs7184114	chr16	58585369	0.0730081	1.9222e-16	5.19894e-11
2570187	ENSG00000168661	ZNF30	rs56093013	chr19	35418182	-0.0718952	1.96077e-16	6.65971e-11
5960358	ENSG00000152684	PELO	rs115018790	chr5	52088271	-0.29111	1.96915e-16	2.18769e-10
10504	ENSG00000137441	FGFBP2	rs4698432	chr4	15964763	-0.101569	2.03522e-16	9.90808e-11
1070286	ENSG00000003056	M6PR	chr12:9127107:I	chr12	9127107	-0.106277	2.07868e-16	7.12631e-11
520544	ENSG00000242110	AMACR	rs3195676	chr5	34008100	0.0473913	2.16222e-16	7.15866e-11
4640079	ENSG00000130313	AC010618.1	rs8100717	chr19	17619638	0.0673515	2.20508e-16	5.61947e-11
5890593	ENSG00000132436	FIGNL1	rs11764792	chr7	50496841	0.0392611	2.37204e-16	9.27095e-11
3520201	ENSG00000189362	NEMP2	rs12478437	chr2	191432415	-0.0408567	2.63133e-16	5.05362e-11
1570754	ENSG00000176102	CSTF3	rs4756104	chr11	33188391	-0.082316	2.68568e-16	6.60068e-11
7560274	ENSG00000119684	MLH3	rs175076	chr14	75505486	-0.0514227	2.71073e-16	6.59868e-10
5220678	ENSG00000174004	NRROS	rs1684446	chr3	196366264	-0.171623	2.8533e-16	6.23444e-11
6060066	ENSG00000170954	ZNF415	rs58665946	chr19	53653650	0.216494	2.93396e-16	1.1876e-10
2340008	ENSG00000165650	PDZD8	chr10:119133297:D	chr10	119133297	-0.0986342	2.93797e-16	4.46052e-11
3310731	ENSG00000107018	RLN1	rs1853218	chr9	5322310	-0.0371595	2.96483e-16	1.14441e-10
5570324	ENSG00000168487	BMP1	rs1139547	chr8	22021934	0.0585	3.03478e-16	1.19153e-10
5960097	ENSG00000035687	ADSS	rs12065658	chr1	244489457	-0.131788	3.07241e-16	4.43018e-11
7000431	ENSG00000197965	MPZL1	rs6427106	chr1	167713516	-0.0827664	3.13146e-16	5.55897e-09
2510338	ENSG00000137563	GGH	rs35791650	chr8	63965448	0.0840729	3.13614e-16	1.68397e-10
3850161	ENSG00000163389	POGLUT1	rs116177831	chr3	119118860	0.160347	3.2517e-16	1.76924e-10
940020	ENSG00000133706	LARS	chr5:145545225:D	chr5	145545225	0.068101	3.37923e-16	9.20453e-11
650050	ENSG00000170776	AKAP13	rs234956	chr15	86242624	0.173926	3.39375e-16	2.50857e-10
3140064	ENSG00000188511	C22orf34	rs5769712	chr22	50027210	-0.0712549	3.72098e-16	2.25973e-10
6770707	ENSG00000137767	SQOR	rs10643	chr15	45981317	0.103434	3.73238e-16	7.25841e-11
6040291	ENSG00000130414	NDUFA10	rs73005520	chr2	240877818	-0.108082	4.14931e-16	1.52673e-10
1580296	ENSG00000152404	CWF19L2	rs10789590	chr11	107137603	0.0724057	4.15966e-16	2.29178e-10
2230678	ENSG00000076555	ACACB	rs34266	chr12	109595851	-0.0554551	4.232e-16	2.5839e-10
5870646	ENSG00000100395	L3MBTL2	rs139448	chr22	41609443	-0.0778814	4.30632e-16	2.93482e-10
1510564	ENSG00000144785	AC073896.1	rs808919	chr12	56647911	-0.127488	4.38483e-16	7.15866e-11
360187	ENSG00000101782	RIOK3	rs4800160	chr18	21031742	-0.229587	4.7425e-16	1.85366e-10
2230603	ENSG00000132842	AP3B1	rs28833541	chr5	77419357	-0.085702	4.77e-16	1.2472e-10
4780040	ENSG00000182154	MRPL41	rs928046	chr9	140487108	0.14132	4.82261e-16	1.23926e-10
5570601	ENSG00000176393	RNPEP	rs6702334	chr1	201954824	0.0870495	4.94675e-16	9.61589e-11
7050082	ENSG00000102575	ACP5	rs35879291	chr19	11691040	0.115203	4.94777e-16	1.46683e-10
5820129	ENSG00000070756	PABPC1	rs73282500	chr8	101823208	0.101834	4.95278e-16	1.06596e-10
2760437	ENSG00000142765	SYTL1	rs4246507	chr1	27675223	0.119203	5.00685e-16	1.22323e-10
10768	ENSG00000133424	LARGE1	rs2267321	chr22	34314144	-0.0926321	5.65247e-16	2.01048e-10
2750603	ENSG00000008256	CYTH3	rs10257181	chr7	6176998	-0.199911	5.67742e-16	7.4678e-10
520278	ENSG00000185262	UBALD2	rs193220	chr17	74268619	0.0841841	5.86094e-16	1.5774e-10
1820332	ENSG00000186480	INSIG1	rs12719710	chr7	155102450	0.059689	5.86993e-16	8.74308e-11
7650639	ENSG00000170175	CHRNB1	rs7217258	chr17	7395549	-0.0891318	6.21943e-16	1.59831e-10
2140156	ENSG00000003393	ALS2	rs193607	chr2	202639198	0.0907402	6.23651e-16	2.06782e-10
580014	ENSG00000157895	C12orf43	rs2071190	chr12	121431272	0.0803526	6.30661e-16	3.13942e-10
1050672	ENSG00000136108	CKAP2	rs7985262	chr13	52997161	-0.0498915	6.32043e-16	2.18552e-10
580465	ENSG00000071246	VASH1	rs3783996	chr14	77234764	-0.092334	6.46802e-16	1.83985e-10
2370128	ENSG00000138463	SLC49A4	rs2288677	chr3	122598291	0.0655022	6.92264e-16	1.89207e-10
4210564	ENSG00000183386	FHL3	rs4360494	chr1	38455891	-0.14566	7.43072e-16	1.42954e-10
5490315	ENSG00000100445	SDR39U1	rs118119904	chr14	24920617	0.0658237	7.54591e-16	3.52162e-10
4220181	ENSG00000129562	DAD1	rs146684163	chr14	23042478	0.106541	7.54948e-16	1.80946e-10
5290672	ENSG00000170634	ACYP2	rs4671747	chr2	54229818	-0.077818	7.67558e-16	4.97985e-10
3710215	ENSG00000167965	MLST8	rs27425	chr16	2255222	0.0682547	7.69435e-16	2.2838e-10
5490470	ENSG00000183486	MX2	rs398800	chr21	42742212	-0.186327	7.918e-16	1.76924e-10
240008	ENSG00000268713	AC005261.3	rs8111661	chr19	57752326	0.0574917	7.98906e-16	1.71728e-10
2260370	ENSG00000176473	WDR25	rs55869502	chr14	100825670	0.0476332	8.01538e-16	9.35641e-11
580484	ENSG00000127946	HIP1	rs112641413	chr7	75315474	0.108882	9.01418e-16	4.69366e-10
6110451	ENSG00000109762	SNX25	rs13102061	chr4	186167238	0.0575813	9.31674e-16	3.57665e-10
2340477	ENSG00000155158	TTC39B	rs10121612	chr9	15296852	-0.101955	9.58006e-16	3.36608e-10
4880445	ENSG00000069275	NUCKS1	rs823111	chr1	205701870	-0.0882498	1.00508e-15	1.89016e-10
3610630	ENSG00000113851	CRBN	rs2630819	chr3	3176301	-0.0956425	1.00558e-15	2.93482e-10
1440750	ENSG00000180739	S1PR5	rs28580742	chr19	10635196	0.0777673	1.02984e-15	2.10514e-10
4250646	ENSG00000140386	SCAPER	rs11638767	chr15	76655938	0.0620211	1.03694e-15	4.41484e-10
5960674	ENSG00000167815	PRDX2	rs1205170	chr19	12905246	-0.171297	1.03872e-15	1.40318e-10
5130670	ENSG00000108590	MED31	chr17:6558133:D	chr17	6558133	0.0933656	1.05695e-15	1.9147e-10
360673	ENSG00000120451	SNX19	rs3751039	chr11	130773076	-0.0786148	1.05725e-15	2.47777e-10
1430411	ENSG00000267575	AC006504.5	rs2867091	chr19	28333509	-0.0480251	1.06822e-15	4.70871e-10
1170709	ENSG00000170558	CDH2	rs12971262	chr18	26030561	-0.060624	1.08738e-15	3.88832e-10
1850524	ENSG00000166275	BORCS7	rs12775431	chr10	104611764	-0.117642	1.09326e-15	4.10533e-10
2850259	ENSG00000125827	TMX4	rs6140481	chr20	7965595	0.139127	1.14864e-15	2.54042e-10
2630020	ENSG00000196284	SUPT3H	rs12205312	chr6	45310265	0.0321777	1.16942e-15	2.10408e-10
7200703	ENSG00000114166	KAT2B	rs6791385	chr3	20136439	0.106973	1.17522e-15	4.94771e-10
1240102	ENSG00000065060	UHRF1BP1	rs11965761	chr6	34731225	0.0689165	1.17889e-15	5.59378e-10
7050136	ENSG00000124209	RAB22A	rs6128327	chr20	56942557	0.0758806	1.19021e-15	1.84027e-10
160692	ENSG00000101605	MYOM1	rs1056088	chr18	3248264	0.127752	1.23131e-15	3.38333e-10
3520121	ENSG00000108107	RPL28	rs17700376	chr19	55897327	-0.0513084	1.29504e-15	2.18268e-10
940639	ENSG00000139055	ERP27	chr12:15066968:D	chr12	15066968	0.087098	1.30993e-15	2.23932e-10
2260132	ENSG00000111906	HDDC2	rs2275623	chr6	125574696	-0.0932936	1.34682e-15	2.35526e-10
5290465	ENSG00000165806	CASP7	chr10:115439640:D	chr10	115439640	0.0838262	1.34771e-15	3.84565e-10
6840711	ENSG00000115866	DARS	rs309165	chr2	136667301	0.113858	1.35298e-15	4.40542e-10
6110209	ENSG00000148484	RSU1	rs780632	chr10	16861400	0.0883938	1.4914e-15	4.36375e-10
6510519	ENSG00000172458	IL17D	rs9550660	chr13	21124466	-0.0397421	1.49902e-15	3.71685e-10
6520646	ENSG00000140575	IQGAP1	rs2074585	chr15	91009484	0.0892326	1.52719e-15	5.93482e-10
6330348	ENSG00000111696	NT5DC3	rs4964605	chr12	104224284	0.0760478	1.52765e-15	5.52823e-10
1940288	ENSG00000156521	TYSND1	rs4746975	chr10	71932442	-0.056749	1.52932e-15	3.47856e-10
1430138	ENSG00000185022	MAFF	rs4380	chr22	38569529	0.123946	1.55253e-15	3.2879e-10
4900626	ENSG00000176401	EID2B	rs7246072	chr19	40025197	0.0655327	1.69184e-15	4.37057e-10
6370195	ENSG00000131242	RAB11FIP4	rs138287175	chr17	29870774	-0.102748	1.70248e-15	3.27341e-10
7320468	ENSG00000213672	NCKIPSD	chr3:48743490:I	chr3	48743490	0.0614021	1.82635e-15	1.94284e-10
7320021	ENSG00000256269	HMBS	chr11:118957949:D	chr11	118957949	0.0790503	1.85658e-15	4.37057e-10
4810497	ENSG00000161249	DMKN	rs8111522	chr19	35974202	-0.0556651	2.11112e-15	4.09486e-10
6110025	ENSG00000115641	FHL2	rs10190186	chr2	105997385	0.154658	2.21298e-15	8.77177e-10
2490309	ENSG00000125089	SH3TC1	rs11729860	chr4	8230945	0.0934285	2.425e-15	1.36908e-09
3710324	ENSG00000148290	SURF1	rs3124769	chr9	136304137	-0.102749	2.42855e-15	1.06072e-09
1580129	ENSG00000125445	MRPS7	rs8075276	chr17	73257986	0.0850875	2.43317e-15	5.79012e-10
4040091	ENSG00000155093	PTPRN2	rs221286	chr7	157356514	-0.15373	2.45985e-15	2.55461e-09
160437	ENSG00000184992	BRI3BP	rs1055472	chr12	125510104	0.0589118	2.64501e-15	5.21717e-10
2370358	ENSG00000011600	TYROBP	rs11881157	chr19	36441589	-0.134384	2.7085e-15	4.68925e-10
1820768	ENSG00000180694	TMEM64	chr8:91569928:D	chr8	91569928	-0.0869674	2.76752e-15	8.33097e-10
2640551	ENSG00000162368	CMPK1	rs2622926	chr1	47852791	0.0864074	2.7899e-15	4.40542e-10
5360553	ENSG00000104823	ECH1	rs11668179	chr19	39316194	0.0611351	2.8408e-15	4.91664e-10
1070474	ENSG00000152359	POC5	rs2291630	chr5	75013356	0.069358	2.88548e-15	5.87861e-10
1850364	ENSG00000251369	ZNF550	chr19:58057022:D	chr19	58057022	0.0916278	3.10654e-15	9.06656e-10
6480040	ENSG00000174348	PODN	MERGED_DEL_2_3559	chr1	53595125	0.143306	3.37829e-15	7.07989e-10
6200670	ENSG00000134324	LPIN1	rs3795974	chr2	11924950	0.0849325	3.41672e-15	6.65103e-10
4050072	ENSG00000240849	TMEM189	rs3746559	chr20	48758191	0.0789081	3.42432e-15	8.78893e-10
6660195	ENSG00000156990	RPUSD3	rs2290306	chr3	9885615	-0.114996	3.44652e-15	8.86608e-10
6040017	ENSG00000075234	TTC38	rs6007766	chr22	46673771	0.314874	3.57864e-15	1.56653e-09
4050491	ENSG00000204219	TCEA3	rs71514235	chr1	23751140	0.117534	3.61704e-15	1.04522e-09
3290259	ENSG00000131401	NAPSB	rs7246600	chr19	50851055	-0.28767	3.66479e-15	6.14134e-10
1190075	ENSG00000152464	RPP38	rs15772	chr10	15145855	0.0551257	3.70323e-15	1.44729e-09
6420242	ENSG00000214253	FIS1	chr7:100887503:I	chr7	100887503	-0.180898	3.77074e-15	1.40348e-09
70634	ENSG00000105404	RABAC1	rs12972751	chr19	42468606	0.0708339	4.00931e-15	5.59646e-10
290086	ENSG00000099949	LZTR1	rs13057408	chr22	21334873	-0.0744149	4.02327e-15	5.74865e-10
5900398	ENSG00000158234	FAIM	rs1679167	chr3	138187568	-0.0366336	4.10045e-15	5.69888e-10
3800296	ENSG00000112139	MDGA1	rs9349050	chr6	37663624	-0.0407874	4.12114e-15	7.67675e-10
4120438	ENSG00000100949	RABGGTA	rs941503	chr14	24736157	-0.0504657	4.14255e-15	6.24632e-10
3610619	ENSG00000164548	TRA2A	rs118003225	chr7	23509295	-0.152746	4.21766e-15	3.31553e-09
4540072	ENSG00000175643	RMI2	rs4780363	chr16	11415891	-0.0835074	4.2807e-15	1.18439e-09
4480390	ENSG00000182747	SLC35D3	rs12191772	chr6	137259725	-0.088823	4.38853e-15	9.84914e-10
2480039	ENSG00000155096	AZIN1	rs11993347	chr8	103919090	-0.0746029	4.4978e-15	1.26396e-09
2230020	ENSG00000145996	CDKAL1	rs62404554	chr6	21233431	-0.0701753	4.56872e-15	1.35275e-09
110615	ENSG00000104129	DNAJC17	rs11638204	chr15	41000508	-0.0972413	4.60121e-15	8.6908e-10
3120452	ENSG00000166912	MTMR10	chr15:31274296:I	chr15	31274296	0.107182	4.60134e-15	1.2321e-09
2100050	ENSG00000132740	IGHMBP2	rs146713622	chr11	68628298	0.0395485	4.82665e-15	9.40343e-10
630014	ENSG00000111885	MAN1A1	rs195075	chr6	119653287	0.0929441	4.97164e-15	2.01049e-09
6020575	ENSG00000112992	NNT	rs10042852	chr5	43716446	0.125498	5.15314e-15	1.13608e-09
4860634	ENSG00000136280	CCM2	rs2289367	chr7	45113170	0.202357	5.25777e-15	1.8042e-09
7510681	ENSG00000085491	SLC25A24	rs828999	chr1	108744934	0.0417576	5.3616e-15	1.17414e-09
1440437	ENSG00000152127	MGAT5	rs1257206	chr2	134980942	0.122077	5.46176e-15	1.22635e-09
6130630	ENSG00000186654	PRR5	rs1034459	chr22	45115022	0.139498	5.69122e-15	1.19218e-09
4150561	ENSG00000157426	AASDH	rs11728110	chr4	57293077	-0.0556045	5.74009e-15	1.42383e-09
5420376	ENSG00000133103	COG6	rs7995647	chr13	40216240	0.0755121	6.06534e-15	1.2341e-09
4150482	ENSG00000204348	DXO	rs115674322	chr6	32185246	-0.157441	6.13296e-15	3.65848e-08
610445	ENSG00000131626	PPFIA1	rs670012	chr11	70118251	0.0274061	6.1856e-15	1.08218e-09
1030463	ENSG00000163421	PROK2	rs7634474	chr3	71829467	-0.231049	6.19436e-15	7.47177e-09
6900091	ENSG00000161405	IKZF3	rs36079893	chr17	37898909	0.293156	6.26397e-15	2.46677e-09
5670037	ENSG00000132781	MUTYH	rs12739418	chr1	45850319	0.0647539	6.34042e-15	1.47603e-09
450376	ENSG00000103197	TSC2	rs1051771	chr16	2138584	-0.101174	6.4445e-15	1.54808e-09
5700717	ENSG00000276045	ORAI1	rs4760118	chr12	122132512	0.117869	6.44629e-15	1.91425e-09
3290170	ENSG00000175575	PAAF1	rs60812833	chr11	73636213	-0.183716	6.51741e-15	3.17023e-09
1500681	ENSG00000133739	LRRCC1	rs62527168	chr8	86078186	0.0924949	6.54752e-15	7.88755e-10
3520612	ENSG00000167646	DNAAF3	chr19:55671090:D	chr19	55671090	0.0614905	6.67572e-15	1.87968e-09
1110039	ENSG00000011523	CEP68	chr2:65277366:D	chr2	65277366	-0.037811	6.69895e-15	9.87388e-10
1300601	ENSG00000008513	ST3GAL1	rs34005317	chr8	134511655	0.124718	6.80395e-15	1.2663e-09
4590121	ENSG00000256060	TRAPPC2B	rs862707	chr19	57866873	-0.126207	6.81554e-15	1.07754e-09
3170239	ENSG00000103653	CSK	rs4886613	chr15	75142040	-0.0821255	6.821e-15	1.0291e-09
2230189	ENSG00000181027	FKRP	rs694273	chr19	47215153	0.0899531	6.8938e-15	9.77973e-10
3930367	ENSG00000153071	DAB2	rs700220	chr5	39356591	-0.13589	7.06123e-15	1.42267e-09
5270435	ENSG00000187239	FNBP1	rs3824538	chr9	132641635	-0.100969	7.19594e-15	1.14517e-09
540215	ENSG00000203760	CENPW	rs4897178	chr6	126727908	-0.051314	7.2706e-15	9.31364e-10
6620278	ENSG00000182551	ADI1	rs9678647	chr2	3497036	0.059766	7.69076e-15	1.89603e-09
2760626	ENSG00000185527	AC139530.1	rs3432	chr17	79617534	0.0624996	7.70932e-15	1.95824e-09
4880017	ENSG00000185669	SNAI3	rs8048125	chr16	88751207	0.116185	7.72057e-15	2.55461e-09
2230408	ENSG00000069966	GNB5	rs8024892	chr15	52491795	0.289932	7.72456e-15	2.30165e-09
3870707	ENSG00000242779	ZNF702P	chr19:53497662:D	chr19	53497662	-0.0581679	7.82399e-15	1.08709e-09
240309	ENSG00000164733	CTSB	rs11250169	chr8	11699408	0.111342	7.88977e-15	3.99907e-09
1190037	ENSG00000125885	MCM8	rs236118	chr20	5938207	-0.0706805	8.30518e-15	1.1553e-09
4760079	ENSG00000197381	ADARB1	rs915814	chr21	46493003	-0.0821181	9.30858e-15	1.23093e-09
5050022	ENSG00000138030	KHK	rs6705514	chr2	27213937	-0.0342872	9.35327e-15	5.89701e-09
2640576	ENSG00000180398	MCFD2	rs56176930	chr2	47155868	-0.101858	9.74614e-15	2.25918e-09
5550348	ENSG00000116237	ICMT	rs12073932	chr1	6293890	-0.137358	9.96101e-15	1.56082e-09
4250364	ENSG00000164120	HPGD	rs2081654	chr4	175437117	0.19251	1.00123e-14	2.09644e-09
4200612	ENSG00000137168	PPIL1	chr6:36823502:I	chr6	36823502	-0.0724838	1.05866e-14	1.85541e-09
2340328	ENSG00000257103	LSM14A	rs1260626	chr19	34703200	-0.0595628	1.06632e-14	1.16103e-09
1580224	ENSG00000124523	SIRT5	chr6:13578890:D	chr6	13578890	-0.0693266	1.0735e-14	1.77048e-09
5490131	ENSG00000184117	NIPSNAP1	rs2857637	chr22	30052094	0.0646667	1.07364e-14	2.05736e-09
2750465	ENSG00000105771	SMG9	rs7248061	chr19	44257614	0.0483411	1.09451e-14	1.01038e-09
2350477	ENSG00000129295	LRRC6	rs1048490	chr8	133722281	-0.0787447	1.12977e-14	3.90686e-09
7330678	ENSG00000115694	STK25	rs6754085	chr2	242510779	-0.0738082	1.16644e-14	2.25918e-09
1450452	ENSG00000124120	TTPAL	rs56021043	chr20	43156962	0.145256	1.20616e-14	1.86474e-09
240162	ENSG00000111530	CAND1	chr12:67722305:D	chr12	67722305	-0.054561	1.21737e-14	2.46675e-09
4150563	ENSG00000103148	NPRL3	rs743725	chr16	136888	-0.155898	1.23436e-14	1.71854e-09
1440605	ENSG00000181896	ZNF101	rs10421328	chr19	19776814	-0.107981	1.25338e-14	2.27314e-09
4730564	ENSG00000108395	TRIM37	rs302876	chr17	56766831	0.0431435	1.27768e-14	2.18131e-09
6580132	ENSG00000184983	NDUFA6	rs117943151	chr22	42759320	0.211371	1.30092e-14	4.66153e-09
2710475	ENSG00000136045	PWP1	rs10861778	chr12	108159186	0.0715572	1.32282e-14	6.70793e-09
5090088	ENSG00000136628	EPRS	rs4614265	chr1	220136549	0.0656233	1.32718e-14	3.21516e-09
6100561	ENSG00000162490	DRAXIN	rs3117063	chr1	11719438	0.201185	1.33773e-14	2.31853e-09
5560221	ENSG00000214530	STARD10	rs663015	chr11	72499035	0.0867488	1.41564e-14	1.40213e-09
2060605	ENSG00000135124	P2RX4	rs2071271	chr12	121670064	0.081087	1.44641e-14	4.52929e-09
4830220	ENSG00000137185	ZSCAN9	rs156737	chr6	27895213	-0.0506086	1.48169e-14	1.15699e-08
5550619	ENSG00000159322	ADPGK	rs117128674	chr15	73015842	0.191052	1.51839e-14	2.70502e-09
1770195	ENSG00000164338	UTP15	chr5:72885642:D	chr5	72885642	0.0486403	1.52767e-14	3.52688e-09
6480064	ENSG00000137054	POLR1E	rs11792930	chr9	37503241	0.120284	1.52799e-14	2.29191e-09
5870746	ENSG00000066027	PPP2R5A	rs867584	chr1	212406023	0.071213	1.55283e-14	4.31559e-09
7570026	ENSG00000118007	STAG1	rs56083120	chr3	136186047	0.100374	1.5769e-14	4.64955e-09
870735	ENSG00000144026	ZNF514	rs111376985	chr2	95973657	-0.151567	1.58251e-14	2.02476e-09
4590612	ENSG00000105983	LMBR1	rs58396176	chr7	156524161	-0.111079	1.66307e-14	3.81894e-09
6380463	ENSG00000134996	OSTF1	rs2093449	chr9	77766854	-0.134205	1.74016e-14	3.63065e-09
2680164	ENSG00000119720	NRDE2	rs10184	chr14	90744672	-0.063964	1.87868e-14	2.65563e-09
5270670	ENSG00000155085	AK9	rs1853030	chr6	109825880	0.0413345	1.88838e-14	1.78233e-09
4040482	ENSG00000153130	SCOC	rs2668585	chr4	141291605	-0.084454	1.89824e-14	2.24245e-09
2940022	ENSG00000106605	BLVRA	rs10951738	chr7	43673051	0.0927884	1.90254e-14	2.4863e-09
7560092	ENSG00000171202	TMEM126A	rs7116195	chr11	85373668	0.0614307	1.93869e-14	8.85883e-09
5050148	ENSG00000239704	CDRT4	rs72819848	chr17	15464997	0.159404	1.96879e-14	8.22508e-09
7200082	ENSG00000255717	SNHG1	rs147861683	chr11	62640727	0.0788744	1.97377e-14	3.41224e-09
1240487	ENSG00000214113	LYRM4	rs396754	chr6	5088087	0.0974694	2.02009e-14	2.00052e-09
2940367	ENSG00000145979	TBC1D7	rs2439556	chr6	13334307	0.126314	2.03319e-14	2.7903e-08
4920300	ENSG00000139625	MAP3K12	chr12:53795308:I	chr12	53795308	0.0983602	2.13214e-14	4.32961e-09
1190138	ENSG00000074966	TXK	rs6447615	chr4	48073937	0.126491	2.13397e-14	4.6063e-09
7400296	ENSG00000162378	ZYG11B	rs12563656	chr1	53197760	0.138778	2.14854e-14	2.58619e-09
650452	ENSG00000149527	PLCH2	rs3935660	chr1	2351879	0.177017	2.18368e-14	1.76254e-09
6840026	ENSG00000122417	ODF2L	rs1334149	chr1	86899021	-0.0997314	2.26689e-14	3.44496e-09
6400397	ENSG00000130508	PXDN	rs10184659	chr2	1816813	0.167409	2.28695e-14	1.37263e-07
4480546	ENSG00000181915	ADO	rs224082	chr10	64566258	0.0788155	2.36907e-14	4.50063e-09
160537	ENSG00000119537	KDSR	rs402348	chr18	61034420	0.213952	2.37038e-14	3.5441e-09
6400639	ENSG00000140443	IGF1R	rs12899533	chr15	99205180	0.104333	2.4937e-14	3.55606e-09
6040603	ENSG00000065809	FAM107B	rs17155703	chr10	14701678	0.136106	2.5248e-14	8.33743e-09
7050609	ENSG00000108039	XPNPEP1	chr10:111633977:I	chr10	111633977	-0.0727526	2.52737e-14	4.43516e-09
5220612	ENSG00000134463	ECHDC3	rs11257292	chr10	11781121	0.0467014	2.53795e-14	6.26545e-09
2470142	ENSG00000181007	ZFP82	rs2918356	chr19	36753779	-0.0568617	2.5761e-14	4.1769e-09
2480541	ENSG00000181847	TIGIT	rs62265703	chr3	114013479	0.193828	2.59311e-14	2.76037e-09
160593	ENSG00000159055	MIS18A	rs2833753	chr21	33644875	0.0798553	2.61063e-14	4.53935e-09
1300762	ENSG00000115107	STEAP3	rs13002982	chr2	120060465	0.0509348	2.6202e-14	7.23459e-09
6760291	ENSG00000022840	RNF10	rs2673623	chr12	120906910	0.0630114	2.64461e-14	6.6792e-09
7320747	ENSG00000140368	PSTPIP1	rs33931897	chr15	77357312	-0.133115	2.65825e-14	1.0946e-08
4880408	ENSG00000187764	SEMA4D	rs34323963	chr9	92114205	-0.0913322	2.67666e-14	3.53375e-09
2600369	ENSG00000170486	KRT72	rs688128	chr12	53026935	-0.465244	2.76553e-14	4.53263e-09
6660047	ENSG00000127463	EMC1	rs7515397	chr1	19554099	-0.0643004	2.78316e-14	1.09612e-08
5560400	ENSG00000141469	SLC14A1	rs4890296	chr18	43284954	-0.0761224	2.80839e-14	9.31135e-09
6900315	ENSG00000100490	CDKL1	rs2297993	chr14	50769327	0.0313646	2.8381e-14	4.60855e-09
5900240	ENSG00000112110	MRPL18	chr6:160211645:D	chr6	160211645	-0.0714008	2.8805e-14	4.30743e-09
1820538	ENSG00000204356	NELFE	rs429608	chr6	31930462	-0.0769475	2.9405e-14	7.3641e-08
7400689	ENSG00000101193	GID8	rs755167	chr20	61546650	-0.067498	2.96377e-14	6.7988e-09
1430053	ENSG00000100304	TTLL12	rs9608008	chr22	43583604	-0.0978538	2.98343e-14	5.06896e-09
3140553	ENSG00000079332	SAR1A	rs1046747	chr10	71910630	0.0966334	3.00915e-14	6.06516e-09
2100333	ENSG00000184517	ZFP1	rs17673793	chr16	75205213	-0.0648298	3.07048e-14	6.0088e-09
1690066	ENSG00000157601	MX1	rs464783	chr21	42796480	-0.292514	3.11124e-14	6.06338e-09
7050619	ENSG00000093167	LRRFIP2	rs6550458	chr3	37188318	0.0534053	3.12208e-14	6.51096e-09
7650524	ENSG00000060982	BCAT1	rs11609552	chr12	25052287	0.0993671	3.17604e-14	3.19361e-08
7040286	ENSG00000197142	ACSL5	rs11195933	chr10	114128964	-0.0706846	3.20721e-14	8.03585e-09
540717	ENSG00000196365	LONP1	rs35832694	chr19	5684775	-0.0660029	3.31015e-14	4.19655e-09
3450093	ENSG00000037474	NSUN2	rs7717596	chr5	6610391	-0.0733364	3.33215e-14	7.46935e-09
1260497	ENSG00000131378	RFTN1	rs75000365	chr3	16594360	0.0997312	3.64724e-14	4.54255e-09
6980082	ENSG00000090686	USP48	chr1:22058762:D	chr1	22058762	0.0658273	3.68438e-14	5.3235e-09
5820343	ENSG00000134899	ERCC5	rs4150350	chr13	103521675	0.0494138	3.70766e-14	4.76043e-09
6560520	ENSG00000065717	TLE2	rs1654674	chr19	3036514	0.123813	3.95112e-14	4.93878e-09
780594	ENSG00000178301	AQP11	rs7943055	chr11	77261051	0.039598	4.05533e-14	1.23752e-08
6660315	ENSG00000151689	INPP1	rs7601609	chr2	191219850	-0.15101	4.09111e-14	6.84615e-09
290441	ENSG00000165661	QSOX2	chr9:139087424:I	chr9	139087424	0.0708038	4.2678e-14	4.05631e-09
6040114	ENSG00000119383	PTPA	rs10739742	chr9	131921668	0.0620717	4.34574e-14	4.76043e-09
2850382	ENSG00000125247	TMTC4	rs1283216	chr13	101373056	0.0596339	4.3603e-14	7.99602e-09
670372	ENSG00000064787	BCAS1	rs290449	chr20	52685397	0.0360865	4.40591e-14	6.56427e-09
2810326	ENSG00000165171	METTL27	rs11763367	chr7	73258087	-0.0338555	4.47899e-14	3.69054e-09
130121	ENSG00000025156	HSF2	rs509596	chr6	122799541	0.0574471	4.49934e-14	6.71782e-09
3930681	ENSG00000108771	DHX58	rs2277621	chr17	40264661	-0.103258	4.55184e-14	5.91067e-09
5720630	ENSG00000101470	TNNC2	rs6065886	chr20	44401630	-0.115517	4.56407e-14	7.17125e-09
6900612	ENSG00000125868	DSTN	rs3790315	chr20	17630045	-0.0990121	4.64946e-14	1.24878e-08
5910689	ENSG00000113810	SMC4	rs7624902	chr3	160004026	0.0648383	4.72126e-14	4.26436e-09
6220092	ENSG00000136247	ZDHHC4	rs11559147	chr7	6617247	0.0861073	4.76908e-14	9.08906e-09
4260100	ENSG00000110060	PUS3	rs1124708	chr11	125774051	-0.0659092	4.79638e-14	7.87913e-09
2000392	ENSG00000005175	RPAP3	rs11168203	chr12	48100441	0.0711277	4.88636e-14	7.61421e-09
7050064	ENSG00000132329	RAMP1	rs4663269	chr2	238806370	-0.142666	4.91831e-14	9.43838e-09
2970040	ENSG00000169255	B3GALNT1	rs1447626	chr3	160639395	-0.0805365	4.92556e-14	2.43561e-08
2120286	ENSG00000115350	POLE4	rs12366	chr2	75185856	0.0743816	5.03828e-14	4.67661e-09
4290368	ENSG00000152229	PSTPIP2	rs9675392	chr18	43585536	-0.125265	5.08085e-14	8.07473e-09
4280672	ENSG00000170442	KRT86	rs1791626	chr12	52759979	-0.317583	5.1519e-14	8.59975e-09
1440575	ENSG00000006025	AC003665.1	rs62076129	chr17	45902798	-0.0875014	5.29273e-14	1.04302e-08
7320541	ENSG00000163596	ICA1L	rs72928605	chr2	203832120	0.0718854	5.29691e-14	1.44696e-08
540487	ENSG00000129317	PUS7L	chr12:44144999:I	chr12	44144999	0.0963151	5.38298e-14	1.42868e-08
6510719	ENSG00000145781	COMMD10	rs10062588	chr5	115608225	0.108078	5.51007e-14	8.11996e-09
840053	ENSG00000168807	SNTB2	chr16:69342962:D	chr16	69342962	0.078827	5.56576e-14	9.31135e-09
6200494	ENSG00000153774	CFDP1	rs8046949	chr16	75420609	-0.0834998	5.61517e-14	8.34799e-09
1940524	ENSG00000154127	UBASH3B	rs1557456	chr11	122588485	0.1787	5.62999e-14	3.9005e-09
6770543	ENSG00000103184	SEC14L5	rs9925477	chr16	5023061	-0.101513	5.70538e-14	1.38025e-08
4230017	ENSG00000113532	ST8SIA4	rs13857	chr5	100143084	0.086483	5.92093e-14	1.09774e-08
3120221	ENSG00000244509	APOBEC3C	rs5757423	chr22	39414904	0.0889727	6.03246e-14	5.59774e-09
4210066	ENSG00000140995	DEF8	rs143798139	chr16	90026005	-0.141355	6.06718e-14	2.36408e-08
6350392	ENSG00000115902	SLC1A4	rs68181270	chr2	65206089	0.0575575	6.10646e-14	1.09651e-08
830563	ENSG00000160191	PDE9A	rs2839581	chr21	44158405	-0.0630201	6.20478e-14	7.26001e-07
1690209	ENSG00000023191	RNH1	rs12800883	chr11	518808	-0.109941	6.33456e-14	1.49553e-08
3870300	ENSG00000160961	ZNF333	chr19:14831754:D	chr19	14831754	0.0854372	6.43425e-14	1.13384e-08
160754	ENSG00000170989	S1PR1	rs1922987	chr1	101753101	-0.138005	6.48206e-14	6.59931e-09
7040411	ENSG00000163866	SMIM12	chr1:35313926:D	chr1	35313926	0.0713764	6.52122e-14	4.77574e-09
4810020	ENSG00000115956	PLEK	rs72892018	chr2	68586812	-0.114422	6.80636e-14	6.64846e-09
4590390	ENSG00000103335	PIEZO1	rs56825100	chr16	88847343	0.143727	7.01937e-14	1.37752e-08
2570131	ENSG00000107521	HPS1	rs1061135	chr10	100189138	0.0654498	7.07047e-14	1.1234e-08
3800678	ENSG00000108559	NUP88	rs28414104	chr17	5314799	-0.0625868	7.15158e-14	1.00204e-08
5490612	ENSG00000165322	ARHGAP12	rs1251401	chr10	32235566	-0.0738725	8.0095e-14	1.60267e-08
5340521	ENSG00000145779	TNFAIP8	rs3797344	chr5	118727892	-0.138417	8.07493e-14	2.32713e-08
4280296	ENSG00000166435	XRRA1	rs56194145	chr11	74740766	0.0373038	8.36183e-14	1.35601e-08
2510689	ENSG00000067836	ROGDI	rs2290562	chr16	4853816	0.0654365	8.40052e-14	9.94245e-08
6370594	ENSG00000205808	PLPP6	rs13300292	chr9	4670338	0.0580547	8.4345e-14	1.30376e-08
6110246	ENSG00000215012	RTL10	rs8139091	chr22	19845283	-0.0515484	8.44494e-14	1.10047e-08
2070523	ENSG00000198951	NAGA	rs10854749	chr22	42447341	0.0506194	8.57894e-14	1.43922e-08
4540064	ENSG00000185504	FAAP100	chr17:79507107:D	chr17	79507107	0.068378	8.86629e-14	1.21478e-08
5130414	ENSG00000164967	RPP25L	rs75039456	chr9	34612068	0.121193	8.89845e-14	2.81064e-08
2350228	ENSG00000196981	WDR5B	chr3:122280304:I	chr3	122280304	0.0337455	9.32712e-14	1.04017e-08
1980022	ENSG00000009844	VTA1	rs1835	chr6	142541769	0.10954	9.77593e-14	8.30993e-09
3710343	ENSG00000055955	ITIH4	rs17331151	chr3	52844534	-0.0914981	1.0232e-13	1.69453e-08
1230767	ENSG00000185201	IFITM2	rs7947900	chr11	316299	0.0893335	1.04064e-13	1.09941e-08
6200382	ENSG00000163864	NMNAT3	rs7639511	chr3	139392368	-0.0393229	1.05994e-13	1.06551e-08
4860458	ENSG00000159202	UBE2Z	chr17:47014651:D	chr17	47014651	-0.0838973	1.10399e-13	1.76467e-08
3930427	ENSG00000107679	PLEKHA1	rs7900012	chr10	124134042	-0.0927612	1.12434e-13	1.39208e-08
5860243	ENSG00000051009	FAM160A2	rs325702	chr11	6259501	0.116803	1.15661e-13	1.42868e-08
240053	ENSG00000131979	GCH1	rs10146658	chr14	55343067	-0.146654	1.18579e-13	1.03933e-08
6900224	ENSG00000168000	BSCL2	rs147513159	chr11	62657983	0.283849	1.23778e-13	3.49213e-06
3610537	ENSG00000032742	IFT88	rs11618165	chr13	21141482	-0.0398864	1.24557e-13	2.43717e-08
7100072	ENSG00000152556	PFKM	rs10875736	chr12	48472366	0.0518065	1.24925e-13	4.07671e-08
5310369	ENSG00000145220	LYAR	rs1865328	chr4	4267929	-0.168638	1.26911e-13	2.06585e-08
3520671	ENSG00000169692	AGPAT2	rs7035854	chr9	139589508	-0.0727885	1.31138e-13	7.45561e-09
3800037	ENSG00000178229	ZNF543	rs4801219	chr19	57842795	0.0586386	1.34871e-13	2.46155e-08
6110747	ENSG00000106560	GIMAP2	rs137904017	chr7	150379649	-0.140804	1.39785e-13	1.09612e-08
450292	ENSG00000137267	TUBB2A	rs13204290	chr6	3150065	0.157101	1.40426e-13	6.98039e-06
4900753	ENSG00000139405	RITA1	rs7312205	chr12	113643432	-0.125834	1.40528e-13	1.75599e-08
7160220	ENSG00000118777	ABCG2	rs36111742	chr4	89152718	0.0342999	1.43172e-13	1.80893e-08
5310309	ENSG00000196922	ZNF252P	chr8:146214478:I	chr8	146214478	0.113708	1.43224e-13	4.41036e-09
4280273	ENSG00000196743	GM2A	rs75278160	chr5	150653612	0.0897423	1.47822e-13	4.49094e-08
3840370	ENSG00000169660	HEXD	rs4789771	chr17	80385765	0.0796945	1.48492e-13	2.24172e-08
2260215	ENSG00000164305	CASP3	chr4:185592134:D	chr4	185592134	-0.143096	1.51654e-13	1.78225e-08
7040707	ENSG00000054523	KIF1B	rs10864454	chr1	10417853	0.133126	1.52001e-13	1.32515e-08
4850280	ENSG00000099817	POLR2E	chr19:1087704:D	chr19	1087704	0.0539687	1.52147e-13	1.80679e-08
4150739	ENSG00000087053	MTMR2	chr11:95553068:I	chr11	95553068	0.0490181	1.59074e-13	2.45184e-08
520114	ENSG00000059691	GATB	rs4554052	chr4	152726610	0.0443415	1.59565e-13	1.19101e-08
670279	ENSG00000198298	ZNF485	rs149251559	chr10	44026462	0.0558406	1.61331e-13	2.70017e-08
1710356	ENSG00000168878	SFTPB	rs3024832	chr2	85888784	0.0926646	1.62068e-13	1.80573e-07
3390253	ENSG00000121895	TMEM156	rs6837251	chr4	39037076	-0.062951	1.67397e-13	2.29274e-08
1230470	ENSG00000116574	RHOU	rs76088894	chr1	228911279	0.222988	1.68709e-13	2.2477e-08
4280671	ENSG00000109270	LAMTOR3	chr4:100914703:I	chr4	100914703	-0.0434786	1.77784e-13	3.19361e-08
3360220	ENSG00000155906	RMND1	chr6:151755004:D	chr6	151755004	-0.0505162	1.78391e-13	2.2292e-08
10685	ENSG00000163297	ANTXR2	rs4374575	chr4	80960740	0.161917	1.92328e-13	3.16187e-08
10008	ENSG00000142599	RERE	rs159963	chr1	8504421	0.0755832	1.94236e-13	1.99798e-08
5890678	ENSG00000161929	SCIMP	rs7502862	chr17	5117806	0.126595	1.95107e-13	2.8137e-08
3850561	ENSG00000158769	F11R	chr1:161005266:I	chr1	161005266	0.103767	1.95283e-13	1.84137e-08
2060195	ENSG00000107262	BAG1	rs11789000	chr9	33255483	0.0519974	1.99168e-13	2.94675e-08
1660286	ENSG00000150977	RILPL2	rs28404303	chr12	123905628	-0.0736189	2.00241e-13	1.97277e-08
1820072	ENSG00000092020	PPP2R3C	rs28765972	chr14	35598370	-0.0796346	2.02063e-13	2.42235e-08
4050687	ENSG00000198719	DLL1	rs909478	chr6	170753960	0.216468	2.05387e-13	6.15538e-08
3420026	ENSG00000026103	FAS	rs7072828	chr10	90754953	-0.0748134	2.08835e-13	2.1329e-08
5810221	ENSG00000151062	CACNA2D4	rs1476732	chr12	1899552	-0.126379	2.10625e-13	1.84407e-08
7380088	ENSG00000004534	RBM6	rs6446190	chr3	50052729	0.0808591	2.10972e-13	2.35788e-08
6770082	ENSG00000092203	TOX4	rs1263800	chr14	21977316	0.0759099	2.11582e-13	1.99798e-08
5090309	ENSG00000197601	FAR1	rs2173994	chr11	13689583	-0.0877014	2.13834e-13	1.24878e-08
4560528	ENSG00000167272	POP5	chr12:121000072:D	chr12	121000072	-0.0677498	2.17946e-13	2.89456e-08
1580402	ENSG00000157593	SLC35B2	rs3188	chr6	44222109	0.11894	2.18149e-13	1.94697e-08
3890017	ENSG00000044115	CTNNA1	chr5:138177320:D	chr5	138177320	0.112676	2.23032e-13	1.89533e-08
3310471	ENSG00000167920	TMEM99	rs3169914	chr17	39032395	0.107436	2.37345e-13	2.30821e-08
540465	ENSG00000112796	ENPP5	rs9395159	chr6	46117646	-0.0895059	2.4368e-13	1.62496e-08
2360630	ENSG00000079459	FDFT1	rs1293299	chr8	11677905	-0.104945	2.45108e-13	6.24784e-08
540377	ENSG00000163735	CXCL5	rs420389	chr4	74858488	-0.24382	2.53011e-13	1.73276e-08
3460564	ENSG00000166501	PRKCB	chr16:24072715:I	chr16	24072715	0.19114	2.57637e-13	2.71555e-08
5090647	ENSG00000173692	PSMD1	rs10202806	chr2	232050852	0.0605361	2.62288e-13	2.13709e-08
4730215	ENSG00000121289	CEP89	rs11084679	chr19	33374940	-0.0337451	2.64048e-13	3.61827e-08
5560541	ENSG00000206353	SKIV2L	rs146026483	chr6	31944320	0.102371	2.69907e-13	4.16452e-07
730020	ENSG00000125449	ARMC7	rs8064297	chr17	73109595	0.0617198	2.70245e-13	2.34736e-08
1300719	ENSG00000126790	L3HYPDH	rs111865846	chr14	60016893	-0.128726	2.71799e-13	7.02184e-08
3420088	ENSG00000148824	MTG1	chr10:135215756:D	chr10	135215756	0.0338147	2.76688e-13	2.45184e-08
2850630	ENSG00000167747	C19orf48	rs9991	chr19	51301230	0.0618629	2.86166e-13	2.47508e-08
2070280	ENSG00000263327	TAPT1-AS1	chr4:16169743:I	chr4	16169743	-0.0369341	2.86888e-13	3.05372e-08
110682	ENSG00000163191	S100A11	rs2999555	chr1	152014485	0.181881	2.91603e-13	2.38971e-08
3830164	ENSG00000100629	CEP128	rs8022788	chr14	81289436	0.0455694	3.01318e-13	2.75297e-08
6040279	ENSG00000101247	NDUFAF5	rs73100123	chr20	13740632	0.114987	3.0677e-13	2.92298e-08
3830047	ENSG00000127399	LRRC61	rs11765692	chr7	150026567	0.0388608	3.26476e-13	2.23714e-08
3610707	ENSG00000137878	GCOM1	rs7162622	chr15	57857245	0.0879434	3.27072e-13	1.32976e-07
3800398	ENSG00000116663	FBXO6	rs3117065	chr1	11725436	-0.10359	3.34524e-13	3.7637e-08
1110075	ENSG00000131142	CCL25	rs4804259	chr19	8141271	0.0301407	3.37247e-13	3.3583e-08
7560180	ENSG00000106868	SUSD1	rs7021232	chr9	114937172	-0.0880354	3.37721e-13	3.6885e-08
5490646	ENSG00000178028	DMAP1	rs58931995	chr1	44623965	0.0657605	3.45413e-13	4.05486e-08
1230682	ENSG00000089685	BIRC5	rs2661687	chr17	76216450	-0.0591213	3.47108e-13	3.60318e-08
3610072	ENSG00000128274	A4GALT	rs738526	chr22	43112475	-0.0271993	3.52055e-13	6.09061e-08
1690053	ENSG00000141540	TTYH2	rs62065703	chr17	72279508	0.0785052	3.6558e-13	3.5978e-08
6520180	ENSG00000115607	IL18RAP	chr2:103050862:I	chr2	103050862	0.129748	3.68046e-13	3.22347e-08
5490215	ENSG00000105227	PRX	rs79521384	chr19	40876864	0.0863976	3.72052e-13	1.54609e-07
5570376	ENSG00000145945	FAM50B	rs7775694	chr6	3852292	-0.11344	3.78868e-13	3.10373e-08
1470184	ENSG00000171603	CLSTN1	rs111367680	chr1	9813643	0.128363	3.79473e-13	4.63876e-08
3940343	ENSG00000115750	TAF1B	rs74536810	chr2	10057727	-0.143321	3.79485e-13	2.34621e-08
2850092	ENSG00000138686	BBS7	rs6815973	chr4	122663430	-0.0739047	4.06332e-13	6.09479e-08
4180068	ENSG00000130592	LSP1	rs907612	chr11	1874221	0.112318	4.13723e-13	4.52995e-08
1850039	ENSG00000197961	ZNF121	chr19:9664888:D	chr19	9664888	0.0476856	4.15395e-13	3.21211e-08
3890670	ENSG00000172992	DCAKD	rs8071429	chr17	43128906	0.0779887	4.26676e-13	4.99276e-08
7380707	ENSG00000104231	ZFAND1	rs2919300	chr8	82525819	-0.0687547	4.30985e-13	2.76745e-08
5570546	ENSG00000161265	U2AF1L4	rs2871921	chr19	36232420	0.0597169	4.34744e-13	3.73177e-08
6180300	ENSG00000142892	PIGK	rs4949655	chr1	77897688	0.109931	4.4168e-13	3.59137e-08
2470093	ENSG00000119139	TJP2	rs11145502	chr9	71777068	-0.0459396	4.61079e-13	6.23842e-08
4070544	ENSG00000167283	ATP5MG	rs7131196	chr11	118265227	0.10546	4.72439e-13	6.82705e-08
2680541	ENSG00000115364	MRPL19	rs7583552	chr2	75932062	-0.0772444	4.79743e-13	9.46377e-08
4040019	ENSG00000156232	WHAMM	rs12903359	chr15	83502787	0.0647529	4.87752e-13	7.87937e-08
10253	ENSG00000165501	LRR1	chr14:50051420:I	chr14	50051420	0.0631013	4.90786e-13	3.3583e-08
6590689	ENSG00000267838	AC245884.8	rs28377489	chr19	54942647	-0.0456195	4.9097e-13	3.18878e-08
4540288	ENSG00000197622	CDC42SE1	rs10888405	chr1	151111527	-0.1421	4.9529e-13	3.99122e-08
610300	ENSG00000104472	CHRAC1	rs10216653	chr8	141526985	0.0647557	5.04741e-13	4.09273e-08
6220619	ENSG00000204710	SPDYC	rs6591177	chr11	64935751	0.0800355	5.07434e-13	3.13905e-07
2760563	ENSG00000206560	ANKRD28	rs57114474	chr3	15687898	0.147214	5.17547e-13	8.22756e-08
6770576	ENSG00000154642	C21orf91	rs2824488	chr21	19156120	-0.0592686	5.22192e-13	5.45957e-08
1570669	ENSG00000103642	LACTB	rs2652813	chr15	63405366	0.0921557	5.27324e-13	5.5458e-08
5670735	ENSG00000099785	MARCH2	rs34337793	chr19	8519223	0.0794447	5.31238e-13	3.5978e-08
20066	ENSG00000105953	OGDH	rs12673978	chr7	44717523	-0.060406	5.39281e-13	4.97284e-08
5090156	ENSG00000158747	NBL1	rs12408663	chr1	19968058	-0.0678848	5.46178e-13	5.3031e-08
3890408	ENSG00000125844	RRBP1	rs6034875	chr20	17627727	-0.092817	5.50703e-13	7.51676e-08
3390128	ENSG00000198467	TPM2	rs760402	chr9	35686376	0.128277	5.65113e-13	6.81917e-08
6420142	ENSG00000169087	HSPBAP1	rs7631922	chr3	122471986	-0.0759585	5.73962e-13	4.11895e-08
2690270	ENSG00000163877	SNIP1	rs6704190	chr1	38010751	-0.0721407	5.76237e-13	3.61827e-08
7380139	ENSG00000132824	SERINC3	rs3092796	chr20	43162471	-0.123105	5.77934e-13	4.79118e-08
2900451	ENSG00000153029	MR1	rs2331994	chr1	181023708	-0.104726	5.81327e-13	1.71225e-07
630470	ENSG00000167644	C19orf33	rs2304176	chr19	38794895	-0.15654	5.82674e-13	6.9507e-08
7610446	ENSG00000165275	TRMT10B	rs74675506	chr9	37820140	-0.0803265	5.82852e-13	5.45935e-08
2900561	ENSG00000157315	TMED6	rs153060	chr16	69377553	-0.0277632	5.87366e-13	6.74921e-08
1990390	ENSG00000127328	RAB3IP	rs34565292	chr12	70153593	-0.0850006	5.88959e-13	5.91019e-08
3170722	ENSG00000096872	IFT74	chr9:27064790:D	chr9	27064790	-0.0796506	5.89643e-13	8.93777e-08
6290435	ENSG00000114316	USP4	rs56306491	chr3	49314960	0.0862646	5.89887e-13	3.30126e-08
4290687	ENSG00000125912	NCLN	rs509977	chr19	3185829	-0.0695358	5.93229e-13	3.40701e-08
2940730	ENSG00000168615	ADAM9	chr8:38829465:I	chr8	38829465	-0.0289233	6.16489e-13	6.50855e-08
6330754	ENSG00000160714	UBE2Q1	rs61812595	chr1	154411852	0.150604	6.29089e-13	7.58038e-08
630110	ENSG00000139531	SUOX	rs61938962	chr12	56446766	-0.0814256	6.48157e-13	3.9759e-08
70707	ENSG00000178252	WDR6	rs12491743	chr3	49097582	-0.0659167	6.5233e-13	5.3779e-08
6400619	ENSG00000116128	BCL9	rs76606843	chr1	147036062	0.185534	6.56357e-13	5.06188e-08
1990672	ENSG00000105499	PLA2G4C	rs3730926	chr19	48648237	0.116271	6.59227e-13	7.50011e-07
5960332	ENSG00000196950	SLC39A10	rs2280452	chr2	196681284	0.0657683	6.64722e-13	5.88288e-08
150397	ENSG00000126456	IRF3	rs12104272	chr19	50148052	0.0697954	6.74705e-13	3.27374e-08
3420561	ENSG00000117748	RPA2	rs2236074	chr1	28211384	-0.0644082	6.87124e-13	4.08482e-08
4760747	ENSG00000169902	TPST1	rs10268656	chr7	65595217	-0.042121	6.91639e-13	1.48618e-07
1780564	ENSG00000070831	CDC42	rs725158	chr1	22378280	0.169446	7.01151e-13	1.21686e-07
3460014	ENSG00000164125	GASK1B	chr4:158869168:D	chr4	158869168	0.172421	7.05069e-13	1.01042e-07
4850736	ENSG00000089505	CMTM1	rs7193473	chr16	66600479	0.0478027	7.09067e-13	4.97941e-08
7400619	ENSG00000171763	SPATA5L1	rs2114501	chr15	45670316	0.0769458	7.09312e-13	5.58701e-08
3850440	ENSG00000158869	FCER1G	rs4489574	chr1	161189713	0.073425	7.09487e-13	5.4092e-08
1240360	ENSG00000172590	MRPL52	rs61977694	chr14	23298164	-0.085785	7.27368e-13	3.91499e-08
3140537	ENSG00000168904	LRRC28	chr15:99888963:I	chr15	99888963	-0.105818	7.30017e-13	6.26328e-08
1510170	ENSG00000022556	NLRP2	rs34095041	chr19	55506609	0.258086	7.42061e-13	5.95011e-08
3450192	ENSG00000150457	LATS2	chr13:21648395:I	chr13	21648395	-0.0677037	7.47797e-13	7.9833e-08
7560164	ENSG00000100116	GCAT	rs7286550	chr22	38196760	0.0330892	7.57201e-13	5.01045e-08
1570367	ENSG00000115604	IL18R1	rs6731157	chr2	102991191	-0.131274	7.59115e-13	5.25758e-08
1410037	ENSG00000150867	PIP4K2A	rs12768143	chr10	22808844	0.074301	7.63917e-13	4.79118e-08
2690711	ENSG00000182986	ZNF320	rs3810115	chr19	53400760	-0.0822456	7.95551e-13	6.24929e-08
2710754	ENSG00000153283	CD96	rs9819529	chr3	111364283	0.099402	8.0571e-13	5.03014e-08
5890221	ENSG00000231177	LINC00852	rs11718465	chr3	10313470	0.0775386	8.23631e-13	7.75637e-08
2970433	ENSG00000154511	DIPK1A	chr1:93435677:I	chr1	93435677	0.226788	8.52184e-13	8.92414e-08
940722	ENSG00000119326	CTNNAL1	rs10979605	chr9	111663793	0.122393	8.57601e-13	1.7049e-06
5220026	ENSG00000186049	KRT73	rs688128	chr12	53026935	-0.352311	8.79919e-13	5.84082e-08
7040139	ENSG00000083812	ZNF324	rs4801274	chr19	59010593	0.157949	8.88453e-13	6.63384e-08
2850273	ENSG00000110075	PPP6R3	rs6591346	chr11	68384618	0.0811202	8.96944e-13	6.91655e-08
3840554	ENSG00000107742	SPOCK2	chr10:73850718:D	chr10	73850718	-0.179638	9.02221e-13	7.72078e-08
1820270	ENSG00000104043	ATP8B4	rs4143837	chr15	50406183	0.107078	9.0319e-13	1.10211e-07
2970390	ENSG00000112685	EXOC2	rs6923301	chr6	540016	-0.0642116	9.13758e-13	9.07397e-08
5690328	ENSG00000090263	MRPS33	rs557962	chr7	140779740	0.120169	9.32788e-13	7.62198e-08
2760735	ENSG00000182253	SYNM	rs11247059	chr15	99660664	-0.0914015	9.41614e-13	1.872e-07
3780619	ENSG00000096092	TMEM14A	rs1000809	chr6	52535274	0.0738542	9.44346e-13	9.20135e-08
5900035	ENSG00000165714	BORCS5	rs117414157	chr12	12631696	0.0909938	9.4462e-13	7.6438e-07
5270681	ENSG00000213533	STIMATE	chr3:52890521:D	chr3	52890521	-0.0388929	9.57946e-13	5.90353e-08
3460132	ENSG00000162073	PAQR4	rs11552907	chr16	3019425	-0.0678742	1.00782e-12	7.98871e-08
1470341	ENSG00000115762	PLEKHB2	rs138840469	chr2	131886759	0.134043	1.03541e-12	4.40451e-08
2070019	ENSG00000033178	UBA6	chr4:68561866:I	chr4	68561866	0.0701413	1.07125e-12	7.92585e-08
5050707	ENSG00000130812	ANGPTL6	rs11666402	chr19	10219076	0.0552279	1.08708e-12	7.30196e-08
3180468	ENSG00000234771	SLC25A25-AS1	rs9695803	chr9	130859332	-0.0839845	1.09114e-12	8.22756e-08
4640066	ENSG00000049245	VAMP3	chr1:7906859:I	chr1	7906859	0.0888593	1.10594e-12	8.27183e-08
610735	ENSG00000158113	LRRC43	rs11611988	chr12	122646735	0.0571198	1.1074e-12	7.25602e-08
3370066	ENSG00000128335	APOL2	rs62233823	chr22	36641792	-0.0961213	1.11633e-12	7.59913e-08
6420286	ENSG00000166579	NDEL1	rs11650834	chr17	8413380	0.0569242	1.19083e-12	7.98871e-08
1430037	ENSG00000212232	SNORD17	rs2273450	chr20	17949167	-0.033333	1.22646e-12	1.41584e-07
1260241	ENSG00000148730	EIF4EBP2	rs10999323	chr10	72174390	-0.0693243	1.2318e-12	2.17631e-07
10066	ENSG00000124564	SLC17A3	rs645279	chr6	25880494	0.032947	1.23686e-12	2.44228e-07
1110377	ENSG00000099624	ATP5F1D	rs3746105	chr19	1239398	-0.0725535	1.30648e-12	8.5316e-08
4260187	ENSG00000160741	CRTC2	rs59340135	chr1	153816898	-0.0645899	1.32916e-12	1.07503e-07
6520725	ENSG00000157873	TNFRSF14	rs4648647	chr1	2500893	0.0642645	1.33254e-12	6.06231e-08
2140239	ENSG00000153551	CMTM7	rs685767	chr3	32455147	0.144437	1.34062e-12	1.75876e-07
650347	ENSG00000106268	NUDT1	rs10230928	chr7	2290433	-0.0787565	1.36656e-12	1.56724e-07
730221	ENSG00000165996	HACD1	rs1061162	chr10	17757296	0.0860389	1.40876e-12	3.00295e-07
990280	ENSG00000136828	RALGPS1	rs3780326	chr9	129945945	-0.0474025	1.4394e-12	1.2646e-07
50672	ENSG00000134184	GSTM1	rs114723329	chr1	110271558	0.555411	1.47706e-12	8.69016e-08
940450	ENSG00000145020	AMT	chr3:49445687:D	chr3	49445687	0.0747144	1.5048e-12	7.04366e-08
4480338	ENSG00000166971	AKTIP	chr16:53525731:I	chr16	53525731	-0.0960503	1.50513e-12	7.05761e-08
10240	ENSG00000108405	P2RX1	rs12600392	chr17	3820698	0.0978378	1.52997e-12	1.2628e-07
2940528	ENSG00000147955	SIGMAR1	rs41305341	chr9	34635337	-0.14484	1.53023e-12	1.56724e-07
2630370	ENSG00000002822	MAD1L1	rs6951456	chr7	1859194	0.154961	1.53352e-12	1.10016e-07
630278	ENSG00000189060	H1F0	rs79849571	chr22	38204089	-0.11929	1.53949e-12	1.00418e-07
450647	ENSG00000284691	AC073111.5	rs58892590	chr7	150124852	0.0427948	1.60342e-12	1.12315e-07
4260253	ENSG00000173559	NABP1	rs55956171	chr2	192435147	0.140631	1.64337e-12	7.84579e-08
2900543	ENSG00000167136	ENDOG	rs2293966	chr9	131591832	0.0637582	1.67143e-12	9.03068e-08
4490014	ENSG00000143643	TTC13	rs11122623	chr1	231066782	0.0688273	1.67424e-12	1.58742e-07
2230242	ENSG00000064666	CNN2	rs6510991	chr19	1021902	-0.0731853	1.67833e-12	1.31992e-07
2760100	ENSG00000240370	RPL13P5	rs2269360	chr12	6993876	0.061732	1.68203e-12	1.19943e-07
7560136	ENSG00000243667	WDR92	rs2044693	chr2	68385097	-0.0407717	1.69603e-12	1.61655e-07
7160553	ENSG00000197576	HOXA4	chr7:27180379:D	chr7	27180379	0.0445028	1.72036e-12	1.74562e-07
7560471	ENSG00000142961	MOB3C	rs11211317	chr1	47057633	0.104241	1.77517e-12	8.72633e-08
670603	ENSG00000118495	PLAGL1	rs34047741	chr6	144368546	0.0348842	1.78119e-12	1.4809e-07
580767	ENSG00000183688	RFLNB	chr17:421522:I	chr17	421522	0.261249	1.82093e-12	1.17626e-07
5390707	ENSG00000101191	DIDO1	rs3746772	chr20	61514340	-0.0714238	1.87586e-12	1.27698e-07
6400474	ENSG00000089693	MLF2	rs2302366	chr12	6862259	-0.0522444	1.90258e-12	7.91724e-08
5050437	ENSG00000171222	SCAND1	rs6060726	chr20	34555878	-0.115656	1.9256e-12	1.22607e-07
4150167	ENSG00000129315	CCNT1	rs7308932	chr12	49036033	0.0776525	1.9489e-12	1.12583e-07
6860048	ENSG00000049247	UTS2	rs77541611	chr1	7917361	0.486903	1.96315e-12	2.54218e-06
430438	ENSG00000225783	MIAT	rs6005127	chr22	27069557	0.172258	1.96445e-12	1.75035e-07
2690608	ENSG00000171863	RPS7	rs34862026	chr2	3635342	0.107179	1.96626e-12	2.36583e-07
460204	ENSG00000147872	PLIN2	chr9:19073638:D	chr9	19073638	-0.27665	2.00047e-12	2.308e-07
6270634	ENSG00000189077	TMEM120A	rs2302434	chr7	75630183	0.090165	2.06217e-12	1.15493e-07
1710630	ENSG00000073849	ST6GAL1	rs58903720	chr3	186611799	-0.0913631	2.11789e-12	1.89799e-07
6480079	ENSG00000175857	GAPT	rs144067806	chr5	57837120	0.113538	2.12647e-12	2.38749e-07
7320110	ENSG00000196821	C6orf106	rs2764203	chr6	34708901	0.0802951	2.16269e-12	1.65394e-07
6840523	ENSG00000112130	RNF8	rs2284923	chr6	37348920	0.0452893	2.16601e-12	1.30101e-07
1940343	ENSG00000110218	PANX1	rs4753126	chr11	93862020	0.0564471	2.16843e-12	1.61083e-07
4670414	ENSG00000146859	TMEM140	rs76510925	chr7	134855725	-0.145178	2.24615e-12	1.79248e-07
3370687	ENSG00000163320	CGGBP1	rs9832011	chr3	88149712	0.0831992	2.33037e-12	2.28536e-07
580114	ENSG00000132323	ILKAP	rs3820817	chr2	239075935	0.101238	2.35525e-12	1.90577e-07
1050470	ENSG00000080986	NDC80	rs12963346	chr18	2609109	-0.0606032	2.36756e-12	1.57002e-07
1770070	ENSG00000213246	SUPT4H1	rs2014835	chr17	56417287	-0.0822773	2.45074e-12	1.40175e-07
2650167	ENSG00000214160	ALG3	rs1709657	chr3	183953972	0.0652481	2.45405e-12	1.66672e-07
610148	ENSG00000104518	GSDMD	rs13276307	chr8	144646352	0.0751555	2.51374e-12	1.75876e-07
1190026	ENSG00000239713	APOBEC3G	rs75842619	chr22	39492651	-0.214781	2.54241e-12	2.19927e-07
3870193	ENSG00000138111	MFSD13A	rs1056741	chr10	104236640	-0.0490838	2.71532e-12	2.7492e-07
4150184	ENSG00000167613	LAIR1	rs111919294	chr19	54865629	0.139189	2.74069e-12	4.18032e-07
2470746	ENSG00000135040	NAA35	rs7450	chr9	88636887	0.0544197	2.77953e-12	1.43918e-07
6330400	ENSG00000159267	HLCS	rs2154530	chr21	38348663	-0.0509715	2.8049e-12	1.08943e-07
1240661	ENSG00000111731	C2CD5	rs12297617	chr12	22708043	0.124217	2.88046e-12	2.59735e-07
940300	ENSG00000204237	OXLD1	rs117174633	chr17	79665284	-0.108251	2.97728e-12	1.96887e-07
4610110	ENSG00000178789	CD300LB	rs2706532	chr17	72459103	-0.0437826	3.0489e-12	1.77807e-07
6450300	ENSG00000179409	GEMIN4	rs76291383	chr17	639410	-0.108305	3.07417e-12	2.15796e-07
160706	ENSG00000253320	AZIN1-AS1	rs2436844	chr8	103850092	-0.0314941	3.09491e-12	3.01701e-07
4730224	ENSG00000143353	LYPLAL1	rs12029233	chr1	219465099	-0.0743446	3.23464e-12	1.58609e-07
6480138	ENSG00000204954	C12orf73	rs2249210	chr12	104342312	-0.0314615	3.29658e-12	2.81424e-07
1440020	ENSG00000167508	MVD	rs12933657	chr16	88728513	-0.123725	3.38322e-12	2.36899e-07
7400053	ENSG00000110628	SLC22A18	rs367035	chr11	2923826	-0.0985645	3.47206e-12	2.17766e-07
4120341	ENSG00000083457	ITGAE	rs36066403	chr17	3613737	0.0871956	3.52289e-12	2.31124e-07
2350504	ENSG00000025708	TYMP	rs140522	chr22	50971266	0.160821	3.59546e-12	2.49585e-07
5090176	ENSG00000165233	CARD19	rs10821069	chr9	95857937	0.0998665	3.61879e-12	2.55249e-07
20450	ENSG00000126005	MMP24OS	chr20:33865576:I	chr20	33865576	-0.080915	3.70776e-12	1.89799e-07
840068	ENSG00000171860	C3AR1	rs2072448	chr12	8210697	0.0882164	3.74431e-12	2.34822e-07
4200541	ENSG00000179715	PCED1B	rs866881	chr12	47621118	-0.084752	3.78455e-12	4.12335e-07
430368	ENSG00000121417	ZNF211	rs10410869	chr19	58141281	0.141551	3.877e-12	3.52501e-07
4490524	ENSG00000131069	ACSS2	rs734111	chr20	33533736	-0.064695	3.88981e-12	2.61222e-07
3460685	ENSG00000115919	KYNU	rs78244381	chr2	143681749	0.302731	3.98528e-12	2.06859e-07
6420376	ENSG00000113734	BNIP1	rs72816168	chr5	172595024	-0.0651212	4.01638e-12	2.32716e-07
4260243	ENSG00000147324	MFHAS1	rs2427	chr8	8641125	0.117992	4.05418e-12	7.91315e-07
3890632	ENSG00000087470	DNM1L	rs1971911	chr12	32897088	-0.0614077	4.0992e-12	5.22735e-07
5390168	ENSG00000198574	SH2D1B	rs12746024	chr1	162374853	0.0859369	4.11146e-12	3.31678e-07
650528	ENSG00000197128	ZNF772	rs10406523	chr19	57961355	0.0432684	4.13775e-12	2.44569e-07
2060546	ENSG00000140829	DHX38	rs12597458	chr16	72030970	-0.0699525	4.15518e-12	3.73709e-07
2470463	ENSG00000182919	C11orf54	rs11020510	chr11	93482403	0.0708483	4.21172e-12	2.60335e-07
3170669	ENSG00000135945	REV1	rs13427780	chr2	100095748	-0.0569876	4.40409e-12	3.49967e-07
3180315	ENSG00000166188	ZNF319	chr16:58023362:D	chr16	58023362	0.0708277	4.45748e-12	3.59934e-07
5560674	ENSG00000175445	LPL	rs112994260	chr8	19878704	0.0708213	4.46584e-12	1.67784e-05
5670487	ENSG00000092199	HNRNPC	rs35229066	chr14	21722690	0.0986732	4.4803e-12	3.70781e-07
7150519	ENSG00000133794	ARNTL	chr11:13279018:D	chr11	13279018	0.0624504	4.59942e-12	2.80913e-07
6980475	ENSG00000108883	EFTUD2	rs7212041	chr17	42954134	0.0581343	4.63715e-12	3.30213e-07
6860593	ENSG00000279117	AP001972.5	rs2282600	chr11	74975662	-0.112217	4.66717e-12	2.13341e-07
5270709	ENSG00000197013	ZNF429	rs74167860	chr19	21751144	0.032977	4.78105e-12	4.13774e-07
840356	ENSG00000163545	NUAK2	rs4950989	chr1	205282979	-0.0894648	4.85852e-12	3.57239e-07
7320148	ENSG00000105136	ZNF419	rs2074206	chr19	58116143	-0.0922834	4.8616e-12	4.06488e-07
1400593	ENSG00000254415	SIGLEC14	rs7250849	chr19	52158316	-0.34776	4.86522e-12	1.43815e-06
1940692	ENSG00000119681	LTBP2	rs2165197	chr14	75079704	-0.0402226	4.87256e-12	2.1792e-07
290181	ENSG00000101000	PROCR	rs6060288	chr20	33772243	-0.0769218	4.93632e-12	3.45256e-07
2510356	ENSG00000174837	ADGRE1	rs34296469	chr19	6909839	-0.0826	4.96866e-12	3.64558e-07
4290019	ENSG00000196268	ZNF493	rs62110417	chr19	21584998	0.0316521	5.13913e-12	4.44867e-07
6280044	ENSG00000065883	CDK13	rs7795919	chr7	40207962	0.0682262	5.17567e-12	4.05297e-07
2570100	ENSG00000064687	ABCA7	rs3087680	chr19	1038289	-0.133486	5.27841e-12	2.51255e-07
6290097	ENSG00000059145	UNKL	rs6600140	chr16	1446883	-0.0626955	5.30983e-12	1.74244e-06
4830121	ENSG00000184465	WDR27	chr6:170072740:I	chr6	170072740	0.0659379	5.33345e-12	4.76436e-07
3120458	ENSG00000115053	NCL	rs13019380	chr2	232320581	-0.168306	5.34789e-12	3.05853e-07
10189	ENSG00000228300	C19orf24	rs12609287	chr19	1271274	0.0619436	5.56432e-12	2.65133e-07
4010131	ENSG00000115816	CEBPZ	rs11893943	chr2	37508433	-0.0646373	5.57901e-12	3.66274e-07
580722	ENSG00000168310	IRF2	rs62337745	chr4	185320636	-0.0988796	5.68425e-12	4.13093e-07
450075	ENSG00000123636	BAZ2B	rs6432534	chr2	160378072	-0.0856308	5.76622e-12	5.4377e-07
1470017	ENSG00000157379	DHRS1	rs1950491	chr14	24751184	0.165355	5.7883e-12	2.69286e-07
1090451	ENSG00000125618	PAX8	chr2:113989122:I	chr2	113989122	-0.0309974	5.79394e-12	3.35828e-07
1510458	ENSG00000100345	MYH9	rs2481	chr22	36677400	0.100356	5.9545e-12	2.60495e-07
2940687	ENSG00000106771	TMEM245	rs950915	chr9	111657386	-0.0749592	6.04023e-12	4.34912e-07
6770128	ENSG00000077782	FGFR1	rs3213849	chr8	38326046	0.0281496	6.09395e-12	2.23054e-07
770379	ENSG00000113593	PPWD1	rs154866	chr5	64935715	-0.0626268	6.17963e-12	3.60217e-07
4010681	ENSG00000256594	AC010186.2	rs11052241	chr12	9811948	0.107322	6.32695e-12	4.06488e-07
1820450	ENSG00000170909	OSCAR	rs57745388	chr19	54549026	-0.103544	6.39257e-12	3.60217e-07
4900747	ENSG00000166002	SMCO4	chr11:93205213:I	chr11	93205213	0.104266	6.40162e-12	3.39815e-07
940152	ENSG00000099875	MKNK2	rs880183	chr19	2049314	-0.0934795	6.42523e-12	3.4082e-07
2630411	ENSG00000166260	COX11	rs9913784	chr17	52989071	-0.0301045	6.51688e-12	2.74222e-07
5910152	ENSG00000230438	SERPINB9P1	rs223041	chr6	2887047	-0.049168	6.52225e-12	3.81791e-07
7050646	ENSG00000196267	ZNF836	rs58547594	chr19	52654643	-0.0624227	6.59281e-12	3.4373e-07
6220672	ENSG00000121578	B4GALT4	rs6438503	chr3	118930386	-0.0705048	6.66689e-12	3.50371e-07
4250735	ENSG00000104998	IL27RA	rs10425790	chr19	14140662	-0.089486	6.68516e-12	3.60217e-07
3290703	ENSG00000282984	TBCE	rs12032440	chr1	235545669	-0.0590003	6.69033e-12	3.45733e-07
6280129	ENSG00000234199	LINC01191	rs10211038	chr2	114593805	0.0468513	6.79686e-12	3.3831e-07
6760474	ENSG00000121542	SEC22A	chr3:122973584:D	chr3	122973584	0.0825628	6.80112e-12	2.61184e-07
6770376	ENSG00000035681	NSMAF	rs2279460	chr8	59508375	0.0585121	7.15151e-12	3.57658e-07
4220347	ENSG00000137269	LRRC1	rs35709775	chr6	53597774	-0.0682063	7.15786e-12	6.73142e-07
5550086	ENSG00000013523	ANGEL1	rs11159234	chr14	77244698	-0.0618745	7.21632e-12	6.395e-07
5090403	ENSG00000198898	CAPZA2	rs12706108	chr7	116512269	-0.0706963	7.31755e-12	3.86477e-07
7380059	ENSG00000175662	TOM1L2	rs8078105	chr17	17853782	-0.0337029	7.52244e-12	6.65009e-07
3800735	ENSG00000122986	HVCN1	rs145480052	chr12	111140401	-0.133443	7.53912e-12	3.69875e-07
6110301	ENSG00000178202	KDELC2	rs4533001	chr11	108432472	-0.0813669	7.94933e-12	3.96056e-07
4210332	ENSG00000177082	WDR73	rs4633690	chr15	85361960	-0.0430373	8.03638e-12	8.77923e-07
2680577	ENSG00000125952	MAX	rs11626720	chr14	65538104	-0.0897629	8.1406e-12	9.4996e-07
2570471	ENSG00000090054	SPTLC1	rs10115181	chr9	94781841	0.0867717	8.42103e-12	6.20783e-07
460259	ENSG00000213658	LAT	rs4787460	chr16	28959477	-0.0706253	8.59231e-12	2.55249e-07
2100678	ENSG00000101457	DNTTIP1	rs6032544	chr20	44422373	0.0603921	8.76823e-12	3.90511e-07
770224	ENSG00000143194	MAEL	rs2312238	chr1	166911149	0.0242213	8.79145e-12	5.97978e-07
7150541	ENSG00000122515	ZMIZ2	rs13238404	chr7	44851411	-0.0809867	8.84805e-12	3.47006e-07
1770747	ENSG00000130748	TMEM160	rs2909902	chr19	47667326	0.0886383	8.86313e-12	3.39815e-07
1580397	ENSG00000165898	ISCA2	rs7569	chr14	74966763	-0.0366359	9.03911e-12	4.6566e-07
7050382	ENSG00000137752	CASP1	rs524048	chr11	104892997	-0.0962797	9.12407e-12	3.90799e-07
4780068	ENSG00000173597	SULT1B1	rs17625755	chr4	70594520	0.051053	9.16005e-12	7.25023e-07
780544	ENSG00000145495	MARCH6	rs2673899	chr5	10472854	-0.1627	9.19207e-12	8.03279e-07
450553	ENSG00000124942	AHNAK	rs2513059	chr11	62193981	-0.0887353	9.31291e-12	4.83136e-07
4810288	ENSG00000185085	INTS5	chr11:62426420:I	chr11	62426420	0.0589299	9.35051e-12	4.68811e-07
4180364	ENSG00000135052	GOLM1	chr9:88703488:I	chr9	88703488	0.174328	9.53231e-12	3.99296e-07
5220086	ENSG00000082805	ERC1	rs2079299	chr12	1117618	-0.0380514	9.7768e-12	4.86085e-07
6020468	ENSG00000167641	PPP1R14A	rs2304176	chr19	38794895	-0.084796	9.82666e-12	1.16341e-06
6020717	ENSG00000174579	MSL2	rs1393787	chr3	135854201	-0.0375991	9.86115e-12	4.94447e-07
460292	ENSG00000149474	KAT14	rs62205117	chr20	18154512	-0.0528116	1.02782e-11	5.58576e-07
7510025	ENSG00000140391	TSPAN3	rs34443712	chr15	77359514	0.0943614	1.04925e-11	1.05866e-06
840634	ENSG00000066185	ZMYND12	rs12405545	chr1	42959090	-0.0456078	1.06293e-11	7.14157e-07
460180	ENSG00000115840	SLC25A12	rs77902734	chr2	172631095	0.0525488	1.08671e-11	6.10642e-07
3130661	ENSG00000110696	C11orf58	rs1501452	chr11	16699145	0.0313684	1.13512e-11	4.92342e-07
6900431	ENSG00000103253	HAGHL	rs1406815	chr16	778158	0.0584364	1.13582e-11	4.95764e-07
6560411	ENSG00000183784	C9orf66	rs589627	chr9	224976	0.042923	1.14543e-11	9.29698e-07
5340162	ENSG00000187164	SHTN1	rs10510025	chr10	118650996	0.134163	1.15078e-11	7.0481e-07
7210093	ENSG00000165434	PGM2L1	rs639525	chr11	74105105	-0.056105	1.17779e-11	8.21703e-07
1240152	ENSG00000197766	CFD	rs1651889	chr19	873341	0.336312	1.18109e-11	5.4377e-07
5690274	ENSG00000076003	MCM6	rs4954387	chr2	136784344	0.0832164	1.21129e-11	4.46151e-07
2470131	ENSG00000184106	TREML3P	rs1843098	chr6	41197020	-0.0576822	1.23202e-11	4.85708e-06
2810400	ENSG00000146021	KLHL3	rs2905603	chr5	137027285	0.109379	1.26129e-11	6.96134e-07
2120209	ENSG00000166377	ATP9B	rs59853629	chr18	77095257	-0.0400948	1.26418e-11	6.98561e-07
1580433	ENSG00000135763	URB2	rs11589905	chr1	229795714	0.0437659	1.27736e-11	4.82838e-07
2640128	ENSG00000116641	DOCK7	chr1:63048270:I	chr1	63048270	-0.0559438	1.28648e-11	8.61501e-07
3930386	ENSG00000186132	C2orf76	chr2:120059895:I	chr2	120059895	0.0593228	1.30789e-11	6.63059e-07
5390411	ENSG00000054148	PHPT1	chr9:139797441:I	chr9	139797441	-0.0808885	1.32963e-11	5.31224e-07
1340689	ENSG00000163902	RPN1	chr3:128380906:D	chr3	128380906	-0.0774375	1.341e-11	4.70985e-07
4730187	ENSG00000131849	ZNF132	chr19:58931895:D	chr19	58931895	-0.0219064	1.36231e-11	4.64355e-07
6040767	ENSG00000007541	PIGQ	rs12917944	chr16	622565	0.0513105	1.36341e-11	7.00562e-07
3420372	ENSG00000132819	RBM38	rs1555276	chr20	55969276	-0.0928557	1.37039e-11	6.57168e-07
130709	ENSG00000089486	CDIP1	rs1861652	chr16	4505331	-0.0515397	1.38604e-11	7.78271e-07
290189	ENSG00000124019	FAM124B	rs10175515	chr2	225271464	-0.0326457	1.41172e-11	8.54384e-07
7610593	ENSG00000181029	TRAPPC5	rs34624121	chr19	7758725	0.134105	1.43385e-11	1.20453e-06
6510634	ENSG00000170468	RIOX1	rs8012627	chr14	73954497	0.0659022	1.50711e-11	1.12218e-06
50427	ENSG00000106460	TMEM106B	rs5011433	chr7	12268695	0.0611374	1.51733e-11	1.25835e-06
3840736	ENSG00000152219	ARL14EP	rs10734405	chr11	30273750	0.0888856	1.53141e-11	6.33701e-07
3990035	ENSG00000181396	OGFOD3	rs56238200	chr17	80356678	-0.0632579	1.64522e-11	1.1554e-06
5420592	ENSG00000197122	SRC	rs6018153	chr20	36005911	0.124629	1.6501e-11	9.77282e-07
5220240	ENSG00000167996	FTH1	rs113017397	chr11	61738222	-0.248444	1.70873e-11	8.66396e-07
4890068	ENSG00000173327	MAP3K11	rs10896021	chr11	65364911	-0.0640615	1.7321e-11	6.79669e-07
840014	ENSG00000137364	TPMT	rs2518469	chr6	18153330	0.0646546	1.73493e-11	1.3977e-06
6480091	ENSG00000140403	DNAJA4	rs10444863	chr15	78358837	-0.0956613	1.76442e-11	8.85426e-07
290296	ENSG00000132635	PCED1A	rs642758	chr20	2883146	0.0699055	1.77081e-11	9.03965e-07
460382	ENSG00000142453	CARM1	rs113439314	chr19	11043158	-0.118624	1.77711e-11	8.76756e-07
2030376	ENSG00000090863	GLG1	rs7200247	chr16	74637011	-0.0543274	1.89598e-11	1.15577e-06
3440343	ENSG00000109956	B3GAT1	rs77478906	chr11	134264596	-0.185552	1.89839e-11	1.33031e-06
3360646	ENSG00000013364	MVP	rs12932310	chr16	29846133	-0.105789	1.90478e-11	8.38592e-07
6280725	ENSG00000232956	SNHG15	rs6949177	chr7	45155112	0.0851271	1.90677e-11	9.24076e-07
1440037	ENSG00000015475	BID	rs3747026	chr22	18216262	0.0622475	1.90944e-11	6.94842e-07
5490053	ENSG00000176124	DLEU1	chr13:50730924:I	chr13	50730924	-0.111101	1.94193e-11	1.307e-06
2470364	ENSG00000103355	PRSS33	rs2335454	chr16	2828157	-0.0759345	2.03973e-11	2.23642e-05
3930086	ENSG00000198276	UCKL1	rs111942059	chr20	62557103	-0.222887	2.11314e-11	9.13717e-07
240731	ENSG00000104969	SGTA	rs4624312	chr19	2774460	0.0673446	2.12842e-11	1.53485e-06
5390202	ENSG00000184840	TMED9	rs6634	chr5	177023098	-0.0608555	2.13943e-11	1.24788e-06
1570168	ENSG00000163637	PRICKLE2	rs184452	chr3	64150206	0.0705659	2.14199e-11	1.44668e-06
3440195	ENSG00000168827	GFM1	chr3:158391302:I	chr3	158391302	-0.0739252	2.14846e-11	1.19855e-06
7050433	ENSG00000121039	RDH10	rs7819550	chr8	74206582	-0.0659837	2.18015e-11	1.06255e-06
2710324	ENSG00000198265	HELZ	rs7224311	chr17	65255558	-0.113741	2.19902e-11	7.66665e-07
6860543	ENSG00000131100	ATP6V1E1	rs1296822	chr22	18079177	0.0948422	2.23318e-11	8.85426e-07
5810672	ENSG00000177045	SIX5	rs8112282	chr19	46265029	0.0255025	2.2773e-11	1.29422e-06
7040735	ENSG00000135929	CYP27A1	rs4674345	chr2	219671598	0.122147	2.28985e-11	8.77923e-07
1440142	ENSG00000156171	DRAM2	rs3762374	chr1	111682118	0.0771241	2.31645e-11	1.08794e-06
3440754	ENSG00000008517	IL32	rs4322666	chr16	3120703	0.341515	2.36495e-11	9.2344e-07
4280689	ENSG00000122481	RWDD3	rs12748218	chr1	95666013	0.0565743	2.37283e-11	1.3977e-06
430446	ENSG00000205426	KRT81	rs1791626	chr12	52759979	-0.146775	2.42704e-11	1.38068e-06
6900521	ENSG00000116793	PHTF1	chr1:114182811:I	chr1	114182811	0.0723677	2.50937e-11	9.29472e-07
5260376	ENSG00000174788	PCP2	rs8104339	chr19	7703605	-0.0273208	2.51905e-11	1.12307e-06
4540647	ENSG00000138757	G3BP2	rs2868598	chr4	76563733	-0.0680233	2.66619e-11	1.32022e-06
6760088	ENSG00000165060	FXN	rs7861997	chr9	71686557	0.0296245	2.67683e-11	2.22484e-06
2260131	ENSG00000124181	PLCG1	rs4810312	chr20	39968707	0.11158	2.69548e-11	1.86624e-06
1230176	ENSG00000006432	MAP3K9	rs1987652	chr14	71254115	0.026399	2.72602e-11	1.3178e-06
2030368	ENSG00000089775	ZBTB25	chr14:64956009:D	chr14	64956009	-0.0749045	2.79029e-11	1.34889e-06
3830273	ENSG00000114021	NIT2	chr3:100059518:D	chr3	100059518	-0.0488559	2.79537e-11	1.14866e-06
3190164	ENSG00000188428	BLOC1S5	chr6:8010370:D	chr6	8010370	0.0586612	2.82193e-11	2.99953e-06
4050192	ENSG00000160194	NDUFV3	rs4148974	chr21	44323720	-0.0800971	2.82319e-11	2.33564e-06
5810609	ENSG00000163807	KIAA1143	chr3:44770366:D	chr3	44770366	-0.0613609	2.85036e-11	1.36347e-06
4200475	ENSG00000099308	MAST3	rs3736328	chr19	18263703	-0.0701289	2.88924e-11	1.32629e-06
7560327	ENSG00000198522	GPN1	rs4522560	chr2	27935903	0.0501155	2.89528e-11	8.17324e-07
6100347	ENSG00000132334	PTPRE	rs11016041	chr10	129854550	0.0363894	2.91951e-11	1.53871e-06
3370138	ENSG00000101017	CD40	rs58677455	chr20	44729404	0.0890465	2.91984e-11	5.38852e-06
7210333	ENSG00000274750	HIST1H3E	rs2179516	chr6	26229411	0.0486587	2.9365e-11	2.22165e-06
2370307	ENSG00000148600	CDHR1	rs7916271	chr10	85954220	0.0673358	3.02108e-11	2.93481e-06
5670706	ENSG00000148468	FAM171A1	rs72638786	chr10	15289486	0.107277	3.05244e-11	2.46108e-06
2750673	ENSG00000165300	SLITRK5	rs9521545	chr13	89272732	0.0434199	3.06212e-11	1.54631e-06
430519	ENSG00000048828	FAM120A	rs10992800	chr9	96373818	-0.0419785	3.06605e-11	1.61526e-06
3870706	ENSG00000140564	FURIN	rs12906125	chr15	91427612	-0.0974175	3.0772e-11	1.59833e-06
2120088	ENSG00000115073	ACTR1B	rs13003963	chr2	98287483	0.0541868	3.12717e-11	7.58584e-07
5270743	ENSG00000132670	PTPRA	rs6084183	chr20	2811868	-0.0597429	3.23053e-11	1.4241e-06
6180598	ENSG00000137806	NDUFAF1	rs115718693	chr15	41783388	0.151559	3.23493e-11	2.21347e-06
1450682	ENSG00000176912	TYMSOS	rs502396	chr18	659236	0.0285524	3.3515e-11	1.14763e-06
1410289	ENSG00000185920	PTCH1	rs16909856	chr9	98204493	0.0971079	3.36841e-11	1.89046e-06
5290047	ENSG00000185418	TARSL2	rs11857841	chr15	102183323	0.0803452	3.37161e-11	1.18903e-06
4670274	ENSG00000162438	CTRC	rs10754889	chr1	15757666	-0.0579564	3.38857e-11	1.72409e-06
6960026	ENSG00000076944	STXBP2	rs885433	chr19	7713507	-0.0628549	3.4577e-11	1.70652e-06
6380086	ENSG00000114745	GORASP1	rs4386433	chr3	39264519	0.182312	3.46044e-11	2.6933e-06
2370021	ENSG00000171606	ZNF274	rs260424	chr19	58726569	0.0605154	3.47985e-11	1.22529e-06
6220386	ENSG00000157637	SLC38A10	rs76572820	chr17	79257138	0.113328	3.49039e-11	1.45243e-06
3060646	ENSG00000203485	INF2	rs113514625	chr14	105174598	-0.213785	3.49571e-11	1.20413e-06
4780615	ENSG00000182718	ANXA2	rs8033800	chr15	60689179	-0.094659	3.52052e-11	1.42239e-06
360753	ENSG00000075975	MKRN2	chr3:12674988:I	chr3	12674988	0.116791	3.61433e-11	1.95838e-06
3450154	ENSG00000009790	TRAF3IP3	rs651141	chr1	209955848	0.0599733	3.61496e-11	1.67395e-06
2810523	ENSG00000114850	SSR3	chr3:156258828:D	chr3	156258828	0.0546823	3.65046e-11	1.87062e-06
4150475	ENSG00000257727	CNPY2	rs808919	chr12	56647911	-0.108088	3.68405e-11	7.68581e-07
5490671	ENSG00000076924	XAB2	rs55954306	chr19	7712161	-0.0974703	3.7404e-11	1.84012e-06
730593	ENSG00000120029	ARMH3	rs67497633	chr10	103815495	-0.0693935	3.85176e-11	1.71598e-06
7510255	ENSG00000143178	TBX19	rs10489209	chr1	168230181	-0.0371562	3.88735e-11	2.92631e-06
5910019	ENSG00000173369	C1QB	rs6690827	chr1	22967496	0.0762331	3.93136e-11	1.40745e-05
3140193	ENSG00000165802	NSMF	rs9414736	chr9	140304779	-0.10141	3.94375e-11	1.15805e-06
5220632	ENSG00000143753	DEGS1	chr1:224385284:D	chr1	224385284	-0.111597	4.0057e-11	1.16341e-06
130187	ENSG00000138801	PAPSS1	rs2189156	chr4	108654266	0.113132	4.03536e-11	1.24215e-06
670639	ENSG00000102910	LONP2	rs9932964	chr16	48298315	-0.0866811	4.03993e-11	8.38905e-07
6180048	ENSG00000111859	NEDD9	rs1044417	chr6	11183587	-0.0804313	4.04972e-11	1.53871e-06
3800358	ENSG00000206344	HCG27	rs115989106	chr6	31165836	0.0419196	4.0817e-11	1.34436e-05
6400332	ENSG00000143771	CNIH4	rs12758302	chr1	224616353	-0.0785807	4.08402e-11	1.49709e-06
6400148	ENSG00000198832	SELENOM	rs11089487	chr22	31477361	0.069127	4.14702e-11	2.18245e-06
940041	ENSG00000128791	TWSG1	rs79717225	chr18	9377231	0.0734315	4.35798e-11	2.93481e-06
840528	ENSG00000132481	AC087289.1	chr17:73872969:I	chr17	73872969	0.0331904	4.45699e-11	1.63905e-06
2690544	ENSG00000113441	LNPEP	chr5:96227232:I	chr5	96227232	-0.0646931	4.46988e-11	1.50547e-06
5670594	ENSG00000197696	NMB	chr15:85212700:I	chr15	85212700	-0.0595363	4.50088e-11	3.9895e-06
2690296	ENSG00000120519	SLC10A7	rs7435720	chr4	147176097	0.0542527	4.70422e-11	2.21114e-06
6580403	ENSG00000189350	TOGARAM2	rs11684304	chr2	29233967	-0.097125	4.73786e-11	2.65043e-06
2640369	ENSG00000092820	EZR	chr6:159232962:I	chr6	159232962	0.0684447	4.8376e-11	2.645e-06
2230722	ENSG00000189007	ADAT2	rs9496638	chr6	143767557	0.0186353	4.8573e-11	1.87647e-06
1440768	ENSG00000170921	TANC2	rs6504150	chr17	61170174	0.0499424	4.90734e-11	9.92518e-07
1190445	ENSG00000025772	TOMM34	rs2180292	chr20	43589633	-0.0949675	4.91632e-11	2.2313e-06
5700424	ENSG00000102710	SUPT20H	rs12428936	chr13	37720913	-0.115592	4.92972e-11	1.76689e-06
5670093	ENSG00000127884	ECHS1	rs4604	chr10	135176091	-0.0813607	4.9614e-11	1.45598e-06
3800017	ENSG00000129422	MTUS1	rs71526162	chr8	17670230	0.048473	4.99124e-11	5.35513e-06
1410463	ENSG00000173272	MZT2A	rs12471632	chr2	132260893	0.0623922	5.10558e-11	7.46162e-07
1300674	ENSG00000168040	FADD	rs3740720	chr11	70053547	0.0625874	5.1313e-11	2.10361e-06
4780133	ENSG00000177628	GBA	rs2990245	chr1	155197462	-0.0470898	5.15126e-11	1.59238e-06
360181	ENSG00000196569	LAMA2	rs9388696	chr6	129686150	-0.0301934	5.24784e-11	1.88152e-06
1580324	ENSG00000187091	PLCD1	chr3:38044996:D	chr3	38044996	0.0496924	5.25629e-11	1.77145e-06
4490608	ENSG00000188707	ZBED6CL	rs1047575	chr7	150035500	-0.042861	5.31901e-11	2.1989e-06
5340653	ENSG00000267100	ILF3-DT	rs11880408	chr19	10929774	0.201695	5.31937e-11	1.90745e-06
2070669	ENSG00000163171	CDC42EP3	chr2:37877197:I	chr2	37877197	0.0457556	5.33225e-11	4.67728e-06
2070195	ENSG00000165684	SNAPC4	rs191129675	chr9	139294637	-0.128097	5.35165e-11	2.28396e-06
6960209	ENSG00000110395	CBL	rs11217176	chr11	119065044	-0.0747881	5.42639e-11	2.26852e-06
2810296	ENSG00000248098	BCKDHA	rs7258973	chr19	41910319	0.0564321	5.45163e-11	1.69285e-06
4920682	ENSG00000168237	GLYCTK	rs610060	chr3	52273421	0.0599024	5.60076e-11	1.12712e-06
1030259	ENSG00000110756	HPS5	rs75268115	chr11	18301915	-0.0733101	5.63741e-11	1.69439e-06
240097	ENSG00000095485	CWF19L1	rs35614792	chr10	101934235	0.0590153	5.65273e-11	2.33564e-06
10594	ENSG00000198721	ECI2	rs619439	chr6	4113929	-0.0568038	5.67324e-11	1.93462e-06
5270367	ENSG00000109861	CTSC	rs2512322	chr11	88125894	0.0812061	5.73233e-11	2.04948e-06
3610719	ENSG00000164483	SAMD3	rs4897378	chr6	130538497	0.0877593	5.92326e-11	2.8125e-06
3840056	ENSG00000012061	ERCC1	rs4572514	chr19	45903766	-0.0784157	5.95259e-11	2.23622e-06
2230491	ENSG00000100138	SNU13	rs2267437	chr22	42016699	0.0524146	6.10726e-11	2.21003e-06
4150176	ENSG00000070770	CSNK2A2	rs2731752	chr16	58217740	0.0384892	6.15672e-11	2.65262e-06
1340431	ENSG00000128891	CCDC32	rs8034043	chr15	40886017	0.0274597	6.18791e-11	2.04647e-06
2710491	ENSG00000112977	DAP	rs11746592	chr5	10672391	-0.0746486	6.19782e-11	2.51853e-06
5290719	ENSG00000167914	GSDMA	chr17:38136376:I	chr17	38136376	0.0644776	6.22104e-11	3.74657e-06
1070288	ENSG00000165792	METTL17	rs17211712	chr14	21454062	0.0553248	6.23627e-11	3.32396e-06
1260347	ENSG00000162600	OMA1	rs72672216	chr1	58974779	0.0552398	6.25656e-11	1.90589e-06
7560538	ENSG00000078747	ITCH	chr20:32993586:I	chr20	32993586	-0.0710245	6.36949e-11	2.26669e-06
4210612	ENSG00000065000	AP3D1	rs8100122	chr19	2106333	-0.0664886	6.37511e-11	1.73536e-06
3130619	ENSG00000228775	WEE2-AS1	rs9648785	chr7	141496256	0.0273767	6.39772e-11	1.34581e-06
520367	ENSG00000101052	IFT52	rs763227	chr20	42205061	0.0563954	6.46214e-11	1.35332e-05
5090368	ENSG00000170606	HSPA4	rs55747751	chr5	132397351	-0.104339	6.56835e-11	3.05739e-06
1230458	ENSG00000104964	AES	rs415945	chr19	3053326	-0.13051	6.59124e-11	1.86961e-06
7210438	ENSG00000164053	ATRIP	rs12497634	chr3	48487795	-0.0523546	6.74968e-11	1.43199e-06
4050554	ENSG00000123609	NMI	chr2:152129516:I	chr2	152129516	0.134728	6.87893e-11	1.49555e-06
1030324	ENSG00000198081	ZBTB14	rs12343	chr18	5290174	-0.0519227	6.92156e-11	2.41476e-06
3610709	ENSG00000076641	PAG1	rs10504730	chr8	82017372	0.153508	6.95068e-11	2.18328e-06
5700672	ENSG00000152291	TGOLN2	chr2:85545949:D	chr2	85545949	-0.0687697	6.98029e-11	2.55543e-06
2120326	ENSG00000115290	GRB14	rs3791355	chr2	165352667	-0.11198	7.04079e-11	5.19535e-06
5130767	ENSG00000112062	MAPK14	rs9380547	chr6	36083810	0.0387122	7.18627e-11	2.26369e-06
770441	ENSG00000083097	DOP1A	rs62419226	chr6	83777413	-0.0486064	7.24657e-11	1.97052e-06
4490220	ENSG00000143653	SCCPDH	rs138517440	chr1	246882219	-0.148091	7.37226e-11	5.28764e-06
4830484	ENSG00000110514	MADD	rs35233100	chr11	47306630	-0.142421	7.38652e-11	3.11536e-06
2640240	ENSG00000137145	DENND4C	rs13299148	chr9	19184484	-0.0657069	7.43509e-11	4.47293e-06
5910195	ENSG00000119446	RBM18	rs10818655	chr9	125002275	0.0520453	7.46195e-11	2.25008e-06
5360692	ENSG00000122224	LY9	rs3766377	chr1	160800559	0.102182	7.49399e-11	2.82625e-06
4010367	ENSG00000092096	SLC22A17	rs2231811	chr14	23826792	0.0786225	7.73931e-11	5.62101e-06
6370477	ENSG00000167220	HDHD2	rs74411203	chr18	44677466	0.165274	7.74046e-11	2.72512e-06
3310491	ENSG00000198001	IRAK4	rs4251527	chr12	44176863	-0.112869	7.79316e-11	2.92309e-06
1740092	ENSG00000156564	LRFN2	chr6:40337930:D	chr6	40337930	-0.0447506	7.80497e-11	3.34254e-06
6960014	ENSG00000104643	MTMR9	chr8:11217833:D	chr8	11217833	0.0488999	7.83451e-11	6.08835e-06
2570288	ENSG00000035115	SH3YL1	rs2126129	chr2	212548	-0.0823177	7.90023e-11	2.74407e-06
4120327	ENSG00000167094	TTC16	rs504434	chr9	130477768	0.085583	7.92552e-11	3.71723e-06
6350634	ENSG00000146425	DYNLT1	rs6913851	chr6	159072350	0.0852378	8.16829e-11	4.22176e-06
2480440	ENSG00000163378	EOGT	rs57789461	chr3	69089847	-0.0497838	8.16974e-11	3.20621e-06
3870112	ENSG00000198860	TSEN15	rs1327136	chr1	183940085	0.0639855	8.19394e-11	1.83638e-06
3450563	ENSG00000133028	SCO1	chr17:10622486:D	chr17	10622486	-0.051533	8.26836e-11	2.72812e-06
990719	ENSG00000168234	TTC39C	rs10502441	chr18	21503171	0.0975899	8.34298e-11	4.05869e-06
2450187	ENSG00000152642	GPD1L	rs56202457	chr3	32189025	0.0632361	8.53517e-11	3.57161e-06
780598	ENSG00000183735	TBK1	chr12:64891392:I	chr12	64891392	-0.0860445	8.53583e-11	2.64453e-06
1500546	ENSG00000171695	LKAAEAR1	rs7271530	chr20	62727915	-0.0295754	8.53677e-11	2.36498e-06
4050746	ENSG00000140836	ZFHX3	rs62052404	chr16	73163555	-0.103265	8.7161e-11	4.91095e-06
1260195	ENSG00000091140	DLD	rs6956680	chr7	107521173	-0.0576927	8.71677e-11	3.21113e-06
1510731	ENSG00000179698	WDR97	rs112249044	chr8	145183465	-0.0966797	8.7651e-11	3.24927e-06
2260438	ENSG00000169118	CSNK1G1	rs35755513	chr15	64648186	-0.0443814	8.77697e-11	4.0793e-06
5670095	ENSG00000196793	ZNF239	rs2039724	chr10	44093618	0.0385145	8.83611e-11	3.85285e-06
5810398	ENSG00000066336	SPI1	rs2071304	chr11	47372377	-0.150748	8.89232e-11	2.86896e-06
2650678	ENSG00000130363	RSPH3	chr6:159377964:D	chr6	159377964	0.0578735	8.90858e-11	3.45826e-06
4780743	ENSG00000140374	ETFA	rs11631423	chr15	76608686	0.109675	8.91177e-11	3.11852e-06
6860400	ENSG00000177432	NAP1L5	rs2604209	chr4	89621072	0.0904674	9.06265e-11	4.71597e-06
5810541	ENSG00000136270	TBRG4	rs3757573	chr7	45147564	0.0613693	9.17241e-11	6.11464e-06
3060390	ENSG00000168675	LDLRAD4	rs7228903	chr18	13462898	0.0300024	9.30506e-11	3.2643e-06
2680553	ENSG00000104450	SPAG1	rs2514688	chr8	101156878	0.0492958	9.30523e-11	1.90312e-06
7150661	ENSG00000159399	HK2	chr2:75039887:I	chr2	75039887	-0.0515404	9.34958e-11	3.5738e-06
4260152	ENSG00000158882	TOMM40L	rs4233368	chr1	161197244	-0.065869	9.41267e-11	4.27874e-06
4670519	ENSG00000129187	DCTD	rs11132156	chr4	183797355	-0.0550891	9.59776e-11	3.60933e-06
4920669	ENSG00000172939	OXSR1	rs169196	chr3	38299804	-0.049492	9.77191e-11	2.89245e-06
6400370	ENSG00000096996	IL12RB1	chr19:18186080:D	chr19	18186080	-0.100137	9.85629e-11	3.66718e-06
6130273	ENSG00000077458	FAM76B	chr11:95578871:I	chr11	95578871	-0.0645382	9.91631e-11	3.23843e-06
2760079	ENSG00000054598	FOXC1	rs12200037	chr6	1536381	0.111307	1.00061e-10	8.49191e-06
3130615	ENSG00000249915	PDCD6	rs73023433	chr5	317670	-0.154656	1.02661e-10	3.36376e-06
4590441	ENSG00000100243	CYB5R3	rs28699161	chr22	43047832	-0.094412	1.05075e-10	6.32432e-06
7160246	ENSG00000161999	JMJD8	rs6597	chr16	731725	0.0631168	1.05179e-10	4.09302e-06
5310754	ENSG00000112299	VNN1	rs4897612	chr6	133035325	0.053334	1.06782e-10	9.54921e-06
4670327	ENSG00000100225	FBXO7	rs73170376	chr22	32876534	0.0510145	1.0898e-10	4.62757e-06
1050132	ENSG00000178163	ZNF518B	chr4:10452193:D	chr4	10452193	-0.098738	1.09276e-10	5.03674e-06
7570358	ENSG00000141458	NPC1	rs9965722	chr18	21083297	-0.100305	1.09587e-10	3.02786e-06
2570692	ENSG00000134910	STT3A	rs55967126	chr11	125482018	-0.107671	1.11298e-10	5.76225e-06
4040170	ENSG00000086506	HBQ1	rs2562164	chr16	176743	0.233743	1.11771e-10	4.4223e-06
6980300	ENSG00000278535	DHRS11	chr17:34867415:I	chr17	34867415	-0.0485847	1.12671e-10	6.39812e-06
4760053	ENSG00000186854	TRABD2A	rs56338485	chr2	85087378	0.114858	1.12938e-10	1.08476e-05
4250059	ENSG00000133328	HRASLS2	chr11:63697410:D	chr11	63697410	0.562206	1.13208e-10	0.000261821
6900674	ENSG00000088448	ANKRD10	chr13:111528214:D	chr13	111528214	-0.0718888	1.14119e-10	6.3672e-06
60184	ENSG00000182636	NDN	rs12899001	chr15	23949863	-0.0619557	1.1439e-10	4.03028e-06
5720180	ENSG00000180340	FZD2	rs11867858	chr17	42688460	0.0545055	1.14886e-10	9.43927e-06
5220204	ENSG00000130813	C19orf66	rs2010353	chr19	10222558	0.0616591	1.16541e-10	2.93656e-06
520332	ENSG00000027847	B4GALT7	rs10040391	chr5	177052587	-0.0669061	1.16787e-10	3.37151e-06
4610369	ENSG00000166199	ALKBH3	rs4755756	chr11	43933399	-0.0546355	1.19556e-10	6.09405e-06
1430170	ENSG00000127951	FGL2	rs3093273	chr7	76829275	0.228971	1.21904e-10	4.76074e-06
7380338	ENSG00000111962	UST	rs62426086	chr6	149171547	-0.140752	1.22535e-10	5.20344e-06
2490324	ENSG00000278259	MYO19	chr17:34916453:D	chr17	34916453	-0.0243446	1.30994e-10	3.05477e-06
7550022	ENSG00000164506	STXBP5	rs2786189	chr6	147531081	-0.0440484	1.3346e-10	3.90532e-06
2100376	ENSG00000188171	ZNF626	chr19:20827417:D	chr19	20827417	-0.100484	1.34849e-10	6.05241e-06
2690370	ENSG00000146757	ZNF92	chr7:64862238:I	chr7	64862238	0.0358052	1.35028e-10	6.22335e-06
1990110	ENSG00000137394	TRIM10	rs116017041	chr6	29546229	0.116294	1.35759e-10	0.0022142
10050	ENSG00000164329	TENT2	chr5:78937529:D	chr5	78937529	0.111572	1.36817e-10	5.57391e-06
6420594	ENSG00000145365	TIFA	chr4:113178894:D	chr4	113178894	0.0315084	1.37356e-10	4.28906e-06
2230703	ENSG00000197568	HHLA3	rs482291	chr1	70878852	0.0368137	1.39512e-10	7.21505e-06
4290544	ENSG00000100028	SNRPD3	rs2298387	chr22	24953249	0.0862294	1.41598e-10	3.85771e-06
1500768	ENSG00000160075	SSU72	chr1:1509412:D	chr1	1509412	0.066724	1.42202e-10	2.24442e-06
7380286	ENSG00000124713	GNMT	rs9471978	chr6	42929533	-0.0206902	1.43409e-10	3.66201e-06
7200286	ENSG00000114473	IQCG	rs147866801	chr3	197630872	-0.0489661	1.45629e-10	4.29427e-06
2940754	ENSG00000149308	NPAT	rs2118309	chr11	108367453	-0.0557638	1.46706e-10	4.0256e-06
1170445	ENSG00000182985	CADM1	rs1048932	chr11	115044850	-0.0756815	1.48274e-10	2.22321e-05
1510017	ENSG00000235169	SMIM1	rs9424296	chr1	3691592	0.119517	1.49833e-10	6.03461e-06
3420632	ENSG00000204264	PSMB8	rs184538763	chr6	32846213	0.145234	1.52115e-10	2.13918e-05
1820133	ENSG00000125485	DDX31	rs11243838	chr9	135479034	0.041976	1.56229e-10	6.92236e-06
7210273	ENSG00000242372	EIF6	rs6120889	chr20	33870053	0.0608274	1.59152e-10	4.55737e-06
2060220	ENSG00000174132	FAM174A	rs138651036	chr5	99929481	-0.0445492	1.59284e-10	6.76942e-06
6520128	ENSG00000167468	GPX4	rs17554931	chr19	1103785	-0.12939	1.59796e-10	7.13181e-06
1510035	ENSG00000085832	EPS15	rs11205842	chr1	51856378	0.0717654	1.61233e-10	3.70365e-06
2650082	ENSG00000112493	TAPBP	rs149566625	chr6	33275872	0.0688423	1.62707e-10	1.88334e-05
2970592	ENSG00000282494	AC006449.9	rs6503732	chr17	36879668	0.0433565	1.66084e-10	5.83753e-06
290309	ENSG00000141971	MVB12A	rs56229622	chr19	17532549	0.0542339	1.68666e-10	5.29603e-06
4640639	ENSG00000100441	KHNYN	rs11627137	chr14	24919546	-0.0926567	1.71315e-10	7.86176e-06
4880040	ENSG00000132016	C19orf57	rs6511901	chr19	14027652	-0.0292208	1.72902e-10	5.19132e-06
5670315	ENSG00000130332	LSM7	rs10402757	chr19	2353372	0.0491135	1.7413e-10	6.29772e-06
6900703	ENSG00000104728	ARHGEF10	rs58363527	chr8	1806925	0.114292	1.75767e-10	1.50776e-05
1850450	ENSG00000141503	MINK1	rs1053754	chr17	4801288	-0.024639	1.77252e-10	9.28579e-06
2570575	ENSG00000189292	ALKAL2	rs366330	chr2	178356	0.198567	1.82475e-10	5.9571e-06
7650451	ENSG00000176083	ZNF683	rs4659438	chr1	26701853	-0.616233	1.84304e-10	3.11719e-06
940240	ENSG00000000460	C1orf112	rs686911	chr1	169915603	-0.0552917	1.86751e-10	6.29724e-06
3890750	ENSG00000004700	RECQL	rs11046092	chr12	21661642	-0.0926149	1.88993e-10	8.29799e-06
2470259	ENSG00000134452	FBH1	rs684557	chr10	5946474	-0.0563903	1.90792e-10	8.15145e-06
3390050	ENSG00000261584	AL513548.1	rs932626	chr6	26839716	0.04674	1.95736e-10	8.90279e-06
290088	ENSG00000115935	WIPF1	rs72914576	chr2	175529967	0.0271365	1.97816e-10	4.86687e-06
460037	ENSG00000172728	FUT10	rs10954915	chr8	33364155	-0.0234383	1.97837e-10	1.08777e-05
1820044	ENSG00000143149	ALDH9A1	rs12408101	chr1	165667781	-0.0597918	1.98613e-10	6.43428e-06
1170703	ENSG00000198771	RCSD1	rs7541226	chr1	167671442	0.0784741	1.98957e-10	6.98039e-06
5560682	ENSG00000186395	KRT10	rs2469826	chr17	38938591	0.0809855	2.03325e-10	5.19132e-06
110196	ENSG00000139291	TMEM19	rs10879313	chr12	72084661	0.163398	2.05079e-10	4.4006e-06
6660619	ENSG00000041802	LSG1	rs13318131	chr3	194403271	-0.0666279	2.07331e-10	6.68768e-06
2320722	ENSG00000105339	DENND3	rs1001850	chr8	142132234	0.0882187	2.0922e-10	5.01628e-06
7000270	ENSG00000163564	PYHIN1	rs4657618	chr1	158972490	0.0676318	2.09505e-10	6.96306e-06
5690279	ENSG00000145982	FARS2	rs2753243	chr6	5256261	-0.0963375	2.10957e-10	3.93926e-05
1710286	ENSG00000145604	SKP2	rs35685853	chr5	36159615	0.115039	2.11184e-10	6.9492e-06
6840408	ENSG00000112799	LY86	rs977785	chr6	6588881	0.134922	2.11499e-10	6.81095e-06
430139	ENSG00000117054	ACADM	rs2211080	chr1	76243438	0.0793509	2.11905e-10	1.13551e-05
6590136	ENSG00000204282	TNRC6C-AS1	rs3813027	chr17	76123463	0.145387	2.22531e-10	9.18254e-06
630603	ENSG00000136870	ZNF189	rs17185855	chr9	104165360	0.0586383	2.22907e-10	9.51296e-06
5310360	ENSG00000106829	TLE4	rs4387054	chr9	82347458	-0.0685128	2.2519e-10	1.07836e-05
780471	ENSG00000180257	ZNF816	chr19:53452475:I	chr19	53452475	0.0667609	2.29727e-10	6.92236e-06
380014	ENSG00000125454	SLC25A19	rs11657484	chr17	73250311	-0.0574668	2.30052e-10	8.31067e-06
4120379	ENSG00000162676	GFI1	rs72718500	chr1	92679771	-0.129516	2.3045e-10	5.76225e-06
1660736	ENSG00000100554	ATP6V1D	rs73276994	chr14	67660834	0.121413	2.30524e-10	4.80167e-06
2350156	ENSG00000182310	SPACA6	rs2167418	chr19	52204942	0.0606467	2.31307e-10	1.01746e-05
3440491	ENSG00000054983	GALC	rs4904408	chr14	88438448	0.0927784	2.32243e-10	9.10835e-06
4150414	ENSG00000118046	STK11	rs74720037	chr19	1205637	-0.0637129	2.3587e-10	6.85387e-06
3140274	ENSG00000182185	RAD51B	rs28908468	chr14	69061259	0.042523	2.37137e-10	9.84953e-06
540524	ENSG00000153406	NMRAL1	rs76813374	chr16	4428251	-0.212025	2.37241e-10	9.44096e-06
7330333	ENSG00000042980	ADAM28	rs17051863	chr8	24188263	-0.0296621	2.38311e-10	7.57043e-06
2570068	ENSG00000154079	SDHAF4	rs2691490	chr6	71288559	0.0364495	2.38359e-10	8.17277e-06
450070	ENSG00000141428	C18orf21	chr18:33560133:D	chr18	33560133	-0.0626052	2.42167e-10	6.49931e-06
3710039	ENSG00000183617	MRPL54	rs7245624	chr19	3762926	0.0583127	2.47893e-10	6.07101e-06
4060068	ENSG00000155660	PDIA4	rs1052549	chr7	148700542	0.0596974	2.49711e-10	6.17544e-06
940168	ENSG00000163607	GTPBP8	rs984706	chr3	112705874	0.0798745	2.58207e-10	6.48379e-06
6940605	ENSG00000185880	TRIM69	chr15:45016445:I	chr15	45016445	-0.160156	2.58549e-10	2.25577e-05
5690113	ENSG00000108256	NUFIP2	rs8614	chr17	27588806	0.0769408	2.62677e-10	5.09371e-06
380102	ENSG00000171729	TMEM51	rs55935221	chr1	15462172	0.0793934	2.64171e-10	2.61576e-05
1090438	ENSG00000101040	ZMYND8	rs7266778	chr20	45836396	-0.0560217	2.65916e-10	8.07239e-06
1690156	ENSG00000074590	NUAK1	rs56027035	chr12	106509838	0.297829	2.66519e-10	1.08476e-05
7400468	ENSG00000213983	AP1G2	rs12431716	chr14	24021526	-0.176882	2.70283e-10	1.13828e-05
3400577	ENSG00000125977	EIF2S2	rs6142101	chr20	32697845	0.0361172	2.71452e-10	6.38026e-06
1260139	ENSG00000100320	RBFOX2	rs5755990	chr22	36306594	-0.0472797	2.74472e-10	7.16767e-06
6770209	ENSG00000157617	C2CD2	rs4920119	chr21	43320105	0.0861593	2.76067e-10	1.31538e-05
1450072	ENSG00000151665	PIGF	chr2:46824378:I	chr2	46824378	0.108316	2.76325e-10	1.34316e-05
430747	ENSG00000261371	PECAM1	rs8081216	chr17	62407974	-0.134339	2.79086e-10	4.77744e-06
7650017	ENSG00000149257	SERPINH1	rs1228367	chr11	75294238	0.0434235	2.82857e-10	9.05227e-06
1780446	ENSG00000100889	PCK2	rs7146599	chr14	24527672	0.0644426	2.84707e-10	8.9236e-06
110719	ENSG00000141526	SLC16A3	rs4550503	chr17	80191272	-0.0996771	2.86506e-10	9.43085e-06
1300279	ENSG00000118197	DDX59	rs4320808	chr1	200643522	-0.0905899	2.8792e-10	1.02425e-05
3120170	ENSG00000133104	SPART	rs9566108	chr13	36920504	-0.0351631	2.90667e-10	7.82338e-06
7210543	ENSG00000129219	PLD2	rs72833202	chr17	4706109	0.0407334	2.91475e-10	8.30557e-06
290468	ENSG00000123908	AGO2	rs2977474	chr8	141552183	0.108867	2.92635e-10	1.09772e-05
2900358	ENSG00000161091	MFSD12	rs2240754	chr19	3552093	-0.0478205	2.95713e-10	7.43766e-06
150241	ENSG00000140400	MAN2C1	rs4451914	chr15	75739824	0.0836443	2.97392e-10	9.0146e-06
2030068	ENSG00000000457	SCYL3	rs150240376	chr1	169851990	0.0998577	3.02562e-10	9.44748e-06
2710292	ENSG00000164032	H2AFZ	chr4:100843710:D	chr4	100843710	-0.0523056	3.04239e-10	9.23813e-06
2680382	ENSG00000116678	LEPR	rs78661848	chr1	65936271	0.178614	3.12073e-10	1.09262e-05
1820097	ENSG00000119725	ZNF410	rs8014409	chr14	74331687	-0.0427117	3.15528e-10	1.17203e-05
3290044	ENSG00000018699	TTC27	rs111896629	chr2	32903548	-0.119819	3.22845e-10	1.72902e-05
7000670	ENSG00000128617	OPN1SW	rs113033809	chr7	128523297	0.143591	3.23351e-10	0.00340498
1010168	ENSG00000183527	PSMG1	rs12482156	chr21	40513750	0.0499415	3.23775e-10	1.03804e-05
1570095	ENSG00000217702	AC073263.1	chr2:74353308:D	chr2	74353308	0.038437	3.27094e-10	5.46054e-06
5310348	ENSG00000130695	CEP85	rs6598955	chr1	26619649	0.0453787	3.29001e-10	7.07358e-06
6420551	ENSG00000047621	C12orf4	chr12:4638102:D	chr12	4638102	-0.075175	3.3025e-10	1.01155e-05
5090747	ENSG00000129347	KRI1	rs12980640	chr19	10640506	-0.0772017	3.3272e-10	1.06181e-05
6250053	ENSG00000183255	PTTG1IP	rs410038	chr21	46294488	0.0897155	3.35022e-10	1.1503e-05
6040703	ENSG00000204599	TRIM39	chr6:30311652:I	chr6	30311652	0.110573	3.59206e-10	4.20341e-05
60706	ENSG00000165689	ENTR1	rs10870146	chr9	139308054	-0.0398744	3.60475e-10	9.5524e-06
510224	ENSG00000101577	LPIN2	rs11665199	chr18	3057978	0.0804577	3.74204e-10	1.00293e-05
670113	ENSG00000166340	TPP1	rs7487	chr11	6634189	0.0761718	3.74632e-10	8.93066e-05
1030053	ENSG00000099326	MZF1	rs3794964	chr19	59070916	0.0689371	3.78345e-10	8.24701e-06
2480315	ENSG00000122484	RPAP2	rs7522081	chr1	92677438	0.050811	3.83606e-10	8.6554e-06
4890408	ENSG00000100417	PMM1	rs113546599	chr22	41950482	-0.0848213	3.84952e-10	1.24861e-05
4670059	ENSG00000091436	MAP3K20	rs734993	chr2	174025999	-0.0566671	3.86147e-10	1.21175e-05
2900068	ENSG00000035403	VCL	rs6480716	chr10	75875794	0.0880316	3.86486e-10	5.21836e-06
6560564	ENSG00000154229	PRKCA	rs4791057	chr17	64498054	-0.261372	3.88426e-10	1.36929e-05
6550647	ENSG00000135775	COG2	rs2479132	chr1	230820021	0.0480356	3.8943e-10	1.38296e-05
2600059	ENSG00000113552	GNPDA1	chr5:141381189:D	chr5	141381189	0.0872536	3.91431e-10	1.11987e-05
2320053	ENSG00000164576	SAP30L	rs6884266	chr5	153840472	-0.0742716	3.94121e-10	1.01678e-05
5860204	ENSG00000134285	FKBP11	rs2293449	chr12	49318546	-0.0749815	3.9598e-10	1.11539e-05
7570477	ENSG00000174718	RESF1	rs12367895	chr12	31901312	0.0843961	3.97237e-10	2.44665e-05
2510102	ENSG00000100364	KIAA0930	rs4823451	chr22	45616449	-0.0595922	3.97359e-10	1.43446e-05
3800730	ENSG00000120063	GNA13	rs62062479	chr17	63056135	-0.12184	4.00949e-10	1.12118e-05
6020224	ENSG00000165140	FBP1	rs10821375	chr9	97363859	-0.0992715	4.06765e-10	1.26606e-05
5820647	ENSG00000167394	ZNF668	rs2303222	chr16	31085470	0.0570122	4.06895e-10	6.60838e-06
3940528	ENSG00000104695	PPP2CB	rs1074246	chr8	30682924	0.146818	4.09284e-10	9.04754e-06
6900288	ENSG00000083896	YTHDC1	rs114246009	chr4	69186327	-0.0443454	4.20968e-10	6.03868e-06
3400097	ENSG00000176945	MUC20	rs863582	chr3	195478694	-0.0538795	4.26458e-10	2.27005e-05
3890139	ENSG00000100982	PCIF1	rs34293711	chr20	44587186	-0.0390518	4.2965e-10	1.16661e-05
1450193	ENSG00000100097	LGALS1	rs12484762	chr22	38045707	-0.110298	4.31211e-10	1.15024e-05
1500129	ENSG00000110063	DCPS	rs661700	chr11	126109548	-0.0612494	4.37428e-10	1.42914e-05
4180494	ENSG00000005844	ITGAL	rs12598978	chr16	30482540	-0.0628855	4.50615e-10	1.1895e-05
3060543	ENSG00000133422	MORC2	rs34689235	chr22	31417926	-0.0491057	4.66371e-10	1.15221e-05
4280546	ENSG00000204438	GPANK1	rs138959590	chr6	31653120	0.0356009	4.67186e-10	8.48701e-05
1110291	ENSG00000174482	LINGO2	rs320967	chr9	28872006	0.283599	4.69878e-10	1.49168e-05
1660681	ENSG00000135736	CCDC102A	rs72791631	chr16	57560762	-0.0788966	4.74061e-10	2.1497e-05
6220600	ENSG00000142396	ERVK3-1	rs7257719	chr19	58819113	0.211255	4.76552e-10	1.51477e-05
670554	ENSG00000105447	GRWD1	rs1799273	chr19	48951879	0.0907397	4.81904e-10	1.02425e-05
7050138	ENSG00000144580	CNOT9	rs532475	chr2	219434208	0.0422121	4.85691e-10	9.14784e-06
1240762	ENSG00000153561	RMND5A	chr2:86987885:D	chr2	86987885	-0.0396346	4.86298e-10	1.10715e-05
2320707	ENSG00000100360	IFT27	MERGED_DEL_2_105886	chr22	37143169	-0.0501586	4.8736e-10	1.45067e-05
3840719	ENSG00000184209	SNRNP35	rs28413969	chr12	123946499	0.0568733	4.88482e-10	1.05362e-05
4040719	ENSG00000059769	DNAJC25	rs10817205	chr9	114410205	-0.0448647	4.90544e-10	1.55236e-05
3180672	ENSG00000189067	LITAF	rs8055928	chr16	11674275	-0.0566929	4.99348e-10	1.55134e-05
3610768	ENSG00000105393	BABAM1	rs11669059	chr19	17400453	-0.0465161	5.05138e-10	1.5776e-05
2230537	ENSG00000101347	SAMHD1	rs7268811	chr20	35550871	0.078191	5.08686e-10	9.05227e-06
2970494	ENSG00000229474	PATL2	rs62025997	chr15	45089174	0.231376	5.09902e-10	2.21247e-05
4120626	ENSG00000168060	NAALADL1	rs35124799	chr11	64812857	-0.124075	5.26839e-10	1.34458e-05
6900400	ENSG00000130244	FAM98C	rs185123414	chr19	38899783	0.104217	5.33513e-10	1.40645e-05
4860603	ENSG00000186994	KANK3	chr19:8404243:I	chr19	8404243	-0.0753698	5.4362e-10	1.32783e-05
2450634	ENSG00000100413	POLR3H	rs71682117	chr22	41915812	0.0666519	5.43687e-10	1.60243e-05
4010338	ENSG00000183155	RABIF	chr1:202861463:D	chr1	202861463	0.0388079	5.44832e-10	1.09526e-05
2450053	ENSG00000142556	ZNF614	rs145564331	chr19	52567492	0.0766205	5.45497e-10	1.85009e-05
[truncated: 1,952 more rows]

## Sheet: Supplementary Data 2
Probe	Ensembl ID	Gene	SNP	SNP.Chr	SNP.pos	Conditional Rank	P value	Beta	GWAS Trait Overlap (RTC)		Conditional cis eSNPs
1410037	ENSG00000150867	PIP4K2A	rs12768143	chr10	22808844	1	7.64e-13	0.074301	Acute_lymphoblastic_leukemia_in_childhood_(B_cell_precursor),Acute_lymphoblastic_leukemia_(B-cell_precursor)
3710324	ENSG00000148290	SURF1	rs3124769	chr9	136304137	1	2.43e-15	-0.102749	ADAMTS13_activity
1990477	ENSG00000160325	CACFD1	chr9:136294729:I	chr9	136294729	1	8.75e-06	0.0246022	ADAMTS13_levels
360132	ENSG00000145685	LHFPL2	rs13174614	chr5	77769810	1	4.92e-07	0.0435686	Adolescent_idiopathic_scoliosis
2140717	ENSG00000064655	EYA2	rs3092125	chr20	45792195	1	7.94e-06	-0.0152253	Adolescent_idiopathic_scoliosis
1570138	ENSG00000137074	APTX	rs3818644	chr9	33025113	1	7.7e-06	-0.0317967	Age_at_menopause
6400603	ENSG00000066923	STAG3	rs143185989	chr7	99830086	1	1.06e-18	-0.121333	Age_at_menopause
3370661	ENSG00000122692	SMU1	rs7868944	chr9	32938859	1	1.54e-07	0.0450574	Age_at_menopause
1710541	ENSG00000165071	TMEM71	rs11782362	chr8	133733002	1	8.19e-26	0.182087	Age_of_smoking_initiation_(MTAG)
2350477	ENSG00000129295	LRRC6	rs1048490	chr8	133722281	1	1.13e-14	-0.0787447	Age_of_smoking_initiation_(MTAG)
5870487	ENSG00000184903	IMMP2L	rs214457	chr7	110848329	1	1.51e-23	-0.0808081	Age_of_smoking_initiation_(MTAG)
1850524	ENSG00000166275	BORCS7	rs12775431	chr10	104611764	1	1.09e-15	-0.117642	Age_of_smoking_initiation_(MTAG)
1820538	ENSG00000204356	NELFE	rs429608	chr6	31930462	1	2.94e-14	-0.0769475	Age-related_macular_degeneration,Age-related_macular_degeneration,Age-related_macular_degeneration
1340326	ENSG00000167077	MEI1	rs9611610	chr22	41949259	1	2.05e-08	0.0660847	Alcohol_consumption_(drinks_per_week)_(MTAG),Alcohol_consumption_(drinks_per_week)
4890408	ENSG00000100417	PMM1	rs113546599	chr22	41950482	1	3.85e-10	-0.0848213	Alcohol_consumption_(drinks_per_week)_(MTAG),Alcohol_consumption_(drinks_per_week)
4590224	ENSG00000126860	EVI2A	rs17880873	chr17	29654096	1	5.24e-25	0.152126	Alcohol_consumption_(drinks_per_week)_(MTAG)
1230450	ENSG00000149292	TTC12	rs11214583	chr11	113224404	1	7.72e-31	-0.93217	Alcohol_consumption_(drinks_per_week)
1980088	ENSG00000109133	TMEM33	rs7670980	chr4	41910384	1	5.64e-06	0.0859288	Alcohol_consumption,Alcohol_consumption_(drinks_per_week)_(MTAG),Alcohol_consumption_(drinks_per_week)
3800368	ENSG00000172955	ADH6	rs13133908	chr4	100232624	1	1.83e-06	-0.0184726	Alcohol_dependence
3870193	ENSG00000138111	MFSD13A	rs10883726	chr10	104236276	1	2.72e-12	-0.0490838	Allergic_disease_(asthma,_hay_fever_or_eczema),Allergic_disease_(asthma,_hay_fever_or_eczema)
3850440	ENSG00000158869	FCER1G	rs4489574	chr1	161189713	1	7.09e-13	0.073425	Allergic_rhinitis,Allergy
3930253	ENSG00000164631	ZNF12	rs62439734	chr7	6778102	1	6.02e-08	0.0588049	Alzheimer's_disease_(APOE_e4_interaction)
1770368	ENSG00000092108	SCFD1	rs6571361	chr14	31183168	1	3.36e-20	-0.0928234	Amyotrophic_lateral_sclerosis
6620669	ENSG00000179152	TCAIM	chr3:44412245:D	chr3	44412245	1	1.19e-06	0.037574	anorexia_nervosa,_attention-deficit/hyperactivity_disorder,_autism_spectrum_disorder,_bipolar_disorder,_major_depression,_obsessive-compulsive_disorder,_schizophrenia,_or_Tourette_syndrome_(pleiotropy)
1170605	ENSG00000064547	LPAR2	chr19:19750824:D	chr19	19750824	1	4.16e-27	0.166932	anorexia_nervosa,_attention-deficit/hyperactivity_disorder,_autism_spectrum_disorder,_bipolar_disorder,_major_depression,_obsessive-compulsive_disorder,_schizophrenia,_or_Tourette_syndrome_(pleiotropy)
6480494	ENSG00000170430	MGMT	rs7906680	chr10	131442671	1	1.92e-35	-0.977903	Anorexia_nervosa
1300674	ENSG00000168040	FADD	rs3740720	chr11	70053547	1	5.13e-11	0.0625874	Aortic_root_size
3420541	ENSG00000109084	TMEM97	rs11080054	chr17	26645991	1	2.06e-07	0.0631455	Apolipoprotein_A1_levels,HDL_cholesterol_levels
2260370	ENSG00000176473	WDR25	rs55869502	chr14	100825670	1	8.02e-16	0.0476332	Apolipoprotein_A1_levels
1990494	ENSG00000112367	FIG4	rs12205140	chr6	109966820	1	8.48e-37	-0.167869	Appendicular_lean_mass
5720180	ENSG00000180340	FZD2	rs11867858	chr17	42688460	1	1.15e-10	0.0545055	Appendicular_lean_mass,Appendicular_lean_mass
6770161	ENSG00000158985	CDC42SE2	rs10057128	chr5	131247592	1	6.25e-24	0.174247	Appendicular_lean_mass,Appendicular_lean_mass,Appendicular_lean_mass,Highest_math_class_taken_(MTAG)
6450594	ENSG00000007312	CD79B	rs2005172	chr17	61996255	1	3.88e-05	-0.0946512	Appendicular_lean_mass,Fat-free_mass,Fat-free_mass,Appendicular_lean_mass,Fat-free_mass
1470215	ENSG00000107968	MAP3K8	chr10:30792596:D	chr10	30792596	1	2.05e-06	-0.0988482	Asthma
6770168	ENSG00000170275	CRTAP	chr3:33100329:D	chr3	33100329	1	2.3e-06	0.030982	Asthma_(childhood_onset),Asthma
540519	ENSG00000108784	NAGLU	rs36005199	chr17	40597555	1	2.7e-06	-0.0525099	Asthma
5860463	ENSG00000119408	NEK6	rs34071757	chr9	127017337	1	2.69e-07	0.0330804	Asthma
5860253	ENSG00000135541	AHI1	rs17064702	chr6	135928252	1	1.05e-21	-0.0644981	Asthma
6520725	ENSG00000157873	TNFRSF14	rs4648647	chr1	2500893	1	1.33e-12	0.0642645	Asthma,Ulcerative_colitis
3870561	ENSG00000204371	EHMT2	rs41267086	chr6	31847636	1	2.33e-08	0.0636991	Atopic_asthma
6560427	ENSG00000100890	KIAA0391	rs2010648	chr14	35604892	1	1.81e-35	0.213678	Atopic_dermatitis,Atopic_dermatitis
2070243	ENSG00000125520	SLC2A4RG	rs1295810	chr20	62330484	1	6.72e-08	-0.0511144	Atopic_dermatitis,Atopic_dermatitis
1300608	ENSG00000255198	SNHG9	rs403609	chr16	2014424	1	7.72e-07	0.0745358	Atrial_fibrillation
3440079	ENSG00000196975	ANXA4	rs6729760	chr2	70161032	1	2.79e-06	-0.035142	Atrial_fibrillation
2030482	ENSG00000104763	ASAH1	chr8:17931805:I	chr8	17931805	1	4.32e-06	-0.0834423	Plateletcrit,Platelet_count,Mean_corpuscular_volume,Lymphocyte_counts,Atrial_fibrillation,Lymphocyte_counts,Atrial_fibrillation,Atrial_fibrillation,Amyotrophic_lateral_sclerosis,Type_2_diabetes,Basophil_count,Schizophrenia,Mean_corpuscular_volume,Amyotrophic_lateral_sclerosis,Basophil_count,Atrial_fibrillation,Cardiovascular_disease,Venous_thromboembolism,Height,Eczema,Basal_cell_carcinoma
1110039	ENSG00000011523	CEP68	chr2:65277366:D	chr2	65277366	1	6.7e-15	-0.037811	Atrial_fibrillation,Atrial_fibrillation
4150519	ENSG00000136379	ABHD17C	rs11632439	chr15	80987012	1	1.87e-06	0.0491082	Atrial_fibrillation
6900176	ENSG00000154743	TSEN2	rs17279604	chr3	12523604	1	3.86e-08	0.0751423	Atrial_fibrillation,Creatine_kinase_levels
2750242	ENSG00000120332	TNN	rs640692	chr1	175739003	1	6.7e-07	-0.018922	Attention_deficit_hyperactivity_disorder
3710440	ENSG00000009307	CSDE1	chr1:115266235:D	chr1	115266235	1	4.12e-06	0.0299175	Autism,Autism
3990671	ENSG00000175984	DENND2C	rs114829951	chr1	115212525	1	2.31e-09	0.120381	Autism,Autism
1990110	ENSG00000137394	TRIM10	rs116017041	chr6	29546229	1	1.36e-10	0.116294	Autism_spectrum_disorder_or_schizophrenia
5670646	ENSG00000204644	ZFP57	rs374317	chr6	29644040	1	6.47e-25	0.0606676	Autism_spectrum_disorder_or_schizophrenia
5810437	ENSG00000103037	SETD6	rs7184114	chr16	58585369	1	1.92e-16	0.0730081	Autism_spectrum_disorder_or_schizophrenia
3830022	ENSG00000204444	APOM	rs3131921	chr6	30907335	1	7.14e-08	-0.0341638	Autism_spectrum_disorder_or_schizophrenia
3390221	ENSG00000163412	EIF4E3	rs704285	chr3	71720566	1	1.98e-09	0.0883603	Balding_type_1
5670471	ENSG00000132881	CPLANE2	rs75218693	chr1	16593404	1	1.77e-08	-0.0259203	Balding_type_1
50129	ENSG00000135723	FHOD1	rs255057	chr16	67986712	1	1.25e-05	0.076615	Balding_type_1
4120224	ENSG00000125245	GPR18	rs1058083	chr13	100038233	1	2.08e-08	-0.0717866	Basal_cell_carcinoma
2070474	ENSG00000064115	TM7SF3	chr12:27124528:D	chr12	27124528	1	1.49e-23	-1.53812	Basophil_count
3440491	ENSG00000054983	GALC	rs4904408	chr14	88438448	1	2.32e-10	0.0927784	Basophil_count
6520646	ENSG00000140575	IQGAP1	rs2074585	chr15	91009484	1	1.53e-15	0.0892326	Basophil_count,Male-pattern_baldness,Eczema,Balding_type_1,Basophil_percentage_of_white_cells,White_blood_cell_count_(basophil),Basophil_percentage_of_granulocytes,Red_cell_distribution_width,Male-pattern_baldness,Total_testosterone_levels
2680202	ENSG00000186792	HYAL3	rs13100173	chr3	50332697	1	1.95e-24	-0.0585104	Basophil_count
1050356	ENSG00000198121	LPAR1	rs7023923	chr9	113925534	1	2.71e-08	-0.0325357	Basophil_count,Neutrophil_percentage_of_white_cells,Basophil_count,Birth_weight
4120491	ENSG00000077044	DGKD	rs1441093	chr2	234272484	1	1.96e-09	-0.0888886	Bilirubin_levels,Calcium_levels
1190246	ENSG00000089094	KDM2B	rs10849883	chr12	121871899	1	2.28e-07	-0.040712	Bipolar_disorder_or_major_depressive_disorder
4150193	ENSG00000196776	CD47	rs35159203	chr3	107802464	1	2.44e-28	0.134896	Bipolar_disorder
5900343	ENSG00000142675	CNKSR1	chr1:26633316:I	chr1	26633316	1	2.16e-05	-0.0159038	Birth_length_(MTAG)
460220	ENSG00000213949	ITGA1	rs29971	chr5	52000316	1	5.1e-07	-0.0296402	Birth_weight
3180600	ENSG00000108439	PNPO	rs2597164	chr17	46069980	1	1.39e-22	-0.118466	Birth_weight
7050576	ENSG00000149600	COMMD7	rs6058820	chr20	31304403	1	4.27e-06	0.0388505	Birth_weight
1090468	ENSG00000160799	CCDC12	chr3:46973093:D	chr3	46973093	1	8.06e-10	-0.0481189	Birth_weight
5870040	ENSG00000156502	SUPV3L1	rs9663238	chr10	70983629	1	8.1e-19	-0.0785601	Birth_weight,Birth_weight
3870706	ENSG00000140564	FURIN	rs12906125	chr15	91427612	1	1.45e-11	-0.614455	Birth_weight
940324	ENSG00000104497	SNX16	chr8:82725764:D	chr8	82725764	1	8.54e-33	-1.12307	Blond_vs._brown/black_hair_color
2970390	ENSG00000112685	EXOC2	rs6923301	chr6	540016	1	4.5e-09	-0.547406	Blond_vs._brown/black_hair_color
70026	ENSG00000100321	SYNGR1	rs9611155	chr22	39739187	1	1.76e-48	0.397942	Blond_vs._brown/black_hair_color
2900543	ENSG00000167136	ENDOG	rs2293966	chr9	131591832	1	1.67e-12	0.0637582	Core_binding_factor_acute_myeloid_leukemia,Blood_metabolite_levels,Core_binding_factor_acute_myeloid_leukemia
2710142	ENSG00000188483	IER5L	rs1107329	chr9	131917714	1	8.36e-06	-0.0239528	Blood_metabolite_levels,Blood_metabolite_levels,Blood_metabolite_levels,Blood_metabolite_levels
4920546	ENSG00000100299	ARSA	rs6151429	chr22	51063477	1	1.66e-24	-1.56529	Blood_metabolite_levels,Blood_metabolite_levels,Urinary_metabolite_levels_in_chronic_kidney_disease
3120437	ENSG00000095321	CRAT	rs10988199	chr9	131846774	1	1.18e-06	0.0301619	Blood_metabolite_levels,Hypersomnia_(HLA-DQB1*06:02_negative)
6110435	ENSG00000108515	ENO3	rs10445262	chr17	4943176	1	8.02e-06	-0.0224228	Blood_metabolite_levels
60309	ENSG00000115239	ASB3	rs17045065	chr2	53877551	1	3.93e-06	-0.0488944	Blood_protein_levels
270129	ENSG00000129925	TMEM8A	chr16:426004:D	chr16	426004	1	5.61e-31	-0.960605	Blood_protein_levels
380437	ENSG00000172460	PRSS30P	rs7192880	chr16	2911320	1	1.7e-18	0.346304	Blood_protein_levels
460037	ENSG00000172728	FUT10	rs10954915	chr8	33364155	1	1.98e-10	-0.0234383	Blood_protein_levels
610598	ENSG00000064886	CHI3L2	rs79561756	chr1	111765671	1	3e-68	1.50315	Blood_protein_levels
1090497	ENSG00000143162	CREG1	rs12025160	chr1	167527534	1	6.85e-06	0.085903	Blood_protein_levels
1770500	ENSG00000121691	CAT	rs7947771	chr11	34498846	1	4.59e-19	-0.115611	Blood_protein_levels
1820450	ENSG00000170909	OSCAR	rs57745388	chr19	54549026	1	6.39e-12	-0.103544	Blood_protein_levels
1820504	ENSG00000239672	NME1	rs16949649	chr17	49230308	1	2.24e-35	0.177367	Blood_protein_levels
2100196	ENSG00000187608	ISG15	chr1:945861:D	chr1	945861	1	7.76e-32	0.612846	Blood_protein_levels
2260215	ENSG00000164305	CASP3	chr4:185592134:D	chr4	185592134	1	1.52e-13	-0.143096	Blood_protein_levels
2940561	ENSG00000163703	CRELD1	rs9837307	chr3	10049861	1	2.59e-17	0.0407774	Blood_protein_levels
3060397	ENSG00000198042	MAK16	rs12156074	chr8	33378674	1	1.66e-05	-0.0288206	Blood_protein_levels
3170601	ENSG00000172322	CLEC12A	rs61913527	chr12	10116198	1	1.28e-17	0.811228	Blood_protein_levels
3870408	ENSG00000167065	DUSP18	rs2240002	chr22	31059250	1	1.43e-18	0.0785172	Blood_protein_levels
3990035	ENSG00000181396	OGFOD3	rs56238200	chr17	80356678	1	1.65e-11	-0.0632579	Blood_protein_levels
4290730	ENSG00000108679	LGALS3BP	rs72849591	chr17	76875736	1	3.42e-08	0.080773	Blood_protein_levels
4610091	ENSG00000172469	MANEA	rs6568939	chr6	96039655	1	1.08e-16	-0.0600644	Blood_protein_levels
4850332	ENSG00000145850	TIMD4	rs4704853	chr5	156536876	1	6.67e-06	0.0234998	Blood_protein_levels
5080687	ENSG00000023228	NDUFS1	rs7567206	chr2	206990379	1	5.41e-09	-0.569674	Blood_protein_levels
5670719	ENSG00000249624	AP000295.1	rs2834167	chr21	34640788	1	4e-17	0.782645	Blood_protein_levels
6040577	ENSG00000158714	SLAMF8	rs4656851	chr1	159790333	1	2.22e-07	-0.054214	Blood_protein_levels
6180184	ENSG00000214078	CPNE1	rs2378408	chr20	34367732	1	1.91e-38	1.61379	Blood_protein_levels
6280053	ENSG00000163104	SMARCAD1	rs76772324	chr4	95145113	1	3.69e-07	0.0452754	Blood_protein_levels
6280086	ENSG00000100079	LGALS2	rs5756736	chr22	37970189	1	6.83e-22	-0.241554	Blood_protein_levels
6450619	ENSG00000159674	SPON2	rs6812059	chr4	1166171	1	5.01e-09	0.146771	Blood_protein_levels
6510274	ENSG00000107736	CDH23	rs9415998	chr10	73539930	1	1.9e-22	-0.197397	Blood_protein_levels
6520386	ENSG00000134333	LDHA	rs111734544	chr11	18455284	1	2.22e-07	0.0392855	Blood_protein_levels
6590661	ENSG00000148297	MED22	rs590858	chr9	136205775	1	7.55e-30	0.12845	Blood_protein_levels
7210767	ENSG00000178950	GAK	rs6964	chr4	843184	1	5.26e-08	-0.0429712	Blood_protein_levels
1300546	ENSG00000189068	VSTM1	MERGED_DEL_2_98847	chr19	54555086	1	6.69e-10	0.110464	Blood_protein_levels
7000192	ENSG00000204528	PSORS1C3	rs115127329	chr6	31397658	1	3.63e-07	0.0301296	Blood_protein_levels
840386	ENSG00000186891	TNFRSF18	rs79501625	chr1	1155321	1	3.7e-19	-0.301475	Blood_protein_levels
830528	ENSG00000138303	ASCC1	rs3312	chr10	73856984	1	2.49e-19	-0.708658	Blood_protein_levels
940356	ENSG00000134470	IL15RA	rs2387089	chr10	6020101	1	8.87e-08	0.0203151	Blood_protein_levels
2600452	ENSG00000148296	SURF6	rs11244089	chr9	136198386	1	4.02e-19	-1.25195	Blood_protein_levels,Blood_protein_levels
2810653	ENSG00000084072	PPIE	rs11206754	chr1	40216234	1	4.73e-39	-0.197163	Blood_protein_levels
3520121	ENSG00000108107	RPL28	rs17700376	chr19	55897327	1	1.3e-15	-0.0513084	Blood_protein_levels
3840554	ENSG00000107742	SPOCK2	chr10:73850718:D	chr10	73850718	1	9.02e-13	-0.179638	Blood_protein_levels
4200543	ENSG00000116157	GPX7	rs835339	chr1	53062241	1	6.75e-20	0.120097	Blood_protein_levels
4900070	ENSG00000148834	GSTO1	chr10:106014764:D	chr10	106014764	1	2.11e-09	0.0692322	Blood_protein_levels
5290132	ENSG00000182871	COL18A1	rs57940653	chr21	46905041	1	1.35e-26	-0.0703875	Blood_protein_levels
5810424	ENSG00000139178	C1RL	rs12304029	chr12	7251175	1	7.01e-17	-0.997851	Blood_protein_levels,Blood_protein_levels
3850161	ENSG00000163389	POGLUT1	rs116177831	chr3	119118860	1	5.99e-11	1.03599	Blood_protein_levels
1980288	ENSG00000103811	CTSH	rs12592898	chr15	79229199	1	1.08e-07	0.241078	Blood_protein_levels
4780689	ENSG00000111639	MRPL51	rs10849478	chr12	6621251	1	1.35e-06	-0.0320069	Blood_protein_levels
4150593	ENSG00000004139	SARM1	rs2239907	chr17	26725744	1	5.12e-18	0.0624399	Blood_protein_levels,Blood_protein_levels,Blood_protein_levels,Blood_protein_levels,Blood_protein_levels,Blood_protein_levels
2630687	ENSG00000111666	CHPT1	rs10860771	chr12	102087242	1	2.77e-50	0.252994	Blood_protein_levels
4150482	ENSG00000204348	DXO	rs115674322	chr6	32185246	1	6.13e-15	-0.157441	Blood_protein_levels
540377	ENSG00000163735	CXCL5	rs420389	chr4	74858488	1	2.53e-13	-0.24382	Blood_protein_levels,Blood_protein_levels,Blood_protein_levels,Blood_protein_levels,Blood_protein_levels,Blood_protein_levels,Blood_protein_levels,Blood_protein_levels,Blood_protein_levels,Blood_protein_levels,Blood_protein_levels,Blood_protein_levels
1410278	ENSG00000109272	PF4V1	rs941757	chr4	74718845	1	2.16e-23	-0.414676	Blood_protein_levels,Blood_protein_levels,Blood_protein_levels
5870136	ENSG00000169583	CLIC3	rs12379667	chr9	139859954	1	1.96e-19	-0.136817	Blood_protein_levels,Blood_protein_levels,Blood_protein_levels,Blood_protein_levels,Blood_protein_levels,Blood_protein_levels
4280088	ENSG00000123810	B9D2	rs12462166	chr19	41857404	1	6.87e-09	-0.046749	Blood_protein_levels,Blood_protein_levels,Blood_protein_levels,Colorectal_cancer,Colorectal_cancer
5700056	ENSG00000112474	HSD17B8	rs2855428	chr6	33142253	1	1.95e-06	-0.070172	Blood_protein_levels,Blood_protein_levels
6660600	ENSG00000088682	COQ9	rs223869	chr16	57494992	1	1.67e-06	-0.0655347	Blood_protein_levels
2690608	ENSG00000171863	RPS7	rs34862026	chr2	3635342	1	1.97e-12	0.107179	Blood_protein_levels,Blood_protein_levels,HDL_cholesterol_levels,Low_density_lipoprotein_cholesterol_levels
5700008	ENSG00000066056	TIE1	rs2275180	chr1	43773033	1	1.62e-07	-0.025463	Blood_protein_levels
4920458	ENSG00000143578	CREB3L4	rs9427318	chr1	153980904	1	2.38e-06	0.025455	Blood_protein_levels
620639	ENSG00000138744	NAAA	rs4859581	chr4	76906974	1	3.19e-23	-0.810853	Blood_protein_levels
5570546	ENSG00000161265	U2AF1L4	rs12459634	chr19	36230174	1	4.35e-13	0.0597169	Blood_protein_levels
5670139	ENSG00000126246	IGFLR1	rs12459634	chr19	36230174	1	4.13e-68	-0.523332	Blood_protein_levels
2000615	ENSG00000123124	WWP1	rs7005799	chr8	87402140	1	1.86e-05	-0.0156786	Blood_protein_levels
2810008	ENSG00000261305	AC005586.2	chr7:150037811:I	chr7	150037811	1	3.06e-08	0.024162	Blood_protein_levels,Chemerin_levels
650328	ENSG00000186827	TNFRSF4	rs79242155	chr1	1160224	1	6.02e-17	-0.356057	Blood_protein_levels
3450180	ENSG00000089127	OAS1	rs10774671	chr12	113357193	1	1.09e-49	0.26384	Blood_protein_levels
1980369	ENSG00000164096	C4orf3	rs7656644	chr4	120228035	1	2.43e-07	0.062719	Blood_protein_levels
5560541	ENSG00000206353	SKIV2L	rs1042663	chr6	31905130	1	1.16e-08	0.81006	Blood_protein_levels
5490458	ENSG00000110700	RPS13	rs2354863	chr11	17230389	1	5.39e-21	0.277088	Blood_protein_levels
7160156	ENSG00000178026	LRRC75B	rs2330805	chr22	24998619	1	4.18e-27	-0.076549	Blood_protein_levels
4150475	ENSG00000257727	CNPY2	rs808919	chr12	56647911	1	3.68e-11	-0.108088	Blood_protein_levels
1510564	ENSG00000144785	AC073896.1	rs808919	chr12	56647911	1	4.38e-16	-0.127488	Blood_protein_levels
1300747	ENSG00000137802	MAPKBP1	chr15:41847038:D	chr15	41847038	1	7.65e-07	0.020861	Blood_protein_levels
2640487	ENSG00000139842	CUL4A	rs9549682	chr13	113830181	1	1.05e-05	0.451825	Blood_protein_levels
1500102	ENSG00000136240	KDELR2	rs2347784	chr7	6524843	1	5.34e-56	-0.295449	Blood_protein_levels,Lymphocyte_counts,Lymphocyte_counts
5050437	ENSG00000171222	SCAND1	rs6060726	chr20	34555878	1	1.93e-12	-0.115656	Blood_protein_levels
5360692	ENSG00000122224	LY9	rs3766377	chr1	160800559	1	7.49e-11	0.102182	Blood_protein_levels
4050300	ENSG00000079337	RAPGEF3	chr12:48134381:D	chr12	48134381	1	2.89e-08	-0.0149779	Blood_protein_levels
1030463	ENSG00000163421	PROK2	rs7634474	chr3	71829467	1	6.19e-15	-0.231049	Blood_protein_levels
1690056	ENSG00000090382	LYZ	rs1384	chr12	69747834	1	8.46e-26	-0.85345	Blood_protein_levels
7150017	ENSG00000204387	C6orf48	rs115366996	chr6	31823477	1	1.53e-06	-0.0685054	Blood_protein_levels
1400593	ENSG00000254415	SIGLEC14	rs7250849	chr19	52158316	1	4.87e-12	-0.34776	Blood_protein_levels,Red_cell_distribution_width
5670594	ENSG00000197696	NMB	chr15:85212700:I	chr15	85212700	1	4.5e-11	-0.0595363	Blood_protein_levels
4610044	ENSG00000204310	AGPAT1	chr6:32100346:D	chr6	32100346	1	2.41e-08	-0.1355	Blood_protein_levels,Shingles,Well-being_spectrum_(multivariate_analysis),Neuroticism,Depressive_symptoms
2360630	ENSG00000079459	FDFT1	rs1293299	chr8	11677905	1	2.45e-13	-0.104945	Blood_protein_levels,Triglyceride_levels,Self-reported_math_ability,Highest_math_class_taken
5050520	ENSG00000006282	SPATA20	rs8076632	chr17	48625928	1	3e-56	-0.295439	Blood_protein_levels,Triglyceride_levels
4220152	ENSG00000089012	SIRPG	rs3746722	chr20	1610939	1	1.82e-06	0.0188578	Blood_protein_levels,Type_1_diabetes
3800358	ENSG00000206344	HCG27	rs115983033	chr6	31173669	1	1.41e-09	0.584224	Blood_protein_levels
2940743	ENSG00000189223	PAX8-AS1	rs7576384	chr2	113993385	1	1.06e-18	-0.0478028	Blood_urea_nitrogen_levels,Mean_corpuscular_hemoglobin,Mean_platelet_volume,Red_blood_cell_count
1990156	ENSG00000237945	LINC00649	rs8130507	chr21	35303960	1	9.15e-07	0.0197341	Blood_urea_nitrogen_levels
2000593	ENSG00000265681	RPL17	rs17712206	chr18	46995676	1	6.12e-35	0.459404	Body_fat_distribution_(trunk_fat_ratio),Body_fat_distribution_(trunk_fat_ratio),Body_fat_distribution_(leg_fat_ratio)
6330278	ENSG00000137764	MAP2K5	rs12441823	chr15	67912977	1	9.82e-09	-0.0415117	Body_fat_percentage,Body_fat_percentage
770520	ENSG00000130699	TAF4	chr20:60557433:I	chr20	60557433	1	1.47e-08	0.0526498	Body_mass_index
870167	ENSG00000083642	PDS5B	chr13:33380616:I	chr13	33380616	1	2.05e-07	0.0441787	Body_mass_index
2570139	ENSG00000120948	TARDBP	chr1:11078401:I	chr1	11078401	1	2.88e-06	0.0495197	Body_mass_index
3520048	ENSG00000114416	FXR1	rs13072578	chr3	180843625	1	3.93e-06	0.0489716	Body_mass_index
4260221	ENSG00000167377	ZNF23	rs8050871	chr16	71509796	1	1.75e-06	-0.0270933	Body_mass_index
5570615	ENSG00000180917	CMTR2	rs3114641	chr16	71304052	1	8.82e-29	-0.964685	Body_mass_index
6400349	ENSG00000141564	RPTOR	rs7211095	chr17	78675059	1	2.2e-10	0.561683	Body_mass_index
7160609	ENSG00000139323	POC1B	rs11105291	chr12	89839072	1	5.3e-06	-0.0422006	Body_mass_index
460180	ENSG00000115840	SLC25A12	rs77902734	chr2	172631095	1	1.09e-11	0.0525488	Body_mass_index
1400671	ENSG00000213693	SEC14L1P1	rs7115013	chr11	43934592	1	7.74e-07	0.0262153	Body_mass_index
5900497	ENSG00000120594	PLXDC2	rs2486563	chr10	20816884	1	1.66e-06	-0.0776269	Body_mass_index,Body_mass_index
3440014	ENSG00000083099	LYRM2	rs74583058	chr6	90235189	1	5.22e-09	-0.153932	Body_mass_index
5290008	ENSG00000086015	MAST2	chr1:46558492:I	chr1	46558492	1	1.65e-06	0.0258548	Body_mass_index,Body_mass_index,Body_mass_index_(joint_analysis_main_effects_and_physical_activity_interaction)
6200053	ENSG00000171055	FEZ2	rs3770811	chr2	36780780	1	1.32e-64	0.285907	Body_mass_index,Body_mass_index,Body_mass_index
4230204	ENSG00000052126	PLEKHA5	rs60021223	chr12	19223637	1	9.92e-10	0.0456959	Body_mass_index,Body_mass_index,Body_mass_index
4900747	ENSG00000166002	SMCO4	chr11:93205213:I	chr11	93205213	1	6.4e-12	0.104266	Reticulocyte_count,Reticulocyte_fraction_of_red_cells,Waist-hip_ratio,High_light_scatter_reticulocyte_count,High_light_scatter_reticulocyte_percentage_of_red_cells,Pulse_pressure_x_alcohol_consumption_interaction_(2df_test),Body_mass_index,Parkinson's_disease_(age_at_diagnosis),General_cognitive_ability
2060605	ENSG00000135124	P2RX4	rs2071271	chr12	121670064	1	1.94e-11	0.622746	Body_mass_index,Body_mass_index
1070041	ENSG00000234614	C2CD4D-AS1	rs11204764	chr1	151016396	1	7.23e-06	-0.0425576	Body_mass_index,Body_mass_index
5340162	ENSG00000187164	SHTN1	rs10510025	chr10	118650996	1	1.15e-11	0.134163	Body_mass_index,Body_mass_index,Cortical_surface_area_(MOSTest),Brain_region_volumes
2900561	ENSG00000157315	TMED6	rs153060	chr16	69377553	1	5.87e-13	-0.0277632	Body_mass_index,Body_mass_index
1980192	ENSG00000119509	INVS	rs7874710	chr9	103101366	1	6.9e-24	0.0788489	Body_mass_index
7050138	ENSG00000144580	CNOT9	rs532475	chr2	219434208	1	4.86e-10	0.0422121	Body_mass_index
4900639	ENSG00000278311	GGNBP2	rs12941866	chr17	34900120	1	1.35e-17	0.0638435	Body_mass_index
4920300	ENSG00000139625	MAP3K12	chr12:53795308:I	chr12	53795308	1	2.13e-14	0.0983602	Body_mass_index
5390121	ENSG00000102886	GDPD3	rs11865086	chr16	30130493	1	2.58e-06	0.0281432	Body_mass_index,Menarche_(age_at_onset)
3870601	ENSG00000102882	MAPK3	rs61764202	chr16	30134679	1	3.02e-10	0.604412	Body_mass_index,Menarche_(age_at_onset)
4760079	ENSG00000197381	ADARB1	rs915814	chr21	46493003	1	1.95e-17	-0.797346	Body_mass_index
2100189	ENSG00000174943	KCTD13	rs12932403	chr16	29934050	1	6.11e-08	0.0428684	Body_mass_index,Predicted_visceral_adipose_tissue
1240102	ENSG00000065060	UHRF1BP1	rs11965761	chr6	34731225	1	1.18e-15	0.0689165	Body_mass_index
6180056	ENSG00000136816	TOR1B	rs11791099	chr9	132574079	1	1e-14	0.787857	Bone_mineral_density_(hip)_and_hip_bone_size
70634	ENSG00000105404	RABAC1	rs12972751	chr19	42468606	1	4.01e-15	0.0708339	Brain_morphology_(MOSTest)
4810368	ENSG00000101752	MIB1	rs9958048	chr18	19462040	1	1.75e-07	0.0365256	Brain_morphology_(MOSTest)
7320541	ENSG00000163596	ICA1L	rs72934556	chr2	203990789	1	9.58e-15	0.997871	Brain_morphology_(MOSTest)
5090156	ENSG00000158747	NBL1	rs12408663	chr1	19968058	1	5.46e-13	-0.0678848	Brain_morphology_(MOSTest),Height
6590037	ENSG00000168575	SLC20A2	rs2974318	chr8	42425079	1	2.45e-08	-0.0393098	Brain_morphology_(MOSTest)
4040594	ENSG00000162877	PM20D1	rs1772143	chr1	205799987	1	1.13e-27	-0.0623833	Brain_morphology_(MOSTest),Subcortical_volume_(MOSTest)
2450082	ENSG00000196428	TSC22D2	rs6770424	chr3	150174304	1	8.55e-07	-0.0513353	Brain_morphology_(MOSTest)
2480487	ENSG00000135823	STX6	rs12752307	chr1	181009466	1	9.09e-08	-0.0430502	Brain_region_volumes
3830180	ENSG00000215305	VPS16	chr20:2859566:D	chr20	2859566	1	1.13e-09	-0.0817159	Brain_region_volumes
6370520	ENSG00000100429	HDAC10	rs5771258	chr22	50675648	1	9.07e-10	-0.0314611	Brain_region_volumes
7550411	ENSG00000161010	MRNIP	rs152234	chr5	179335060	1	1.74e-24	1.27927	Brain_region_volumes
4780133	ENSG00000177628	GBA	rs2990245	chr1	155197462	1	5.15e-11	-0.0470898	Brain_region_volumes
2680435	ENSG00000169288	MRPL1	rs1996740	chr4	78748977	1	2.73e-07	-0.05328	Brain_region_volumes
5810128	ENSG00000258169	LINC00485	rs4764837	chr12	102289687	1	5.62e-06	0.0161044	Brain_region_volumes,Brain_region_volumes
4730619	ENSG00000138767	CNOT6L	rs116701333	chr4	78725597	1	2.2e-08	-0.0959998	Brain_region_volumes
3610768	ENSG00000105393	BABAM1	rs11669059	chr19	17400453	1	5.05e-10	-0.0465161	Breast_cancer_(estrogen-receptor_negative,_progesterone-receptor_negative,_and_human_epidermal_growth_factor-receptor_negative)
5490270	ENSG00000205464	ATP6AP1L	chr5:81579072:D	chr5	81579072	1	4.89e-29	-0.0516612	Breast_cancer,Breast_cancer,Breast_cancer
1050092	ENSG00000064012	CASP8	rs3769821	chr2	202123430	1	1.24e-08	-0.0637139	Breast_cancer,Non-small_cell_lung_cancer
6560411	ENSG00000183784	C9orf66	rs589627	chr9	224976	1	6.23e-11	0.629152	Brown_vs._black_hair_color
460382	ENSG00000142453	CARM1	rs11673223	chr19	10949107	1	9.97e-08	-1.1148	C-reactive_protein_levels
7160440	ENSG00000032219	ARID4A	rs146990626	chr14	58964871	1	4.31e-07	0.085439	C-reactive_protein_levels
5960358	ENSG00000152684	PELO	rs77704739	chr5	52080909	1	8.77e-13	-1.78362	C-reactive_protein_levels
2060040	ENSG00000170425	ADORA2B	chr17:16072953:D	chr17	16072953	1	7.03e-06	-0.0223301	Heart_rate_response_to_recovery_post_exercise_(10_sec),C-reactive_protein_levels
5560221	ENSG00000214530	STARD10	rs663015	chr11	72499035	1	1.42e-14	0.0867488	C-reactive_protein_levels
3290088	ENSG00000124920	MYRF	rs520987	chr11	61521446	1	1.24e-07	-0.0681398	C-reactive_protein_levels
4220180	ENSG00000136485	DCAF7	rs78369934	chr17	61739101	1	1.81e-06	0.0998157	C-reactive_protein_levels
6200494	ENSG00000153774	CFDP1	rs8046949	chr16	75420609	1	5.62e-14	-0.0834998	Cardiovascular_disease
6550647	ENSG00000135775	COG2	rs2479132	chr1	230820021	1	3.89e-10	0.0480356	Cardiovascular_disease
6270056	ENSG00000196387	ZNF140	rs11147249	chr12	133708729	1	3.6e-06	-0.0322206	Cardiovascular_disease
6220180	ENSG00000163050	COQ8A	rs11578103	chr1	227189642	1	4.9e-06	0.0406692	Restless_legs_syndrome,Restless_legs_syndrome,Body_mass_index,Mean_platelet_volume,Lymphocyte_counts,Lymphocyte_counts,Mean_platelet_volume,Waist-hip_ratio,Cataracts_(operation),Sex_hormone-binding_globulin_levels_adjusted_for_BMI,Hematocrit,Hemoglobin_concentration,Sex_hormone-binding_globulin_levels,Heel_bone_mineral_density,Sum_basophil_neutrophil_counts,HDL_cholesterol_levels_x_long_total_sle…
4260386	ENSG00000135047	CTSL	rs2274611	chr9	90342675	1	3.48e-07	-0.0900356	Cathepsin_L1_levels
1230156	ENSG00000170542	SERPINB9	rs34804248	chr6	2877331	1	1.21e-08	-0.0919101	Cerebrospinal_fluid_AB1-42_levels
3890500	ENSG00000266472	MRPS21	rs2794680	chr1	150322591	1	1.98e-21	0.794796	Cerebrospinal_fluid_biomarker_levels
630470	ENSG00000167644	C19orf33	rs2304176	chr19	38794895	1	5.83e-13	-0.15654	Cerebrospinal_fluid_biomarker_levels,Mean_platelet_volume
6020468	ENSG00000167641	PPP1R14A	rs2304176	chr19	38794895	1	9.83e-12	-0.084796	Cerebrospinal_fluid_biomarker_levels,Mean_platelet_volume
1090451	ENSG00000125618	PAX8	chr2:113989122:I	chr2	113989122	1	5.79e-12	-0.0309974	Cervical_cancer,Cancer_(pleiotropy)
360445	ENSG00000125877	ITPA	chr20:3184519:D	chr20	3184519	1	7.32e-19	-1.0275	Chronic_hepatitis_C_infection
2260731	ENSG00000164308	ERAP2	rs1363974	chr5	96293816	1	1.33e-76	1.60345	Chronic_inflammatory_diseases_(ankylosing_spondylitis,_Crohn's_disease,_psoriasis,_primary_sclerosing_cholangitis,_ulcerative_colitis)_(pleiotropy),Ankylosing_spondylitis,Neutrophil_count,Psoriasis
1500131	ENSG00000113742	CPEB4	chr5:173372483:I	chr5	173372483	1	4.4e-39	0.127504	Chronic_inflammatory_diseases_(ankylosing_spondylitis,_Crohn's_disease,_psoriasis,_primary_sclerosing_cholangitis,_ulcerative_colitis)_(pleiotropy)
1820072	ENSG00000092020	PPP2R3C	rs28765972	chr14	35598370	1	3.56e-10	-0.630672	Chronic_inflammatory_diseases_(ankylosing_spondylitis,_Crohn's_disease,_psoriasis,_primary_sclerosing_cholangitis,_ulcerative_colitis)_(pleiotropy)
990138	ENSG00000105287	PRKD2	rs8113327	chr19	47256464	1	1.53e-06	-0.0539382	Chronic_lymphocytic_leukemia
770575	ENSG00000064201	TSPAN32	rs2651823	chr11	2321650	1	1.04e-39	1.02397	Chronic_lymphocytic_leukemia
4900373	ENSG00000110665	C11orf21	rs12800998	chr11	2317951	1	2.21e-23	-0.164583	Chronic_lymphocytic_leukemia
7200435	ENSG00000183734	ASCL2	rs2521269	chr11	2321095	1	2.17e-17	0.231267	Chronic_lymphocytic_leukemia
6480059	ENSG00000107796	ACTA2	rs1324551	chr10	90751516	1	1.44e-50	-0.44728	Chronic_lymphocytic_leukemia
5090731	ENSG00000119878	CRIPT	rs3087822	chr2	46852033	1	3.16e-53	0.201858	Chronotype
7160246	ENSG00000161999	JMJD8	rs6597	chr16	731725	1	1.05e-10	0.0631168	Chronotype
5290538	ENSG00000049246	PER3	rs3213578	chr1	7861158	1	7.13e-06	0.0775708	Chronotype
670408	ENSG00000119414	PPP6C	rs2998190	chr9	127966535	1	5.17e-06	0.0258518	Cigarettes_smoked_per_day_(MTAG)
4250706	ENSG00000126214	KLC1	rs4906347	chr14	104084841	1	4.46e-09	0.0567107	Cognitive_ability,_years_of_educational_attainment_or_schizophrenia_(pleiotropy)
2070523	ENSG00000198951	NAGA	rs10854749	chr22	42447341	1	8.58e-14	0.0506194	Cognitive_ability
7000634	ENSG00000124207	CSE1L	rs1977122	chr20	47532198	1	1.54e-06	-0.0419833	Cognitive_performance_(MTAG),Cognitive_performance,Intelligence_(MTAG),General_cognitive_ability,Cognitive_ability_(MTAG)
940669	ENSG00000149743	TRPT1	rs11549690	chr11	63991581	1	8.48e-13	1.19049	Galanin_peptide_levels,Chronic_inflammatory_diseases_(ankylosing_spondylitis,_Crohn's_disease,_psoriasis,_primary_sclerosing_cholangitis,_ulcerative_colitis)_(pleiotropy),Red_cell_distribution_width,Red_cell_distribution_width,Red_cell_distribution_width,Mean_corpuscular_volume,Blood_protein_levels_in_cardiovascular_risk,Intraocular_pressure,Red_cell_distribution_width,Morningness,Acute_anterior_…
5690519	ENSG00000100979	PLTP	rs394643	chr20	44540178	1	1.07e-60	-0.25332	Cognitive_performance_(MTAG),General_cognitive_ability,Intelligence_(MTAG)
6040112	ENSG00000132768	DPH2	rs4660262	chr1	44382524	1	4.85e-07	-0.0452512	Cognitive_performance_(MTAG)
3290703	ENSG00000282984	TBCE	rs12032440	chr1	235545669	1	6.69e-12	-0.0590003	Cognitive_performance_(MTAG)
6020632	ENSG00000177096	PHETA2	rs2413664	chr22	42413978	1	1.68e-06	0.0149142	Cognitive_performance,Intelligence
4810398	ENSG00000125872	LRRN4	rs727689	chr20	6688405	1	8.11e-06	-0.0166601	Colorectal_cancer
2070403	ENSG00000149679	CABLES2	rs477859	chr20	60937597	1	1.11e-06	-0.0357538	Colorectal_cancer,Colorectal_cancer_or_advanced_adenoma
2940068	ENSG00000179921	GPBAR1	rs4672884	chr2	219182481	1	1.77e-05	0.0597551	Colorectal_cancer
3800735	ENSG00000122986	HVCN1	rs145480052	chr12	111140401	1	7.54e-12	-0.133443	Composite_immunoglobulin_trait_(IgA/IgG)
6180446	ENSG00000117450	PRDX1	rs3219492	chr1	45796354	1	1.96e-07	-0.0899317	Composite_immunoglobulin_trait_(IgA/IgM)
430747	ENSG00000261371	PECAM1	rs8081216	chr17	62407974	1	2.79e-10	-0.134339	Coronary_artery_disease
3130079	ENSG00000119718	EIF2B2	rs175064	chr14	75494048	1	2e-38	-0.135029	Coronary_artery_disease,Adolescent_idiopathic_scoliosis
1820746	ENSG00000113971	NPHP3	rs56214742	chr3	132436513	1	4.98e-08	-0.0478816	Coronary_artery_disease,Coronary_artery_disease
3930681	ENSG00000108771	DHX58	rs2277621	chr17	40264661	1	4.55e-14	-0.103258	Coronary_artery_disease,Coronary_artery_disease
5910128	ENSG00000118640	VAMP8	rs2366639	chr2	85809955	1	7.42e-29	-0.12747	Coronary_artery_disease
7320612	ENSG00000138658	ZGRF1	rs13106473	chr4	113542066	1	6.57e-08	-0.0324554	Cortical_surface_area
3940242	ENSG00000162869	PPP1R21	rs72816437	chr2	48274592	1	5.29e-07	-0.0586753	Cortical_surface_area,Cortical_surface_area_(MOSTest),Brain_morphology_(MOSTest)
540215	ENSG00000203760	CENPW	rs4897178	chr6	126727908	1	7.27e-15	-0.051314	Cortical_surface_area
4860379	ENSG00000113391	FAM172A	chr5:92956627:I	chr5	92956627	1	1.09e-09	0.0733012	Cortical_surface_area,Menarche_(age_at_onset)
1410289	ENSG00000185920	PTCH1	rs16909856	chr9	98204493	1	3.37e-11	0.0971079	Cortical_thickness_(MOSTest)
5220070	ENSG00000137403	HLA-F	rs9258167	chr6	29688973	1	7.93e-24	1.35199	Crohn's_disease
1850192	ENSG00000228432	DHFRP2	rs114375809	chr6	31265070	1	5.04e-06	-0.144377	Crohn's_disease
6110008	ENSG00000172500	FIBP	rs596002	chr11	65645354	1	1.13e-31	-0.128889	Crohn's_disease,Chronic_inflammatory_diseases_(ankylosing_spondylitis,_Crohn's_disease,_psoriasis,_primary_sclerosing_cholangitis,_ulcerative_colitis)_(pleiotropy)
6580408	ENSG00000172543	CTSW	rs596002	chr11	65645354	1	1.55e-26	0.248652	Crohn's_disease,Chronic_inflammatory_diseases_(ankylosing_spondylitis,_Crohn's_disease,_psoriasis,_primary_sclerosing_cholangitis,_ulcerative_colitis)_(pleiotropy)
7160360	ENSG00000005020	SKAP2	chr7:26872856:I	chr7	26872856	1	2.09e-18	0.926354	Crohn's_disease,Crohn's_disease
2760148	ENSG00000137070	IL11RA	rs2070074	chr9	34649442	1	1.29e-23	0.200236	CTACK_levels,Blood_protein_levels,Blood_protein_levels
5690750	ENSG00000213930	GALT	rs2070074	chr9	34649442	1	6.03e-20	-0.134766	CTACK_levels,Blood_protein_levels,Blood_protein_levels
3370121	ENSG00000143418	CERS2	chr1:150738483:D	chr1	150738483	1	9.52e-18	0.0831686	Cutaneous_malignant_melanoma
1430187	ENSG00000160213	CSTB	rs35285321	chr21	45201832	1	2.16e-23	-0.139808	Cystatin-B_levels,Blood_protein_levels_in_cardiovascular_risk,Blood_protein_levels
2710373	ENSG00000257949	TEN1	rs2069528	chr17	73997474	1	1.82e-20	0.0736605	Deep_white_matter_hyperintensities
4640673	ENSG00000187676	B3GLCT	rs912603	chr13	31905641	1	1.35e-61	0.254127	Depression
1440100	ENSG00000134046	MBD2	rs1833288	chr18	52517906	1	1.75e-05	-0.0356759	Depression
50427	ENSG00000106460	TMEM106B	rs5011433	chr7	12268695	1	1.52e-11	0.0611374	Depression_(broad)
2690670	ENSG00000101442	ACTR5	rs2077109	chr20	37419286	1	7.01e-08	-0.040718	Depressive_symptoms
5420709	ENSG00000124508	BTN2A2	rs1985732	chr6	26376161	1	1.13e-07	0.0206873	Depressive_symptoms_(MTAG)
7330347	ENSG00000135956	TMEM127	rs2579518	chr2	96675259	1	5.3e-06	0.0300579	Diastolic_blood_pressure
5420471	ENSG00000198625	MDM4	rs10900594	chr1	204470129	1	5.13e-07	0.0357248	Diastolic_blood_pressure_x_alcohol_consumption_interaction_(2df_test)
2710240	ENSG00000173660	UQCRH	rs41292543	chr1	46774783	1	1.13e-17	-0.106812	Diastolic_blood_pressure
5130112	ENSG00000143740	SNAP47	rs2090008	chr1	227320577	1	6.71e-07	0.036661	Diastolic_blood_pressure
6200753	ENSG00000133789	SWAP70	rs2649044	chr11	9763969	1	8.24e-07	-0.0595988	Diastolic_blood_pressure,Mean_arterial_pressure,Systolic_blood_pressure,Hypertension
5090368	ENSG00000170606	HSPA4	rs55747751	chr5	132397351	1	6.57e-11	-0.104339	Diastolic_blood_pressure,Monocyte_count
2190390	ENSG00000084676	NCOA1	rs76191381	chr2	24697167	1	1.06e-07	0.116855	Diffuse_large_B_cell_lymphoma
2710717	ENSG00000073910	FRY	chr13:32507566:D	chr13	32507566	1	5.98e-06	-0.0402346	DNA_methylation_variation_(age_effect)
2320243	ENSG00000107331	ABCA2	rs10732706	chr9	139926960	1	1.19e-18	0.0984264	E-selectin_levels
380079	ENSG00000042317	SPATA7	rs4904448	chr14	88852166	1	2.84e-09	-0.045239	Ease_of_getting_up_in_the_morning
2260632	ENSG00000124380	SNRNP27	rs34766235	chr2	70133410	1	1.74e-28	0.112397	Ease_of_getting_up_in_the_morning
2490324	ENSG00000278259	MYO19	chr17:34916453:D	chr17	34916453	1	1.31e-10	-0.0243446	Eczema
630110	ENSG00000139531	SUOX	rs61938962	chr12	56446766	1	6.48e-13	-0.0814256	Eczema
3170064	ENSG00000206449	MICB	rs139966987	chr6	31453711	1	4.27e-16	-1.62206	Eczema
2230722	ENSG00000189007	ADAT2	rs9496638	chr6	143767557	1	4.86e-11	0.0186353	Educational_attainment_(MTAG)
4490608	ENSG00000188707	ZBED6CL	rs1047575	chr7	150035500	1	5.32e-11	-0.042861	Educational_attainment_(MTAG)
2850382	ENSG00000125247	TMTC4	rs1283216	chr13	101373056	1	2.32e-16	0.697449	Educational_attainment_(MTAG),Educational_attainment_(years_of_education)
5390202	ENSG00000184840	TMED9	rs6634	chr5	177023098	1	2.14e-11	-0.0608555	Educational_attainment_(MTAG),Educational_attainment_(years_of_education)
4920398	ENSG00000138600	SPPL2A	rs11631783	chr15	51375075	1	3.63e-07	-0.0659921	Educational_attainment_(MTAG),Educational_attainment_(years_of_education),Cognitive_performance_(MTAG)
460458	ENSG00000054282	SDCCAG8	rs3897821	chr1	243420388	1	2.6e-08	0.0207749	Educational_attainment_(MTAG),Educational_attainment_(years_of_education),Diastolic_blood_pressure_x_smoking_status_(current_vs_non-current)_interaction_(2df_test),Diastolic_blood_pressure_x_smoking_status_(ever_vs_never)_interaction_(2df_test),Diastolic_blood_pressure_x_smoking_status_(current_vs_non-current)_interaction_(2df_test),Diastolic_blood_pressure_x_smoking_status_(ever_vs_never)_intera…
580196	ENSG00000085415	SEH1L	rs569453	chr18	13076940	1	1.1e-07	-0.0382086	Educational_attainment_(MTAG)
6380563	ENSG00000184076	UQCR10	rs5763521	chr22	30217992	1	1.87e-19	-0.0801369	Educational_attainment_(MTAG),Educational_attainment_(years_of_education)
4610561	ENSG00000147408	CSGALNACT1	rs73212558	chr8	19338893	1	1.06e-06	-0.553958	Educational_attainment_(MTAG),Highest_math_class_taken_(MTAG)
1500112	ENSG00000172057	ORMDL3	rs4378650	chr17	38080865	1	1.89e-61	0.271601	Educational_attainment_(MTAG)
10685	ENSG00000163297	ANTXR2	rs4374575	chr4	80960740	1	1.92e-13	0.161917	Educational_attainment_(MTAG)
2940687	ENSG00000106771	TMEM245	rs950915	chr9	111657386	1	6.04e-12	-0.0749592	Educational_attainment_(years_of_education)
6510634	ENSG00000170468	RIOX1	rs8012627	chr14	73954497	1	1.51e-11	0.0659022	Educational_attainment_(years_of_education)
1470170	ENSG00000141452	RMC1	rs1429934	chr18	21162288	1	8.33e-20	0.796995	Educational_attainment_(years_of_education)
3850520	ENSG00000100462	PRMT5	chr14:23388794:D	chr14	23388794	1	2.62e-06	-0.0301254	Educational_attainment_(years_of_education)
4070215	ENSG00000159788	RGS12	rs35150150	chr4	3298328	1	4.29e-08	-0.093329	Educational_attainment_(years_of_education),Cognitive_performance_(MTAG),Household_income_(MTAG)
650347	ENSG00000106268	NUDT1	rs10230928	chr7	2290433	1	1.37e-12	-0.0787565	Educational_attainment_(years_of_education),Educational_attainment_(MTAG),Highest_math_class_taken_(MTAG)
5560544	ENSG00000106266	SNX8	rs10230928	chr7	2290433	1	7.89e-07	-0.0383594	Educational_attainment_(years_of_education),Educational_attainment_(MTAG),Highest_math_class_taken_(MTAG)
2260220	ENSG00000174684	B4GAT1	rs10896113	chr11	66117111	1	1.2e-06	-0.0336575	Educational_attainment_(years_of_education),Educational_attainment_(MTAG),Highest_math_class_taken_(MTAG),Educational_attainment_(years_of_education)
6020167	ENSG00000130024	PHF10	rs4716341	chr6	170137944	1	3.22e-07	0.0395339	Educational_attainment_(years_of_education),Educational_attainment_(MTAG)
4120327	ENSG00000167094	TTC16	rs504434	chr9	130477768	1	7.93e-11	0.085583	Educational_attainment_(years_of_education)
3360491	ENSG00000175471	MCTP1	rs2638	chr5	94050447	1	2.18e-06	-0.0438967	Educational_attainment_(years_of_education)
6770463	ENSG00000167131	CCDC103	rs17628363	chr17	42956798	1	3.6e-07	0.028839	Educational_attainment_(years_of_education)
1820133	ENSG00000125485	DDX31	rs11243838	chr9	135479034	1	1.56e-10	0.041976	Educational_attainment_(years_of_education)
1940273	ENSG00000141258	SGSM2	rs35343613	chr17	2227655	1	1.81e-06	-0.113981	Educational_attainment_(years_of_education),Educational_attainment_(years_of_education)
7100519	ENSG00000166037	CEP57	rs571290	chr11	95622679	1	8.95e-08	0.042264	Educational_attainment_(years_of_education)
3850010	ENSG00000116791	CRYZ	rs4145871	chr1	75218704	1	1.4e-38	-1.04009	Educational_attainment_(years_of_education)
3370463	ENSG00000280107	AL022393.1	rs9393856	chr6	27767825	1	6.91e-06	0.0297015	Educational_attainment_(years_of_education)
730487	ENSG00000146282	RARS2	rs149812016	chr6	88246229	1	2.96e-06	-0.0706549	Educational_attainment_(years_of_education)
2030368	ENSG00000089775	ZBTB25	chr14:64956009:D	chr14	64956009	1	2.79e-11	-0.0749045	Educational_attainment_(years_of_education)
6960377	ENSG00000165644	COMTD1	rs11543	chr10	76970613	1	5.17e-06	0.04767	Educational_attainment_(years_of_education)
5960682	ENSG00000166831	RBPMS2	rs4777596	chr15	65080708	1	2.8e-56	-1.56235	Electrocardiogram_morphology_(amplitude_at_temporal_datapoints)
3460431	ENSG00000005156	LIG3	rs1634802	chr17	33360374	1	1.68e-31	-0.0688175	Electrocardiogram_morphology_(amplitude_at_temporal_datapoints),Electrocardiogram_morphology_(amplitude_at_temporal_datapoints),Electrocardiogram_morphology_(amplitude_at_temporal_datapoints),Electrocardiogram_morphology_(amplitude_at_temporal_datapoints),Electrocardiogram_morphology_(amplitude_at_temporal_datapoints),Electrocardiogram_morphology_(amplitude_at_temporal_datapoints),Electrocardiogr…
20441	ENSG00000281100	AC105749.1	rs13314421	chr3	36962388	1	7.84e-09	-0.058042	Electrocardiogram_morphology_(amplitude_at_temporal_datapoints),Electrocardiogram_morphology_(amplitude_at_temporal_datapoints)
2000195	ENSG00000028203	VEZT	rs14121	chr12	95694394	1	6.04e-39	0.174672	Endometriosis
1070286	ENSG00000003056	M6PR	chr12:9127107:I	chr12	9127107	1	2.08e-16	-0.106277	Eosinophil_counts
1770386	ENSG00000172175	MALT1	rs35955721	chr18	56448499	1	1.55e-09	0.0556965	Eosinophil_counts
2450647	ENSG00000167768	KRT1	chr12:53087998:D	chr12	53087998	1	5.51e-06	0.0205028	Eosinophil_counts
2510523	ENSG00000125826	RBCK1	rs6139109	chr20	391025	1	2e-27	0.163569	Eosinophil_counts
2570161	ENSG00000076554	TPD52	rs4581097	chr8	81054222	1	4.27e-37	0.170711	Eosinophil_counts
4890706	ENSG00000117505	DR1	rs10782959	chr1	93811569	1	3.93e-21	-0.142447	Eosinophil_counts
5260288	ENSG00000139318	DUSP6	rs11105221	chr12	89647764	1	2.05e-06	-0.105311	Eosinophil_counts
6130326	ENSG00000134215	VAV3	rs6683374	chr1	108354968	1	7.28e-06	0.0518086	Eosinophil_counts
6290253	ENSG00000142444	TIMM29	rs1029840	chr19	11138167	1	9.85e-10	-0.0368714	Eosinophil_counts
4280291	ENSG00000149923	PPP4C	rs4788220	chr16	30063780	1	2.2e-08	-0.0499869	Eosinophil_counts
7040546	ENSG00000172954	LCLAT1	rs829562	chr2	30695756	1	3.98e-23	0.115148	Eosinophil_counts
4290736	ENSG00000126934	MAP2K2	rs6629	chr19	4090572	1	3.05e-09	0.114053	Eosinophil_counts
60427	ENSG00000070081	NUCB2	rs214068	chr11	17305650	1	2.67e-21	-0.814767	Eosinophil_counts
5220398	ENSG00000178467	P4HTM	rs13078308	chr3	48878407	1	5.55e-10	0.0477086	Eosinophil_counts,Eosinophil_counts
70707	ENSG00000178252	WDR6	rs12491743	chr3	49097582	1	6.52e-13	-0.0659167	Eosinophil_counts,Eosinophil_counts
5290408	ENSG00000124370	MCEE	rs4852763	chr2	71376809	1	2.57e-07	0.0559874	Eosinophil_counts,Eosinophil_counts,Eosinophil_counts
2030403	ENSG00000184221	OLIG1	rs928736	chr21	34439889	1	9.64e-17	-0.116874	Eosinophil_counts,Eosinophil_counts,Eosinophil_counts,Eosinophil_percentage_of_granulocytes,Neutrophil_percentage_of_granulocytes,Bitter_alcoholic_beverage_consumption
5260328	ENSG00000127124	HIVEP3	rs1004870	chr1	42370787	1	2.63e-09	-0.0639244	Eosinophil_counts,Eosinophil_counts,Eosinophil_counts
4860634	ENSG00000136280	CCM2	rs2289367	chr7	45113170	1	5.26e-15	0.202357	Eosinophil_counts
3450195	ENSG00000136286	MYO1G	rs11979485	chr7	45174421	1	8.55e-08	-0.071184	Eosinophil_counts
5960703	ENSG00000168385	SEPT2	rs75590598	chr2	242185654	1	3.04e-28	1.33598	Eosinophil_counts
6280725	ENSG00000232956	SNHG15	rs6949177	chr7	45155112	1	1.91e-11	0.0851271	Eosinophil_counts,Eosinophil_counts,Type_2_diabetes
4480368	ENSG00000135211	TMEM60	chr7:77405568:I	chr7	77405568	1	4.69e-18	-0.0736188	Eosinophil_counts,Eosinophil_counts
10008	ENSG00000142599	RERE	rs159963	chr1	8504421	1	1.94e-13	0.0755832	Asthma,Asthma
6100703	ENSG00000132155	RAF1	rs4356807	chr3	12732777	1	4.28e-06	0.0362264	Eosinophil_counts
3180315	ENSG00000166188	ZNF319	chr16:58023362:D	chr16	58023362	1	4.46e-12	0.0708277	Eosinophil_counts
4560167	ENSG00000159648	TEPP	rs28891083	chr16	58015335	1	1.98e-09	0.0312996	Eosinophil_counts
6760450	ENSG00000105519	CAPS	rs447980	chr19	5908448	1	1.16e-06	0.0438071	Eosinophil_counts
5130750	ENSG00000152804	HHEX	rs2497318	chr10	94432000	1	6.8e-31	-0.160562	Eosinophil_counts,Respiratory_diseases,Chronic_inflammatory_diseases_(ankylosing_spondylitis,_Crohn's_disease,_psoriasis,_primary_sclerosing_cholangitis,_ulcerative_colitis)_(pleiotropy),Medication_use_(adrenergics,_inhalants)
540193	ENSG00000183726	TMEM50A	rs1053438	chr1	25687901	1	2.25e-08	-0.0544406	Erythrocyte_sedimentation_rate
3060341	ENSG00000242086	MUC20-OT1	rs2291652	chr3	195477791	1	9.17e-18	0.138819	Estimated_glomerular_filtration_rate
3400097	ENSG00000176945	MUC20	rs863582	chr3	195478694	1	2.58e-11	-0.656359	Estimated_glomerular_filtration_rate
5550452	ENSG00000156113	KCNMA1	chr10:79355371:D	chr10	79355371	1	1.21e-09	0.0213091	Estimated_glomerular_filtration_rate
6900356	ENSG00000186020	ZNF529	chr19:37023366:D	chr19	37023366	1	3.26e-06	-0.0566161	Estimated_glomerular_filtration_rate
6650747	ENSG00000167528	ZNF641	rs7309104	chr12	48775362	1	6.12e-10	0.0741271	Estimated_glomerular_filtration_rate
1440241	ENSG00000138172	CALHM2	rs71471284	chr10	105186697	1	8.76e-10	0.0704739	Estimated_glomerular_filtration_rate
3610072	ENSG00000128274	A4GALT	rs738526	chr22	43112475	1	3.52e-13	-0.0271993	Estimated_glomerular_filtration_rate
7560376	ENSG00000162069	BICDL2	rs1124285	chr16	3589846	1	8.51e-06	-0.0190741	Estimated_glomerular_filtration_rate,Estimated_glomerular_filtration_rate
1230497	ENSG00000196967	ZNF585A	rs111827672	chr19	37649866	1	1.65e-16	-0.0803155	Estimated_glomerular_filtration_rate
4230168	ENSG00000109323	MANBA	rs4699048	chr4	103926727	1	1.28e-24	0.116023	Estimated_glomerular_filtration_rate
6590475	ENSG00000079335	CDC14A	rs1007081	chr1	100859992	1	2.15e-49	-0.20281	Estimated_glomerular_filtration_rate,Estimated_glomerular_filtration_rate,Estimated_glomerular_filtration_rate
6400753	ENSG00000181666	HKR1	rs7257354	chr19	37815116	1	2.86e-07	-0.0251519	Estimated_glomerular_filtration_rate,Estimated_glomerular_filtration_rate
4670092	ENSG00000126602	TRAP1	rs4786429	chr16	3728517	1	2.91e-17	0.0904284	Estimated_glomerular_filtration_rate,Estimated_glomerular_filtration_rate
7560538	ENSG00000078747	ITCH	chr20:32993586:I	chr20	32993586	1	6.37e-11	-0.0710245	Estimated_glomerular_filtration_rate
150241	ENSG00000140400	MAN2C1	rs4451914	chr15	75739824	1	2.97e-10	0.0836443	Estimated_glomerular_filtration_rate
3850754	ENSG00000130518	IQCN	chr19:18386813:I	chr19	18386813	1	8.56e-17	-0.0670792	Estimated_glomerular_filtration_rate
3190730	ENSG00000140319	SRP14	rs16924528	chr15	40328292	1	1.29e-57	0.296752	Ewing_sarcoma
3870390	ENSG00000141837	CACNA1A	chr19:13317490:D	chr19	13317490	1	1e-09	-0.0319296	Exfoliation_syndrome
630717	ENSG00000189180	ZNF33A	rs1005278	chr10	38218748	1	9.32e-07	0.0185846	Extrinsic_epigenetic_age_acceleration,Extrinsic_epigenetic_age_acceleration
4210066	ENSG00000140995	DEF8	rs143798139	chr16	90026005	1	6.07e-14	-0.141355	Facial_pigmentation_measurement_(UV_light),Skin_colour_saturation,Facial_pigmentation_measurement_(polar_light)
520292	ENSG00000258839	MC1R	rs117406136	chr16	89974605	1	4.05e-35	0.497464	Facial_pigmentation_measurement_(UV_light),Skin_colour_saturation,Facial_pigmentation_measurement_(polar_light)
6250487	ENSG00000010278	CD9	rs216291	chr12	6151873	1	1.04e-05	-0.064732	Factor_VIII_levels,Factor_VIII_levels
4830484	ENSG00000110514	MADD	rs35233100	chr11	47306630	1	7.39e-11	-0.142421	Fasting_blood_proinsulin_levels,Chronotype
1300142	ENSG00000088970	KIZ	chr20:21126936:I	chr20	21126936	1	4.01e-06	-0.0264893	Fat-free_mass,Fat-free_mass
2370576	ENSG00000143614	GATAD2B	rs28693650	chr1	153765007	1	4.28e-18	-0.0854579	Fish-_and_plant-related_diet,Fruit_consumption
7550753	ENSG00000126453	BCL2L12	rs2098709	chr19	49187669	1	1.95e-06	0.0362687	Folate_pathway_vitamin_levels,Folate_pathway_vitamin_levels,Vitamin_B12_levels
5130767	ENSG00000112062	MAPK14	rs9380547	chr6	36083810	1	7.19e-11	0.0387122	Foot_ulcer_in_diabetes_and_neuropathy
1660674	ENSG00000149761	NUDT22	rs672553	chr11	63870459	1	6.41e-06	0.033067	Fruit_consumption
2640132	ENSG00000100147	CCDC134	rs8140722	chr22	42247932	1	2.04e-08	0.0190866	General_cognitive_ability
4490154	ENSG00000101639	CEP192	rs556536	chr18	13065484	1	4.57e-40	-0.128703	General_cognitive_ability
4730672	ENSG00000171044	XKR6	rs4618656	chr8	10969235	1	8.04e-31	0.0749281	General_factor_of_neuroticism
4260243	ENSG00000147324	MFHAS1	rs2427	chr8	8641125	1	4.05e-12	0.117992	General_factor_of_neuroticism
6220722	ENSG00000175806	MSRA	rs11781213	chr8	10322546	1	6.5e-10	-0.0564198	General_risk_tolerance_(MTAG)
1170484	ENSG00000157423	HYDIN	rs2288044	chr16	71335679	1	2.53e-07	1.04667	General_risk_tolerance_(MTAG)
2230397	ENSG00000184470	TXNRD2	rs73148965	chr22	19872935	1	7.49e-08	-0.0692823	Glaucoma_(multi-trait_analysis),Intraocular_pressure
6250553	ENSG00000167930	FAM234A	rs77475871	chr16	289694	1	4.1e-07	-0.0648247	Glycated_hemoglobin_levels
5720128	ENSG00000173085	COQ2	rs7667017	chr4	84179071	1	4.17e-09	0.0652977	Granulocyte_percentage_of_myeloid_white_cells
3850678	ENSG00000175489	LRRC25	rs1059369	chr19	18497141	1	3.02e-09	-0.0843155	Growth_differentiation_factor-15_levels_(conditioned_on_rs888663)
940369	ENSG00000104731	KLHDC4	rs118009691	chr16	87757491	1	6.44e-33	0.346095	Hair_color
1580301	ENSG00000206190	ATP10A	rs2066708	chr15	25923712	1	4.2e-09	-0.047043	Hair_color
4260053	ENSG00000067141	NEO1	rs7178831	chr15	73267329	1	7.9e-22	0.919686	Hair_color
5720392	ENSG00000139998	RAB15	chr14:65443251:D	chr14	65443251	1	1.77e-09	1.13885	Hair_color
3780709	ENSG00000152223	EPG5	chr18:43515576:I	chr18	43515576	1	8.68e-06	-0.0480223	Hair_color
4150692	ENSG00000173193	PARP14	rs812048	chr3	122406859	1	3e-06	0.0624749	Hair_color,Blond_vs._brown/black_hair_color
1500768	ENSG00000160075	SSU72	chr1:1509412:D	chr1	1509412	1	1.42e-10	0.066724	Hair_color
610735	ENSG00000158113	LRRC43	rs11611988	chr12	122646735	1	4.23e-13	0.621241	Hand_grip_strength
6380064	ENSG00000138095	LRPPRC	rs6720846	chr2	44123073	1	2.54e-07	0.0389686	Hand_grip_strength,Driving_(hours_per_day)
7040707	ENSG00000054523	KIF1B	rs10864454	chr1	10417853	1	1.52e-13	0.133126	Hand_grip_strength
5820608	ENSG00000130749	AC008755.1	rs11671280	chr19	47564644	1	8e-09	-0.0573546	Hand_grip_strength,Total_testosterone_levels
60184	ENSG00000182636	NDN	rs12899001	chr15	23949863	1	1.14e-10	-0.0619557	HDL_cholesterol_levels
4670059	ENSG00000091436	MAP3K20	rs734993	chr2	174025999	1	3.86e-10	-0.0566671	HDL_cholesterol_levels
1190113	ENSG00000185236	RAB11B	rs2241588	chr19	8468485	1	2.62e-06	0.030666	HDL_cholesterol_levels_x_short_total_sleep_time_interaction_(2df_test)
3120292	ENSG00000138439	FAM117B	rs72926946	chr2	203477868	1	3.5e-28	-1.06188	HDL_cholesterol_levels,HDL_cholesterol,Apolipoprotein_A1_levels
2970050	ENSG00000141098	GFOD2	rs16942887	chr16	67928042	1	9.34e-06	0.0328265	HDL_cholesterol,High_density_lipoprotein_cholesterol_levels,High_density_lipoprotein_cholesterol_levels,HDL_cholesterol,HDL_cholesterol_levels,High_density_lipoprotein_cholesterol_levels
4480519	ENSG00000088298	EDEM2	rs3746428	chr20	33719183	1	1.31e-06	-0.0481845	HDL_cholesterol
780240	ENSG00000204856	FAM216A	rs79439779	chr12	111093995	1	4.18e-08	-0.0824481	Headache
5820521	ENSG00000117569	PTBP2	rs6661004	chr1	97196484	1	3.86e-08	0.0436186	Headache
2510332	ENSG00000006194	ZNF263	rs17611827	chr16	3367061	1	8.63e-08	0.0639202	Heel_bone_mineral_density
3450093	ENSG00000037474	NSUN2	rs7717596	chr5	6610391	1	3.33e-14	-0.0733364	Heel_bone_mineral_density
4780743	ENSG00000140374	ETFA	rs11631423	chr15	76608686	1	9.48e-09	0.827605	Heel_bone_mineral_density
5220615	ENSG00000187010	RHD	rs909832	chr1	25754025	1	2.12e-09	-0.0307338	Heel_bone_mineral_density
7160082	ENSG00000128607	KLHDC10	rs4443587	chr7	129778518	1	1.29e-18	-0.0339593	Heel_bone_mineral_density
5860064	ENSG00000157107	FCHO2	chr5:72163213:D	chr5	72163213	1	1.52e-17	-0.0513086	Heel_bone_mineral_density
4810377	ENSG00000124782	RREB1	rs2764082	chr6	7261985	1	7.97e-06	0.0164665	Heel_bone_mineral_density
2070039	ENSG00000125629	INSIG2	rs114018748	chr2	119268820	1	1.01e-05	-0.0756865	Heel_bone_mineral_density,Heel_bone_mineral_density
3610154	ENSG00000133067	LGR6	rs12401678	chr1	202143512	1	3.5e-17	-0.236075	Heel_bone_mineral_density
4210653	ENSG00000163945	UVSSA	rs111632154	chr4	1012300	1	6.98e-13	1.33108	Heel_bone_mineral_density,Heel_bone_mineral_density,Fractures,Fractures
1410408	ENSG00000150347	ARID5B	rs7902719	chr10	63808666	1	6.35e-09	-0.512308	Heel_bone_mineral_density,Heel_bone_mineral_density,Heel_bone_mineral_density
4590390	ENSG00000103335	PIEZO1	rs56825100	chr16	88847343	1	7.02e-14	0.143727	Heel_bone_mineral_density,Heel_bone_mineral_density,Heel_bone_mineral_density
5670735	ENSG00000099785	MARCH2	rs34337793	chr19	8519223	1	5.31e-13	0.0794447	Heel_bone_mineral_density,Heel_bone_mineral_density,Heel_bone_mineral_density
2230189	ENSG00000181027	FKRP	rs694273	chr19	47215153	1	6.89e-15	0.0899531	Heel_bone_mineral_density,Heel_bone_mineral_density,Heel_bone_mineral_density
1170445	ENSG00000182985	CADM1	rs1048932	chr11	115044850	1	1.48e-10	-0.0756815	Heel_bone_mineral_density,Heel_bone_mineral_density,Heel_bone_mineral_density,Heel_bone_mineral_density,Body_mass_index,Heel_bone_mineral_density,Body_mass_index,Body_mass_index,Body_mass_index,Heel_bone_mineral_density
6200070	ENSG00000144214	LYG1	rs11893359	chr2	99954608	1	4.79e-08	0.027483	Heel_bone_mineral_density
2190196	ENSG00000100503	NIN	rs11623973	chr14	51177330	1	5.24e-06	0.0330022	Heel_bone_mineral_density,Heel_bone_mineral_density,Heel_bone_mineral_density
6660768	ENSG00000168264	IRF2BP2	rs1887917	chr1	234752588	1	5.67e-06	-0.0468464	Heel_bone_mineral_density,Heel_bone_mineral_density
6220164	ENSG00000133612	AGAP3	rs2069442	chr7	150755205	1	1.08e-05	-0.0480638	Heel_bone_mineral_density,Heel_bone_mineral_density,Mean_corpuscular_volume
4210564	ENSG00000183386	FHL3	rs4360494	chr1	38455891	1	1.07e-13	-0.651993	Heel_bone_mineral_density,Heel_bone_mineral_density,Pulse_pressure,Red_cell_distribution_width,Heel_bone_mineral_density,Colorectal_cancer_or_advanced_adenoma
6620360	ENSG00000178449	COX14	rs7964698	chr12	50507179	1	1.34e-06	0.0363537	Heel_bone_mineral_density
3390128	ENSG00000198467	TPM2	rs760402	chr9	35686376	1	5.65e-13	0.128277	Heel_bone_mineral_density
7400243	ENSG00000129933	MAU2	chr19:19434042:I	chr19	19434042	1	3.66e-67	-0.244271	Heel_bone_mineral_density
60398	ENSG00000168135	KCNJ4	rs5757238	chr22	39073896	1	1.67e-05	0.0183679	Heel_bone_mineral_density,Triglyceride_levels
6280037	ENSG00000136448	NMT1	rs9913787	chr17	43146432	1	3.95e-07	0.051837	Heel_bone_mineral_density,White_matter_hyperintensities
3890670	ENSG00000172992	DCAKD	rs8071429	chr17	43128906	1	4.27e-13	0.0779887	Heel_bone_mineral_density,White_matter_hyperintensities
730541	ENSG00000126226	PCID2	rs9549352	chr13	113833221	1	6.35e-07	0.0613181	Height
940722	ENSG00000119326	CTNNAL1	rs10979605	chr9	111663793	1	3.06e-06	0.791582	Height
1110674	ENSG00000197050	ZNF420	rs2090804	chr19	37630382	1	1.58e-08	-0.0237569	Height
1300369	ENSG00000257704	INAFM1	rs4804036	chr19	47767643	1	1.71e-07	0.0530244	Height
1340521	ENSG00000166913	YWHAB	rs6031847	chr20	43514203	1	3.59e-22	-0.0823151	Height
1820097	ENSG00000119725	ZNF410	rs8014409	chr14	74331687	1	3.16e-10	-0.0427117	Height
2340241	ENSG00000141401	IMPA2	rs585247	chr18	11974795	1	1.7e-06	-0.0629567	Height
2350189	ENSG00000117226	GBP3	rs12146148	chr1	89471892	1	1.47e-34	-0.0962891	Height
2810296	ENSG00000248098	BCKDHA	rs7258973	chr19	41910319	1	5.45e-11	0.0564321	Mean_platelet_volume,Smoking_initiation_(ever_regular_vs_never_regular)_(MTAG),Smoking_initiation_(ever_regular_vs_never_regular)_(MTAG),Chin_dimples,Height,Smoking_initiation_(ever_regular_vs_never_regular),Mean_platelet_volume,Red_cell_distribution_width,Breast_cancer,Lung_function_(FVC),Smoking_initiation_(ever_regular_vs_never_regular),Waist_circumference_adjusted_for_body_mass_index,Lung_fun…
2970475	ENSG00000103245	CIAO3	rs11248947	chr16	781787	1	2.22e-07	0.0463868	Height
3120170	ENSG00000133104	SPART	rs9566108	chr13	36920504	1	3.62e-10	-0.585162	Height
3180324	ENSG00000255423	EBLN2	rs4676901	chr3	73113528	1	5.47e-06	0.0495069	Height
3180450	ENSG00000182831	C16orf72	chr16:9196158:I	chr16	9196158	1	4.6e-26	-0.127707	Height
3190692	ENSG00000166169	POLL	rs4244347	chr10	103452645	1	1.57e-06	-0.0256266	Height
3390075	ENSG00000088179	PTPN4	chr2:120762478:I	chr2	120762478	1	1.96e-06	0.0488821	Height
3440446	ENSG00000136932	TRMO	rs1561959	chr9	100669739	1	1.03e-19	0.0751635	Height
3840079	ENSG00000115839	RAB3GAP1	rs190020163	chr2	135863459	1	1.61e-05	-0.0962583	Height
3940390	ENSG00000059377	TBXAS1	rs2159484	chr7	139501854	1	1.48e-05	0.0892169	Height
3990382	ENSG00000153391	INO80C	rs355328	chr18	33072894	1	2.29e-09	0.0506886	Height
4290021	ENSG00000143458	GABPB2	rs34061869	chr1	151043589	1	2.63e-08	0.0868058	Height
4560435	ENSG00000145882	PCYOX1L	rs2242376	chr5	148745136	1	3.91e-17	0.0540466	Refractive_error,Height
5080487	ENSG00000164284	GRPEL2	rs353264	chr5	148775483	1	1.42e-07	0.0519876	Refractive_error,Height
5550482	ENSG00000131482	G6PC	rs7218119	chr17	41543932	1	1.73e-05	-0.0172409	Height
5570195	ENSG00000185658	BRWD1	rs2297256	chr21	40558421	1	1.58e-39	1.02091	Height
5960142	ENSG00000119640	ACYP1	chr14:75604399:I	chr14	75604399	1	2.89e-25	0.0477395	Height
6110280	ENSG00000162066	AMDHD2	rs4786284	chr16	2510603	1	1e-05	-0.0475161	Height
6250091	ENSG00000178764	ZHX2	rs3802266	chr8	123985708	1	7.74e-09	-0.0482729	Height
6550253	ENSG00000075826	SEC31B	chr10:102350448:I	chr10	102350448	1	7.25e-07	-0.0335478	Height
6760364	ENSG00000196233	LCOR	rs57408003	chr10	98635142	1	4.51e-08	0.0888455	Height
6900431	ENSG00000103253	HAGHL	rs1406815	chr16	778158	1	1.14e-11	0.0584364	Height
6960349	ENSG00000172795	DCP2	rs7670	chr5	112356649	1	3.32e-24	0.0989237	Height
7000609	ENSG00000105643	ARRDC2	chr19:18117813:D	chr19	18117813	1	1.68e-07	-0.0671783	Height
7160400	ENSG00000143198	MGST3	rs12040685	chr1	165599858	1	7.49e-44	-1.06568	Height
7210273	ENSG00000242372	EIF6	rs6120889	chr20	33870053	1	1.59e-10	0.0608274	Height
7550427	ENSG00000218510	LINC00339	rs2473290	chr1	22358457	1	3.58e-28	1.08887	Height
5870221	ENSG00000173905	GOLIM4	rs4266235	chr3	167744507	1	1.33e-24	0.303519	Height
7400630	ENSG00000083123	BCKDHB	chr6:81044531:D	chr6	81044531	1	2.37e-06	-0.0378311	Height
6370379	ENSG00000171150	SOCS5	rs11695058	chr2	46978349	1	1.02e-36	-0.0701147	Height
1470195	ENSG00000166508	MCM7	rs1963304	chr7	99625796	1	6.97e-06	-0.0478359	Height
2000224	ENSG00000176973	FAM89B	rs12799784	chr11	65317231	1	7.56e-07	0.0866912	Height
2900110	ENSG00000180376	CCDC66	rs6762851	chr3	56686329	1	4.42e-07	0.0355029	Height,Fat-free_mass
990020	ENSG00000244754	N4BP2L2	rs2239748	chr13	33101817	1	1.93e-66	0.276022	Height
510747	ENSG00000066427	ATXN3	rs8019051	chr14	92519504	1	2.49e-07	-0.0479311	Height,Heel_bone_mineral_density
1850300	ENSG00000165929	TC2N	chr14:92324309:D	chr14	92324309	1	4.27e-18	1.12915	Height
6510689	ENSG00000130956	HABP4	rs10761022	chr9	99224746	1	3.75e-26	-0.133031	Height
6840064	ENSG00000185963	BICD2	rs7875225	chr9	95551720	1	1.11e-06	0.0667194	Height
3870484	ENSG00000169641	LUZP1	rs681753	chr1	23515216	1	7.91e-07	-0.0498786	Height
5340450	ENSG00000168792	ABHD15	rs62070807	chr17	27897131	1	8.44e-08	-0.0532299	Height
1010647	ENSG00000167543	TP53I13	rs565977	chr17	27898828	1	6.9e-06	0.0430445	Height
290441	ENSG00000165661	QSOX2	chr9:139087424:I	chr9	139087424	1	4.27e-14	0.0708038	Height
7160707	ENSG00000132405	TBC1D14	rs28601619	chr4	6917983	1	4.79e-17	0.0871075	Height
2970433	ENSG00000154511	DIPK1A	chr1:93435677:I	chr1	93435677	1	8.52e-13	0.226788	Height,Platelet_count,Platelet_count,Eosinophil_counts
520324	ENSG00000129625	REEP5	rs62366963	chr5	112258120	1	1.01e-19	0.117682	Height
4880521	ENSG00000130177	CDC16	rs7994573	chr13	115008388	1	1.26e-25	1.11319	Height
6420450	ENSG00000203896	LIME1	rs1058319	chr20	62374389	1	8.2e-06	-0.09129	Height,Sex_hormone-binding_globulin_levels_adjusted_for_BMI,Total_testosterone_levels
2690209	ENSG00000138448	ITGAV	rs56136540	chr2	187501682	1	4.02e-06	-0.036729	Height
6580458	ENSG00000080802	CNOT4	rs1863004	chr7	135053638	1	3.61e-06	-0.0227757	Height,Waist_circumference_adjusted_for_body_mass_index
7650639	ENSG00000170175	CHRNB1	rs7217258	chr17	7395549	1	5.86e-11	-0.672921	Height,Waist_circumference_adjusted_for_body_mass_index,Height
5670187	ENSG00000188211	NCR3LG1	rs34452722	chr11	17348878	1	8.7e-06	-0.0402031	Mean_corpuscular_hemoglobin_concentration,Mean_corpuscular_hemoglobin_concentration,Mean_corpuscular_hemoglobin,Mean_corpuscular_hemoglobin,Red_cell_distribution_width,Core_binding_factor_acute_myeloid_leukemia,Coronary_artery_disease,Hemoglobin_concentration,Platelet_count,Mean_corpuscular_volume,Inflammatory_bowel_disease,HDL_cholesterol_levels,Mean_corpuscular_hemoglobin,Apolipoprotein_A1_leve…
1500048	ENSG00000169683	LRRC45	rs4432307	chr17	79978823	1	2.45e-07	0.0393083	Height,Waist-to-hip_ratio_adjusted_for_BMI
6180133	ENSG00000096433	ITPR3	rs4713646	chr6	33606523	1	1.04e-48	-1.29814	Hematocrit
110445	ENSG00000133961	NUMB	rs2333137	chr14	73854472	1	8.41e-06	0.0339534	Hematocrit
3870497	ENSG00000033170	FUT8	rs9323460	chr14	65933199	1	3.46e-06	0.0405252	Hematocrit,Hematocrit
2750039	ENSG00000076067	RBMS2	rs4759247	chr12	56918834	1	5.34e-31	-0.868893	Hematocrit,Hemoglobin_concentration
1010730	ENSG00000116171	SCP2	rs56222568	chr1	53432786	1	6.91e-22	-0.0675392	Hematocrit,Monocyte_count,Hemoglobin_concentration,Hemoglobin_concentration,Monocyte_count
6840301	ENSG00000168268	NT5DC2	rs1010553	chr3	52540773	1	9.92e-06	0.0162177	Hematocrit,Urinary_albumin-to-creatinine_ratio,Urinary_albumin-to-creatinine_ratio
7000270	ENSG00000163564	PYHIN1	rs4657618	chr1	158972490	1	2.1e-10	0.0676318	Hematology_traits,White_blood_cell_count
4290209	ENSG00000141524	TMC6	rs383603	chr17	76127431	1	7.89e-08	0.544244	Hemoglobin_A1c_levels,Hemoglobin_A1c_levels
3800551	ENSG00000135596	MICAL1	rs9480951	chr6	109737703	1	1.11e-20	-0.81409	Hemoglobin_concentration
2640500	ENSG00000125821	DTD1	rs1543454	chr20	18402478	1	1.77e-09	-0.0923327	Hemoglobin_concentration
3360376	ENSG00000106459	NRF1	rs62479481	chr7	129039601	1	6.61e-06	0.0165703	Hemoglobin_concentration,Hematocrit,Hematocrit
7560327	ENSG00000198522	GPN1	rs4522560	chr2	27935903	1	2.9e-11	0.0501155	Hemoglobin_concentration
460259	ENSG00000213658	LAT	rs4787460	chr16	28959477	1	6.14e-11	-0.646877	Hemoglobin_concentration,Non-albumin_protein_levels
2100402	ENSG00000132600	PRMT7	rs79543001	chr16	68387341	1	9.47e-09	0.0495442	Iron_status_biomarkers_(transferrin_saturation),Hemoglobin_levels,Balding_type_1,Iron_status_biomarkers_(iron_levels)
3120162	ENSG00000148218	ALAD	rs818714	chr9	116183301	1	6.24e-10	0.0534949	Hemoglobin_levels
5270722	ENSG00000141371	C17orf64	rs6504006	chr17	58998658	1	2.13e-05	-0.0299471	Hemoglobin_levels
5310332	ENSG00000168806	LCMT2	rs3742970	chr15	43622265	1	8.41e-09	-0.0829411	Hemoglobin_levels
6330538	ENSG00000124688	MAD2L1BP	rs7106	chr6	43608386	1	5.71e-26	0.126967	Hemoglobin_levels
6480037	ENSG00000103066	PLA2G15	rs14920	chr16	67691515	1	1.6e-05	0.0608691	Blood_protein_levels,Body_mass_index,White_matter_microstructure_(radial_diusivities),Hemoglobin_levels,Intelligence_(MTAG),Intelligence,Spherical_equivalent,Sleep_duration,Nasopharyngeal_carcinoma_(SNP_x_SNP_interaction)
7040735	ENSG00000135929	CYP27A1	rs6436090	chr2	219669002	1	2.29e-11	0.122147	Hemoglobin_levels
7200452	ENSG00000099968	BCL2L13	rs2587104	chr22	18149037	1	3.6e-08	0.060225	Hemoglobin_levels,Body_mass_index
450475	ENSG00000164062	APEH	chr3:49478988:D	chr3	49478988	1	3.02e-07	0.038859	Cognitive_performance_(MTAG),Intelligence
5050193	ENSG00000159753	CARMIL2	rs28711261	chr16	67617186	1	1.98e-05	-0.0412648	Hemoglobin_levels
2690402	ENSG00000163686	ABHD6	rs4681828	chr3	58225336	1	2.06e-21	0.0860634	Hemoglobin_levels
1660736	ENSG00000100554	ATP6V1D	rs73276994	chr14	67660834	1	2.31e-10	0.121413	High_density_lipoprotein_cholesterol_levels
2490100	ENSG00000136783	NIPSNAP3A	rs10820724	chr9	107524390	1	7.23e-21	0.0732581	High_density_lipoprotein_cholesterol_levels
3310427	ENSG00000197111	PCBP2	rs4790	chr12	53873366	1	2.87e-25	-0.281395	High_density_lipoprotein_cholesterol_levels
6250053	ENSG00000183255	PTTG1IP	rs410038	chr21	46294488	1	3.35e-10	0.0897155	High_density_lipoprotein_cholesterol_levels
5420646	ENSG00000087237	CETP	rs291044	chr16	57011452	1	1.01e-06	0.0436183	High_density_lipoprotein_cholesterol_levels,High_density_lipoprotein_cholesterol_levels
3440086	ENSG00000124587	PEX6	chr6:42921673:D	chr6	42921673	1	1.39e-59	1.24374	High_density_lipoprotein_cholesterol_levels,High_density_lipoprotein_cholesterol_levels
6200370	ENSG00000273884	LILRA3	rs397558	chr19	54794098	1	6.26e-22	-0.274177	High_density_lipoprotein_cholesterol_levels,High_density_lipoprotein_cholesterol_levels
7510356	ENSG00000145214	DGKQ	rs3733349	chr4	954311	1	2.5e-36	0.186177	High_density_lipoprotein_cholesterol_levels
630091	ENSG00000111912	NCOA7	rs614031	chr6	126165720	1	1.16e-19	0.0899167	High_light_scatter_reticulocyte_count
3120609	ENSG00000143224	PPOX	rs11265561	chr1	161143969	1	3.75e-07	-0.0412467	Highest_math_class_taken
940020	ENSG00000133706	LARS	chr5:145545225:D	chr5	145545225	1	3.38e-16	0.068101	Highest_math_class_taken_(MTAG)
6370484	ENSG00000186184	POLR1D	rs34767548	chr13	28200461	1	5.06e-24	1.22693	Highest_math_class_taken_(MTAG)
6940348	ENSG00000075131	TIPIN	rs9673063	chr15	66798852	1	1.29e-08	0.046133	Highest_math_class_taken_(MTAG)
2450129	ENSG00000132589	FLOT2	rs8074018	chr17	27210895	1	4.49e-06	0.0326928	Highest_math_class_taken_(MTAG),Cognitive_performance_(MTAG),Self-reported_math_ability_(MTAG)
4490524	ENSG00000131069	ACSS2	rs734111	chr20	33533736	1	3.89e-12	-0.064695	Highest_math_class_taken_(MTAG)
5310114	ENSG00000140943	MBTPS1	rs13332770	chr16	84232749	1	6.43e-07	0.0502305	Highest_math_class_taken_(MTAG),Educational_attainment_(MTAG)
3140408	ENSG00000160972	PPP1R16A	rs2620666	chr8	145703413	1	2.04e-22	-0.0590869	Highest_math_class_taken_(MTAG),Educational_attainment_(MTAG),Educational_attainment_(years_of_education),Cognitive_performance_(MTAG),Blood_metabolite_levels,Blood_metabolite_levels,General_cognitive_ability,Blood_metabolite_levels,Blood_metabolite_levels
1070044	ENSG00000089639	GMIP	rs7248885	chr19	19753292	1	7.87e-23	0.109925	Highest_math_class_taken_(MTAG),Educational_attainment_(MTAG),Highest_math_class_taken
2760544	ENSG00000105717	PBX4	rs34316527	chr19	19709801	1	6.47e-22	-0.888578	Highest_math_class_taken_(MTAG),Educational_attainment_(MTAG),Highest_math_class_taken
1070091	ENSG00000277104	TADA2A	rs8076711	chr17	35866283	1	3.06e-06	-0.0162415	Highest_math_class_taken_(MTAG),Educational_attainment_(MTAG)
6860445	ENSG00000176624	MEX3C	rs8086244	chr18	48739467	1	6.54e-09	-0.0695159	Highest_math_class_taken_(MTAG)
2650167	ENSG00000214160	ALG3	rs1709657	chr3	183953972	1	2.45e-12	0.0652481	Highest_math_class_taken_(MTAG),Highest_math_class_taken
580403	ENSG00000105928	GSDME	rs4722392	chr7	24824337	1	2.03e-06	0.0261166	Highest_math_class_taken_(MTAG)
6760594	ENSG00000214309	MBLAC1	rs77515038	chr7	99684526	1	1.52e-06	0.052729	Highest_math_class_taken_(MTAG)
5670577	ENSG00000135452	TSPAN31	rs10877011	chr12	58124992	1	5.63e-06	-0.0440976	Highest_math_class_taken_(MTAG)
3140280	ENSG00000119328	FAM206A	rs1772042	chr9	111677120	1	1.6e-06	0.0348421	Highest_math_class_taken
4810646	ENSG00000140451	PIF1	rs16948162	chr15	64950215	1	1.55e-06	-0.0854498	Highest_math_class_taken
6580682	ENSG00000188603	CLN3	rs151227	chr16	28549508	1	1.73e-07	-0.0696912	Hip_circumference
4890112	ENSG00000066379	ZNRD1	rs150853727	chr6	29994190	1	2.07e-13	1.49829	HIV-1_control
4120603	ENSG00000103495	MAZ	rs12373078	chr16	30187676	1	4.12e-06	-0.0143313	Hodgkin's_lymphoma
2350630	ENSG00000031691	CENPQ	rs6915187	chr6	49423547	1	2.88e-17	-0.0405232	Homocysteine_levels
4610180	ENSG00000133056	PIK3C2B	rs11240748	chr1	204453320	1	4.99e-09	0.0509911	Household_income_(MTAG)
7560593	ENSG00000099985	OSM	chr22:30529630:D	chr22	30529630	1	5.09e-08	0.115182	Hypothyroidism,Non-albumin_protein_levels
3390379	ENSG00000110455	ACCS	rs2074038	chr11	44087989	1	4.62e-57	0.593872	IgA_nephropathy
4230356	ENSG00000167302	TEPSIN	rs9319617	chr17	79192446	1	6.98e-07	0.0294816	IgG_galactosylation_phenotypes_(multivariate_analysis),IgG_N-glycosylation_phenotypes_(multivariate_analysis)
3420162	ENSG00000139182	CLSTN3	rs2167285	chr12	7284301	1	1.56e-24	-0.0976588	IgG_glycosylation
1030747	ENSG00000204592	HLA-E	rs116271723	chr6	30467388	1	1.71e-25	0.096692	IgM_levels
380242	ENSG00000141349	G6PC3	rs11870606	chr17	42332803	1	1.16e-05	-0.0443855	Immature_fraction_of_reticulocytes
3710343	ENSG00000055955	ITIH4	rs13059141	chr3	52841220	1	9.42e-14	-1.10804	Immune_reponse_to_smallpox_(secreted_IL-2)
6840491	ENSG00000164463	CREBRF	rs29782	chr5	172608204	1	3.22e-06	-0.054323	Infantile_hypertrophic_pyloric_stenosis,Infantile_hypertrophic_pyloric_stenosis,Systolic_blood_pressure,Pulse_pressure,Pulse_pressure
2760368	ENSG00000117595	IRF6	rs596731	chr1	209993801	1	1.21e-18	0.0527395	Inflammatory_bowel_disease
3450154	ENSG00000009790	TRAF3IP3	rs651141	chr1	209955848	1	3.61e-11	0.0599733	Inflammatory_bowel_disease
610193	ENSG00000116288	PARK7	rs17229081	chr1	7982816	1	5.22e-06	0.0455501	Inflammatory_bowel_disease,Ulcerative_colitis
1090333	ENSG00000129355	CDKN2D	rs6511710	chr19	10827601	1	2.78e-06	0.050904	Inflammatory_skin_disease
7510719	ENSG00000056972	TRAF3IP2	rs9487679	chr6	111926334	1	2.6e-08	0.0891237	Inflammatory_skin_disease
1440768	ENSG00000170921	TANC2	rs6504150	chr17	61170174	1	4.91e-11	0.0499424	Insomnia
1660397	ENSG00000166888	STAT6	rs4559	chr12	57489648	1	7.17e-62	-0.281123	Insomnia_symptoms_(never/rarely_vs._usually),Appendicular_lean_mass,Insomnia,Insomnia_symptoms_(never/rarely_vs._sometimes/usually)
4210670	ENSG00000145730	PAM	rs32848	chr5	102473141	1	1.92e-09	-0.116943	Insomnia_symptoms_(never/rarely_vs._usually)
2600286	ENSG00000173992	CCS	rs34900764	chr11	66421976	1	6.3e-33	0.11159	Insomnia
5270379	ENSG00000011405	PIK3C2A	rs214932	chr11	17195511	1	7.2e-60	-0.280387	Highest_math_class_taken,Insomnia
4900333	ENSG00000063854	HAGH	rs9806826	chr16	1894912	1	5.93e-17	0.090874	Insulin-like_growth_factors
2510064	ENSG00000173402	DAG1	rs2282749	chr3	50250837	1	3.81e-05	-0.0136476	Intelligence
5890100	ENSG00000178750	STX19	rs56364604	chr3	93705034	1	3.14e-34	0.0636671	Intelligence
7150682	ENSG00000048405	ZNF800	rs2269728	chr7	127032580	1	1.97e-07	0.0439159	Intelligence
130161	ENSG00000182866	LCK	rs945213	chr1	32047632	1	1.58e-05	0.0447997	Intelligence_(MTAG)
2760494	ENSG00000197724	PHF2	rs4403473	chr9	96399174	1	3.77e-08	-0.0446645	Intelligence_(MTAG)
6060475	ENSG00000204217	BMPR2	rs146994087	chr2	203064749	1	7.34e-06	0.0659363	Intelligence_(MTAG)
3800487	ENSG00000124201	ZNFX1	rs6095298	chr20	47413079	1	1.92e-06	-0.0437146	Intelligence_(MTAG),Cognitive_performance_(MTAG),Cognitive_performance
730593	ENSG00000120029	ARMH3	rs67497633	chr10	103815495	1	3.85e-11	-0.0693935	Intelligence_(MTAG)
1090546	ENSG00000196850	PPTC7	chr12:111097007:D	chr12	111097007	1	1.73e-07	-0.111604	Intelligence_(MTAG)
5290239	ENSG00000166896	ATP23	rs11172389	chr12	58337671	1	6.51e-60	-0.247196	Intelligence_(MTAG)
940450	ENSG00000145020	AMT	chr3:49445687:D	chr3	49445687	1	1.5e-12	0.0747144	Intelligence_(MTAG)
5290053	ENSG00000276410	HIST1H2BB	chr6:26033810:I	chr6	26033810	1	6.62e-07	-0.0232987	Intelligence_(MTAG)
6020228	ENSG00000173540	GMPPB	rs4855882	chr3	49715354	1	1.83e-07	-0.0492593	Endometriosis_or_depression_(pleiotropy)
3930377	ENSG00000112343	TRIM38	chr6:26006237:I	chr6	26006237	1	2.54e-08	0.0807601	Intelligence_(MTAG)
6290435	ENSG00000114316	USP4	rs56306491	chr3	49314960	1	5.9e-13	0.0862646	Intelligence
2850202	ENSG00000182179	UBA7	rs7634886	chr3	49798920	1	2.41e-17	-0.0789135	Intelligence,Cognitive_performance,Waist-hip_ratio
6550349	ENSG00000166170	BAG5	rs1054080	chr14	104095701	1	3.79e-06	0.0372509	Intelligence,Highest_math_class_taken_(MTAG)
4730564	ENSG00000108395	TRIM37	rs302876	chr17	56766831	1	1.28e-14	0.0431435	Intelligence
1230192	ENSG00000169682	SPNS1	rs7140	chr16	28995757	1	9.83e-58	-0.318115	Lymphocyte_counts,Lymphocyte_counts,Triglyceride_levels,Red_cell_distribution_width,Low_density_lipoprotein_cholesterol_levels,Heel_bone_mineral_density,Triglyceride_levels,Lymphocyte_counts,Heel_bone_mineral_density,Triglycerides,Triglyceride_levels,Eczema,Hay_fever_and/or_eczema,Triglyceride_levels_x_alcohol_consumption_(drinkers_vs_non-drinkers)_interaction_(2df),Balding_type_1,Urinary_sodium_…
4200475	ENSG00000099308	MAST3	rs3736328	chr19	18263703	1	2.89e-11	-0.0701289	Intelligence
5690131	ENSG00000176476	SGF29	chr16:28539378:I	chr16	28539378	1	1.56e-17	-0.0796791	Intelligence
5080192	ENSG00000135919	SERPINE2	rs10194024	chr2	224890840	1	1.68e-43	-0.467521	Interleukin-10_levels
460575	ENSG00000184058	TBX1	rs72646967	chr22	19754091	1	7.41e-08	0.0210896	Interleukin-10_levels,Prostate_cancer
3940193	ENSG00000160783	PMF1	chr1:156197290:D	chr1	156197290	1	2.39e-05	-0.0319059	Intracerebral_hemorrhage,White_matter_hyperintensity_burden
6020717	ENSG00000174579	MSL2	rs1393787	chr3	135854201	1	9.86e-12	-0.0375991	Intraocular_pressure
2630020	ENSG00000196284	SUPT3H	rs12205312	chr6	45310265	1	1.17e-15	0.0321777	Intraocular_pressure
730291	ENSG00000164830	OXR1	rs2282510	chr8	107670141	1	2.36e-07	-0.0548704	Intraocular_pressure
6770228	ENSG00000279672	AP006621.5	rs4963156	chr11	780827	1	1.16e-32	0.0536449	Intraocular_pressure
5360392	ENSG00000078804	TP53INP2	rs6087608	chr20	33208547	1	1.28e-09	0.0420749	Irritable_mood
2120678	ENSG00000151725	CENPU	rs7679215	chr4	185635311	1	7.96e-30	0.0842737	Kawasaki_disease
7150484	ENSG00000160951	PTGER1	rs7252751	chr19	14591994	1	3.84e-08	0.0196071	Kidney_stones
3800603	ENSG00000198373	WWP2	rs9922964	chr16	69955820	1	1.97e-09	-0.062779	Knee_osteoarthritis
7380706	ENSG00000131669	NINJ1	rs7033638	chr9	95883785	1	6.21e-21	-0.24542	Lactate_dehydrogenase_levels
5220682	ENSG00000158604	TMED4	rs217399	chr7	44592091	1	1.67e-07	-0.0636514	LDL_cholesterol_levels_x_long_total_sleep_time_interaction_(2df_test)
5910689	ENSG00000113810	SMC4	rs7624902	chr3	160004026	1	4.72e-14	0.0648383	LDL_cholesterol
3310228	ENSG00000087884	AAMDC	rs1793335	chr11	77603922	1	2.23e-05	-0.0337988	Left-handedness
1450682	ENSG00000176912	TYMSOS	rs502396	chr18	659236	1	3.35e-11	0.0285524	Leukocyte_telomere_length
1340400	ENSG00000198937	CCDC167	rs71569377	chr6	37446163	1	2.17e-06	-0.119705	Lifetime_smoking_index
2000441	ENSG00000161395	PGAP3	rs732083	chr17	37834367	1	1.07e-26	-0.111935	Lifetime_smoking_index
7040327	ENSG00000112294	ALDH5A1	chr6:24487745:D	chr6	24487745	1	7.11e-23	-0.0960259	Liver_enzyme_levels_(alkaline_phosphatase)
5870403	ENSG00000134255	CEPT1	rs817582	chr1	111686054	1	4.88e-08	0.0775321	Liver_enzyme_levels_(gamma-glutamyl_transferase)
2750612	ENSG00000157837	SPPL3	rs4278584	chr12	121452249	1	5.72e-06	-0.0266622	Liver_enzyme_levels
430519	ENSG00000048828	FAM120A	rs10992800	chr9	96373818	1	3.07e-11	-0.0419785	Loneliness_(MTAG),Loneliness,Ability_to_confide_in_someone
7100458	ENSG00000116353	MECR	rs521300	chr1	29502572	1	5.04e-08	-0.0266229	Low_density_lipoprotein_cholesterol_levels
1430288	ENSG00000183214	MICA	rs114874557	chr6	31346554	1	6.03e-19	-0.860502	Low_density_lipoprotein_cholesterol_levels,Hip_circumference_adjusted_for_BMI
6580731	ENSG00000079805	DNM2	rs1610095	chr19	10904689	1	3.35e-06	-0.04584	Low_density_lipoprotein_cholesterol_levels,Total_cholesterol_levels
6040014	ENSG00000204991	SPIRE2	rs7204250	chr16	89883224	1	2.41e-09	0.0256543	Low_tan_response,Cancer_(pleiotropy)
7550022	ENSG00000164506	STXBP5	rs2786189	chr6	147531081	1	1.33e-10	-0.0440484	Low_vWF_levels
1570014	ENSG00000130703	OSBPL2	chr20:60870834:D	chr20	60870834	1	3.8e-62	-0.289834	Lumbar_spine_bone_mineral_density
4390121	ENSG00000130706	ADRM1	rs6089695	chr20	60808026	1	4.32e-06	0.0304355	Lumbar_spine_bone_mineral_density
3890228	ENSG00000149573	MPZL2	chr11:118126428:I	chr11	118126428	1	2.41e-06	0.0310908	Lung_adenocarcinoma
5360041	ENSG00000206395	DDAH2	rs558702	chr6	31870326	1	5.3e-18	0.192984	Lung_cancer,Lung_cancer_in_ever_smokers
2450465	ENSG00000071967	CYBRD1	chr2:172342684:I	chr2	172342684	1	5.8e-17	-0.284403	Lung_function_(FEV1/FVC)
2690270	ENSG00000163877	SNIP1	rs6704190	chr1	38010751	1	5.76e-13	-0.0721407	Lung_function_(FEV1/FVC)
3190059	ENSG00000132305	IMMT	rs12475079	chr2	86421209	1	3.3e-21	-0.0790593	Lung_function_(FEV1/FVC)
7510025	ENSG00000140391	TSPAN3	rs34443712	chr15	77359514	1	1.05e-11	0.0943614	Systolic_blood_pressure,Height,Systolic_blood_pressure_(cigarette_smoking_interaction),Lung_function_(FEV1/FVC),Systolic_blood_pressure,Diastolic_blood_pressure_(cigarette_smoking_interaction),Hypertension,Systolic_blood_pressure,Core_binding_factor_acute_myeloid_leukemia,Pulse_pressure,Height,Systolic_blood_pressure,Diastolic_blood_pressure,Highest_math_class_taken_(MTAG),Hip_circumference_adjus…
1440259	ENSG00000078674	PCM1	rs7821469	chr8	17894388	1	1.43e-07	-0.0517688	Lung_function_(FEV1/FVC)
270605	ENSG00000169689	CENPX	rs9895872	chr17	79972901	1	5.91e-06	0.0393394	Male-pattern_baldness,PR_interval,Lung_function_(FEV1/FVC)
6200743	ENSG00000166997	CNPY4	rs138129781	chr7	99801356	1	1.65e-09	-0.11725	Lung_function_(FEV1/FVC)
3290152	ENSG00000166526	ZNF3	rs74931323	chr7	99649155	1	1.81e-05	-0.0244838	Lung_function_(FEV1/FVC)
2750168	ENSG00000221838	AP4M1	rs68038211	chr7	99651367	1	5e-06	-0.0163699	Lung_function_(FEV1/FVC)
6330377	ENSG00000159720	ATP6V0D1	rs28765128	chr16	67452679	1	1.92e-16	-0.128955	Lung_function_(FEV1/FVC),Mean_platelet_volume,Mean_platelet_volume
1450678	ENSG00000103932	RPAP1	rs2297378	chr15	41816190	1	3.9e-18	-0.0728392	Lung_function_(FEV1/FVC)
1710386	ENSG00000241852	C8orf58	rs1871900	chr8	22481449	1	8.9e-09	0.0254642	Lung_function_(FEV1/FVC)
2350228	ENSG00000196981	WDR5B	chr3:122280304:I	chr3	122280304	1	9.33e-14	0.0337455	Lung_function_(FVC)
3520201	ENSG00000189362	NEMP2	rs12478437	chr2	191432415	1	2.63e-16	-0.0408567	Lung_function_(FVC)
3610300	ENSG00000160124	CCDC58	rs3828362	chr3	122131777	1	9.12e-46	1.06753	Lung_function_(FVC)
3610619	ENSG00000164548	TRA2A	rs118003225	chr7	23509295	1	4.22e-15	-0.152746	Lung_function_(FVC)
5390646	ENSG00000136169	SETDB2	rs11619265	chr13	50057633	1	6.08e-20	-0.0784514	Lung_function_(FVC)
5420719	ENSG00000115998	C2orf42	chr2:70334412:D	chr2	70334412	1	3.84e-08	-0.0505388	Lung_function_(FVC)
5670482	ENSG00000101557	USP14	rs12456191	chr18	178298	1	1.27e-09	-0.0449502	Lung_function_(FVC)
5960523	ENSG00000263072	ZNF213-AS1	rs224237	chr16	3181537	1	4.79e-07	0.0253295	Lung_function_(FVC)
6110367	ENSG00000108474	PIGL	rs3095174	chr17	16254494	1	1.31e-06	0.0164806	Lung_function_(FVC)
7320110	ENSG00000196821	C6orf106	rs2764203	chr6	34708901	1	2.16e-12	0.0802951	Lung_function_(FVC)
1030026	ENSG00000166582	CENPV	chr17:16160973:D	chr17	16160973	1	3.28e-29	-0.118083	Lung_function_(FVC)
70553	ENSG00000196968	FUT11	rs11000765	chr10	75512452	1	1.91e-18	0.113386	Lung_function_(FVC),Educational_attainment_(MTAG)
1500546	ENSG00000171695	LKAAEAR1	rs7271530	chr20	62727915	1	8.54e-11	-0.0295754	Lung_function_(FVC)
870711	ENSG00000151006	PRSS53	rs61239537	chr16	31012813	1	2.9e-06	-0.0252402	Lung_function_(FVC),Self-reported_math_ability_(MTAG),Neuroticism
4040019	ENSG00000156232	WHAMM	rs12903359	chr15	83502787	1	4.88e-13	0.0647529	Lung_function_(FVC)
3400397	ENSG00000149499	EML3	rs1801144	chr11	62381808	1	1.23e-21	0.0787379	Lung_function_(FVC)
6400332	ENSG00000143771	CNIH4	rs12758302	chr1	224616353	1	4.08e-11	-0.0785807	Lung_function_(FVC)
1340431	ENSG00000128891	CCDC32	rs8034043	chr15	40886017	1	6.19e-11	0.0274597	Lymphocyte_counts
1710736	ENSG00000135905	DOCK10	rs281524	chr2	225872968	1	3.56e-09	-0.0517193	Lymphocyte_counts
5360379	ENSG00000104388	RAB2A	rs10957145	chr8	61488254	1	1.07e-16	0.0752545	Lymphocyte_counts
6420632	ENSG00000078070	MCCC1	rs3732604	chr3	182810144	1	1.51e-08	0.0533834	Lymphocyte_counts
2190437	ENSG00000135587	SMPD2	rs4428538	chr6	109730848	1	1.09e-07	0.0284555	Lymphocyte_counts
1820722	ENSG00000077420	APBB1IP	rs11015098	chr10	26712073	1	4.18e-09	-0.055206	Lymphocyte_counts,Lymphocyte_counts
2490598	ENSG00000197043	ANXA6	rs11750621	chr5	150535262	1	1.49e-19	0.116482	Lymphocyte_counts,Lymphocyte_counts
5390338	ENSG00000160305	DIP2A	rs9306156	chr21	47960493	1	1.16e-83	0.475097	Lymphocyte_counts
5570041	ENSG00000105221	AKT2	rs150240344	chr19	40807287	1	2.02e-06	0.0562454	Lymphocyte_counts
6020209	ENSG00000100014	SPECC1L	rs79612614	chr22	24788697	1	3.9e-08	0.100369	Lymphocyte_counts,Lymphocyte_counts
1430278	ENSG00000143387	CTSK	rs4970976	chr1	150779524	1	2.1e-28	-0.0854005	Lymphocyte_counts,Lymphocyte_counts
4480504	ENSG00000198824	CHAMP1	rs2382725	chr13	114909524	1	2.83e-06	0.0418071	Lymphocyte_counts,Lymphocyte_counts
6100408	ENSG00000140853	NLRC5	rs7192652	chr16	57075180	1	3.06e-07	0.0568688	Lymphocyte_counts,Lymphocyte_counts,Eosinophil_counts,Eosinophil_counts,Eosinophil_counts,Lymphocyte_counts
1510014	ENSG00000160299	PCNT	rs9306156	chr21	47960493	1	3.52e-49	0.221306	Lymphocyte_counts
3060100	ENSG00000162104	ADCY9	rs34140544	chr16	4105786	1	1.08e-49	-1.14918	Lymphocyte_counts
3850615	ENSG00000160310	PRMT2	rs9306156	chr21	47960493	1	5.02e-60	1.21508	Lymphocyte_counts
6450154	ENSG00000160285	LSS	rs8132725	chr21	47960837	1	1.12e-25	0.944864	Lymphocyte_counts
160605	ENSG00000185989	RASA3	rs59555626	chr13	114927634	1	4.52e-25	1.04287	Lymphocyte_counts,Lymphocyte_counts
2350044	ENSG00000166035	LIPC	rs7161799	chr15	58770523	1	1.41e-22	1.57355	Lymphocyte_counts,Lymphocyte_counts,White_blood_cell_count,Eosinophil_counts
5290300	ENSG00000137845	ADAM10	rs7161799	chr15	58770523	1	2.51e-24	0.227837	Lymphocyte_counts,Lymphocyte_counts,White_blood_cell_count,Eosinophil_counts
1430138	ENSG00000185022	MAFF	rs4380	chr22	38569529	1	1.55e-15	0.123946	Lymphocyte_counts,Calcium_levels
6590632	ENSG00000128039	SRD5A3	rs11933778	chr4	56498973	1	1.77e-07	0.0267561	Lymphocyte_counts
2100333	ENSG00000184517	ZFP1	rs17673793	chr16	75205213	1	3.07e-14	-0.0648298	Lymphocyte_counts,Waist_circumference_adjusted_for_body_mass_index
1030743	ENSG00000173503	LTA	rs2229094	chr6	31540556	1	1.62e-09	-0.07842	Lymphocyte_counts,White_blood_cell_count,Lymphocyte_percentage_of_white_cells,Atopic_asthma
1510035	ENSG00000085832	EPS15	rs11205842	chr1	51856378	1	1.61e-10	0.0717654	Lymphocyte_percentage_of_white_cells,Self-reported_math_ability_(MTAG)
4040114	ENSG00000167074	TEF	rs73176682	chr22	41775880	1	2.67e-32	0.102203	Lymphocyte_percentage_of_white_cells
7160390	ENSG00000206312	NOTCH4	rs66491634	chr6	32528457	1	8.66e-07	0.0215087	Lymphoma,Neurofibrillary_tangles_(SNP_x_SNP_interaction),Lymphoma
6250564	ENSG00000075790	BCAP29	rs10224503	chr7	107075569	1	1.89e-06	0.0495802	Macular_thickness
6580379	ENSG00000164597	COG5	rs17154091	chr7	107084790	1	1.74e-71	0.283053	Macular_thickness
7100072	ENSG00000152556	PFKM	rs10875736	chr12	48472366	1	1.25e-13	0.0518065	Macular_thickness
430400	ENSG00000016864	GLT8D1	rs2251219	chr3	52584787	1	1.09e-21	-0.0753014	Major_mood_disorders
5290484	ENSG00000152700	SAR1B	rs246344	chr5	134043468	1	2.94e-07	0.0506044	Male_puberty_timing_(age_at_voice_breaking_MTAG)
3180672	ENSG00000189067	LITAF	rs8055928	chr16	11674275	1	4.99e-10	-0.0566929	Male-pattern_baldness
5220612	ENSG00000134463	ECHDC3	chr10:11783276:I	chr10	11783276	1	7.38e-19	0.92806	Male-pattern_baldness
6110195	ENSG00000165424	ZCCHC24	rs6858	chr10	81142365	1	9.01e-06	0.0267676	Adolescent_idiopathic_scoliosis,Adventurousness,Chronic_lymphocytic_leukemia,Male-pattern_baldness,Male-pattern_baldness,Venous_thromboembolism_(SNP_x_SNP_interaction)
360463	ENSG00000167720	SRR	rs12450028	chr17	2207425	1	2.11e-39	-0.0790448	Male-pattern_baldness
3190735	ENSG00000176101	SSNA1	chr9:140071763:I	chr9	140071763	1	9.26e-07	0.047267	Male-pattern_baldness
7570669	ENSG00000105963	ADAP1	rs6956301	chr7	971124	1	2.44e-08	0.514295	Mean_arterial_pressure
1050427	ENSG00000172171	TEFM	rs76065403	chr17	29211661	1	3.04e-30	-0.162525	Mean_corpuscular_hemoglobin
2340328	ENSG00000257103	LSM14A	rs1260626	chr19	34703200	1	1.07e-14	-0.0595628	Mean_corpuscular_hemoglobin
2450093	ENSG00000165280	VCP	rs808195	chr9	35025791	1	8.48e-08	0.049913	Mean_corpuscular_hemoglobin
3180553	ENSG00000171792	RHNO1	rs2074985	chr12	2978254	1	3.55e-25	-0.109435	Mean_corpuscular_hemoglobin
3710746	ENSG00000151093	OXSM	rs4681058	chr3	25440041	1	5.92e-06	-0.0282643	Mean_corpuscular_hemoglobin
4150575	ENSG00000050426	LETMD1	rs394384	chr12	51403649	1	5.28e-07	0.0808654	Mean_corpuscular_hemoglobin
5890253	ENSG00000142856	ITGB3BP	rs12754236	chr1	63946264	1	8.92e-29	0.917712	Mean_corpuscular_hemoglobin
6200072	ENSG00000183150	GPR19	rs10845612	chr12	12856605	1	7.46e-08	-0.0270934	Mean_corpuscular_hemoglobin
6450424	ENSG00000103024	NME3	rs9933403	chr16	1850194	1	8.03e-09	0.0798383	Mean_corpuscular_hemoglobin
2680577	ENSG00000125952	MAX	rs11626720	chr14	65538104	1	8.14e-12	-0.0897629	Mean_corpuscular_hemoglobin_concentration
6220092	ENSG00000136247	ZDHHC4	rs11559147	chr7	6617247	1	4.77e-14	0.0861073	Mean_corpuscular_hemoglobin_concentration
6510427	ENSG00000159579	RSPRY1	rs76954896	chr16	57307953	1	1.89e-06	-0.955648	Mean_corpuscular_hemoglobin_concentration
1190634	ENSG00000171298	GAA	rs12940486	chr17	78118569	1	4.11e-30	-0.891474	Mean_corpuscular_hemoglobin_concentration,Mean_corpuscular_hemoglobin_concentration,High_light_scatter_reticulocyte_percentage_of_red_cells,High_light_scatter_reticulocyte_count,Reticulocyte_fraction_of_red_cells,Reticulocyte_count,Immature_fraction_of_reticulocytes
4850091	ENSG00000126749	EMG1	rs12579775	chr12	7085171	1	4.04e-06	0.0564175	Mean_corpuscular_hemoglobin_concentration,Oleic_acid_(18:1n-9)_levels
4280390	ENSG00000214435	AS3MT	rs7917547	chr10	104812052	1	9.63e-07	-0.0236251	Mean_corpuscular_hemoglobin
4250653	ENSG00000260630	SNAI3-AS1	rs11076697	chr16	88740084	1	2.55e-08	-0.0290847	Mean_corpuscular_hemoglobin
5570427	ENSG00000115419	GLS	rs11894425	chr2	191837841	1	4.44e-08	0.062128	Mean_corpuscular_hemoglobin
3310451	ENSG00000165282	PIGO	rs542342	chr9	35084598	1	2.88e-06	0.0426412	Mean_corpuscular_hemoglobin
4610669	ENSG00000117650	NEK2	rs6664930	chr1	211795809	1	4.63e-06	-0.0167301	Mean_corpuscular_hemoglobin,Mean_corpuscular_hemoglobin
4780554	ENSG00000135100	HNF1A	rs11614326	chr12	122269182	1	2.47e-06	-0.013268	Mean_corpuscular_hemoglobin,Mean_corpuscular_hemoglobin
3390424	ENSG00000156886	ITGAD	rs2454909	chr16	31410948	1	1.52e-19	0.197808	Mean_corpuscular_hemoglobin
3520093	ENSG00000168056	LTBP3	rs1151488	chr11	65371604	1	2.07e-05	0.0729675	Mean_corpuscular_hemoglobin,Mean_corpuscular_hemoglobin_concentration,Mean_corpuscular_hemoglobin_concentration,Red_blood_cell_count,Mean_corpuscular_hemoglobin_concentration,Mean_corpuscular_hemoglobin
2810114	ENSG00000178761	FAM219B	rs872263	chr15	75136444	1	2.64e-05	0.0468513	Mean_corpuscular_hemoglobin,Mean_corpuscular_hemoglobin,Mean_corpuscular_hemoglobin
4760382	ENSG00000214140	PRCD	rs59035745	chr17	74444057	1	2.92e-06	0.028688	Mean_corpuscular_hemoglobin,Mean_corpuscular_hemoglobin,Mean_corpuscular_hemoglobin
50341	ENSG00000140497	SCAMP2	chr15:75225489:D	chr15	75225489	1	4.47e-07	-0.0597876	Mean_corpuscular_hemoglobin,Mean_corpuscular_hemoglobin,Mean_corpuscular_hemoglobin
2350504	ENSG00000025708	TYMP	rs140522	chr22	50971266	1	3.6e-12	0.160821	Mean_corpuscular_hemoglobin,Mean_corpuscular_hemoglobin,Mean_corpuscular_hemoglobin,Red_blood_cell_count,Red_blood_cell_count,Mean_corpuscular_volume,Red_blood_cell_count,Mean_corpuscular_hemoglobin,Mean_corpuscular_volume,Red_blood_cell_count,Red_blood_cell_traits,Multiple_sclerosis,Mean_corpuscular_volume,Red_blood_cell_count,Reticulocyte_count,Red_cell_distribution_width,Chronic_lymphocytic_le…
7150678	ENSG00000167461	RAB8A	rs12462700	chr19	16248944	1	1.12e-09	-0.080038	Mean_corpuscular_hemoglobin,Mean_corpuscular_hemoglobin,Mean_corpuscular_volume
6220538	ENSG00000147443	DOK2	rs17296501	chr8	21849566	1	1.29e-06	0.0600418	Mean_corpuscular_hemoglobin
5550554	ENSG00000174483	BBS1	rs1671063	chr11	66272142	1	8.14e-08	-0.0320784	Mean_corpuscular_hemoglobin
6370341	ENSG00000121067	SPOP	rs12937005	chr17	47756027	1	4.82e-06	-0.0501554	Mean_corpuscular_hemoglobin,Red_blood_cell_count
4850440	ENSG00000155393	HEATR3	chr16:50089132:D	chr16	50089132	1	1.27e-09	0.0470862	Mean_corpuscular_hemoglobin
990598	ENSG00000107949	BCCIP	rs10901447	chr10	127505863	1	3.68e-20	0.0833629	Mean_corpuscular_volume
1980164	ENSG00000089876	DHX32	rs11244678	chr10	127554534	1	2.56e-23	-0.099073	Mean_corpuscular_volume
2470196	ENSG00000137094	DNAJB5	rs62544119	chr9	35025837	1	1.21e-05	0.0337671	Mean_corpuscular_volume
2940022	ENSG00000106605	BLVRA	rs10951738	chr7	43673051	1	1.9e-14	0.0927884	Mean_corpuscular_volume
3930653	ENSG00000106603	COA1	rs34407109	chr7	43639000	1	6.85e-28	0.9462	Mean_corpuscular_volume
4260100	ENSG00000110060	PUS3	rs1124708	chr11	125774051	1	4.8e-14	-0.0659092	Mean_corpuscular_volume
5310170	ENSG00000172725	CORO1B	rs630172	chr11	67253673	1	7.14e-24	0.129049	Mean_corpuscular_volume
7400689	ENSG00000101193	GID8	rs755167	chr20	61546650	1	2.96e-14	-0.067498	Mean_corpuscular_volume
450673	ENSG00000158792	SPATA2L	rs13335097	chr16	89768560	1	6.77e-18	-0.100001	Mean_corpuscular_volume
110349	ENSG00000125755	SYMPK	rs112400363	chr19	46310228	1	1.14e-17	0.101802	Mean_corpuscular_volume
1510731	ENSG00000179698	WDR97	rs112249044	chr8	145183465	1	8.77e-11	-0.0966797	Mean_corpuscular_volume,Mean_corpuscular_hemoglobin
4730739	ENSG00000117676	RPS6KA1	rs3790644	chr1	26884676	1	5.79e-07	0.0600617	Mean_corpuscular_volume
7150541	ENSG00000122515	ZMIZ2	rs13238404	chr7	44851411	1	8.85e-12	-0.0809867	Mean_corpuscular_volume,Mean_corpuscular_hemoglobin,Mean_corpuscular_hemoglobin,Red_cell_distribution_width
7040161	ENSG00000119969	HELLS	rs11187948	chr10	96191943	1	1.12e-06	0.0237494	Mean_corpuscular_volume
2140273	ENSG00000198056	PRIM1	rs2277339	chr12	57146069	1	7.57e-09	-0.0853113	Mean_corpuscular_volume,Mean_corpuscular_volume,Appendicular_lean_mass,Mean_corpuscular_hemoglobin,Mean_corpuscular_hemoglobin,Mean_corpuscular_hemoglobin,Height,Age_at_menopause,Menopause_(age_at_onset),Menarche_(age_at_onset),Menopause_(age_at_onset),Menopause_(age_at_onset),Appendicular_lean_mass,Type_2_diabetes,Appendicular_lean_mass,Waist-to-hip_ratio_adjusted_for_BMI,Height,Waist-hip_ratio,…
3420026	ENSG00000026103	FAS	rs7072828	chr10	90754953	1	2.09e-13	-0.0748134	Mean_corpuscular_volume,Mean_corpuscular_volume
5550341	ENSG00000134545	KLRC1	rs10845130	chr12	10593613	1	6.12e-20	-0.465389	Mean_corpuscular_volume
5310259	ENSG00000166685	COG1	rs7212408	chr17	71207590	1	9.1e-09	-0.0470141	Mean_corpuscular_volume,Mean_corpuscular_volume,Mean_corpuscular_hemoglobin
450070	ENSG00000141428	C18orf21	chr18:33560133:D	chr18	33560133	1	2.42e-10	-0.0626052	Mean_corpuscular_volume,Mean_corpuscular_volume
4860356	ENSG00000112578	BYSL	rs62396757	chr6	41836815	1	4.34e-07	-0.0767813	Mean_corpuscular_volume
1240762	ENSG00000153561	RMND5A	chr2:86987885:D	chr2	86987885	1	9.32e-09	-0.564904	Mean_corpuscular_volume
5670382	ENSG00000185024	BRF1	rs2816609	chr14	105720803	1	4.6e-06	0.0301498	Mean_corpuscular_volume,Red_blood_cell_count
6020170	ENSG00000104738	MCM4	rs762679	chr8	48885436	1	1.71e-05	0.0585757	Mean_corpuscular_volume,Red_blood_cell_count,Red_blood_cell_count,Eosinophil_counts,Mean_corpuscular_hemoglobin,Mean_corpuscular_volume,Red_blood_cell_count
540717	ENSG00000196365	LONP1	rs35832694	chr19	5684775	1	3.31e-14	-0.0660029	Mean_corpuscular_volume,Red_cell_distribution_width,Red_cell_distribution_width
270445	ENSG00000163743	RCHY1	rs11731372	chr4	76326675	1	3.31e-20	0.948147	Mean_platelet_volume
460047	ENSG00000131373	HACL1	rs73042072	chr3	15873993	1	6.47e-08	-0.097147	Mean_platelet_volume
7040139	ENSG00000083812	ZNF324	rs4801274	chr19	59010593	1	8.88e-13	0.157949	Mean_platelet_volume
7320500	ENSG00000135968	GCC2	rs2438252	chr2	109119112	1	5.63e-17	0.0381971	Mean_platelet_volume
4490014	ENSG00000143643	TTC13	rs11122623	chr1	231066782	1	1.67e-12	0.0688273	Mean_platelet_volume
2190373	ENSG00000276747	PADI6	rs1535876	chr1	17712649	1	2.46e-30	-0.0475259	Mean_platelet_volume
4040382	ENSG00000146243	IRAK1BP1	rs72902902	chr6	79720120	1	9.87e-43	0.217748	Mean_platelet_volume
6770189	ENSG00000115310	RTN4	rs2588512	chr2	55192082	1	2.19e-18	0.153617	Mean_platelet_volume,Mean_platelet_volume
1470332	ENSG00000089327	FXYD5	rs12110	chr19	35660508	1	1.35e-38	-1.22817	Mean_platelet_volume,Mean_platelet_volume,Breast_cancer,Biomedical_quantitative_traits
3850500	ENSG00000221857	AC020907.2	rs12110	chr19	35660508	1	1.16e-22	-0.0704185	Mean_platelet_volume,Mean_platelet_volume,Breast_cancer,Biomedical_quantitative_traits
50086	ENSG00000140262	TCF12	rs4774245	chr15	57225148	1	1.3e-06	-0.0450548	Mean_platelet_volume,Mean_platelet_volume
1440142	ENSG00000156171	DRAM2	rs3762374	chr1	111682118	1	2.32e-11	0.0771241	Mean_platelet_volume
2340180	ENSG00000158710	TAGLN2	rs2789422	chr1	159892088	1	2.17e-07	-0.0760957	Mean_platelet_volume,Mean_platelet_volume,Mean_platelet_volume
6250605	ENSG00000166965	RCCD1	rs2290202	chr15	91512267	1	3.78e-22	0.057328	Mean_platelet_volume,Mean_platelet_volume
3610730	ENSG00000104783	KCNN4	rs56681946	chr19	44283031	1	4.23e-07	0.0253612	Mean_platelet_volume,Mean_platelet_volume
4390288	ENSG00000101158	NELFCD	rs34563478	chr20	57564695	1	1.83e-30	-0.174193	Mean_platelet_volume
2510039	ENSG00000149218	ENDOD1	rs2509814	chr11	94829514	1	5.09e-07	0.609239	Mean_platelet_volume,Mean_platelet_volume
5560246	ENSG00000140416	TPM1	rs11071720	chr15	63341996	1	1.45e-17	0.172308	Mean_platelet_volume,Mean_platelet_volume,Platelet_count,Platelet_count,Mean_platelet_volume,Platelet_count,Platelet_distribution_width,Mean_platelet_volume
3190239	ENSG00000198873	GRK5	rs10886437	chr10	121037154	1	2.1e-08	-0.123704	Mean_platelet_volume,Mean_platelet_volume,Thrombin-induced_platelet_aggregation,Venous_thromboembolism,Mean_platelet_volume,Platelet_count,Platelet_distribution_width,Venous_thromboembolism,Venous_thromboembolism
6770543	ENSG00000103184	SEC14L5	rs9925477	chr16	5023061	1	5.71e-14	-0.101513	Mean_platelet_volume
1110494	ENSG00000166881	NEMP1	rs7314487	chr12	56987070	1	1.23e-05	-0.0382779	Mean_platelet_volume,Platelet_count,Platelet_count
3610164	ENSG00000007341	ST7L	rs7544663	chr1	113089006	1	9e-36	0.051235	Mean_platelet_volume
6900600	ENSG00000182544	MFSD5	rs56159847	chr12	53642866	1	1.42e-05	0.0414827	Mean_platelet_volume
2640128	ENSG00000116641	DOCK7	chr1:63048270:I	chr1	63048270	1	1.62e-14	-0.718972	Mean_platelet_volume
1820270	ENSG00000104043	ATP8B4	rs4143837	chr15	50406183	1	1.97e-15	0.655959	Mean_platelet_volume
4780224	ENSG00000197457	STMN3	rs4809222	chr20	62383796	1	2.31e-06	-0.109321	Meat-related_diet
3310463	ENSG00000075884	ARHGAP15	rs76217384	chr2	144200697	1	8.8e-08	-0.593306	Medication_use_(agents_acting_on_the_renin-angiotensin_system)
4830424	ENSG00000007944	MYLIP	rs6920309	chr6	16134247	1	4.38e-08	-0.0840226	Medication_use_(HMG_CoA_reductase_inhibitors)
70070	ENSG00000178719	GRINA	rs7013938	chr8	145050336	1	9.37e-07	0.0462742	Medication_use_(HMG_CoA_reductase_inhibitors)
5720154	ENSG00000204859	ZBTB48	rs7521134	chr1	6657240	1	2.51e-09	0.0459659	Medication_use_(HMG_CoA_reductase_inhibitors)
1050500	ENSG00000178209	PLEC	rs10098685	chr8	145030443	1	7.07e-06	0.171638	Medication_use_(HMG_CoA_reductase_inhibitors)
3460692	ENSG00000083799	CYLD	rs11649380	chr16	50346307	1	7.12e-07	0.0639873	Medication_use_(thyroid_preparations)
3930019	ENSG00000081985	IL12RB2	rs10489626	chr1	67793171	1	2.75e-29	-0.300663	Medication_use_(thyroid_preparations),Hypothyroidism
5570730	ENSG00000127666	TICAM1	rs7249774	chr19	4835855	1	6.62e-06	-0.0535981	Medication_use_(thyroid_preparations)
6350075	ENSG00000177946	CENPBD1	rs4785763	chr16	90066936	1	6.5e-06	-0.440123	Melanoma,Melanoma
940576	ENSG00000166529	ZSCAN21	chr7:99666617:I	chr7	99666617	1	2.4e-06	-0.0399312	Menarche_(age_at_onset)
6980255	ENSG00000213625	LEPROT	rs17750	chr1	65898873	1	2.89e-21	-0.169169	Menarche_(age_at_onset)
4540288	ENSG00000197622	CDC42SE1	rs10888405	chr1	151111527	1	4.95e-13	-0.1421	Menarche_(age_at_onset)
270619	ENSG00000122034	GTF3A	rs9507895	chr13	28018237	1	2e-08	0.0546184	Menarche_(age_at_onset)
4780615	ENSG00000182718	ANXA2	rs8033800	chr15	60689179	1	4.15e-14	-0.683	Menarche_(age_at_onset),Height,Menarche_(age_at_onset),Male_puberty_timing_(age_at_voice_breaking_MTAG)
6860373	ENSG00000177963	RIC8A	rs7481518	chr11	240867	1	1.2e-05	-0.0367975	Menarche_(age_at_onset)
870148	ENSG00000116062	MSH6	rs3136249	chr2	48013238	1	5.57e-09	0.0711101	Menarche_(age_at_onset)
4250095	ENSG00000126267	COX6B1	rs10422762	chr19	36157167	1	7.39e-07	-0.0393994	Menarche_(age_at_onset)
7550601	ENSG00000185627	PSMD13	rs2178798	chr11	254869	1	5.88e-06	-0.0435912	Meningioma
1190037	ENSG00000125885	MCM8	rs236118	chr20	5938207	1	8.31e-15	-0.0706805	Menopause_(age_at_onset)
2640020	ENSG00000260724	VN1R69P	rs7191585	chr16	34224420	1	0.000223352	0.0150736	Menopause_(age_at_onset)
3120653	ENSG00000117481	NSUN4	rs12137934	chr1	46728913	1	1.82e-19	0.0730935	Menopause_(age_at_onset)
1430639	ENSG00000163319	MRPS18C	rs4235062	chr4	84351153	1	2.3e-07	0.0440854	Menopause_(age_at_onset),Menopause_(age_at_onset)
130064	ENSG00000038002	AGA	rs13106192	chr4	178362122	1	1.36e-32	-0.961705	Metabolite_levels
6900440	ENSG00000100075	SLC25A1	rs807669	chr22	19154522	1	3.2e-18	-0.07042	Metabolite_levels
5960133	ENSG00000147862	NFIB	rs10738356	chr9	14202689	1	3.45e-06	0.0866066	Metastasis_at_diagnosis_in_osteosarcoma,Metastasis_at_diagnosis_in_osteosarcoma
3930020	ENSG00000174080	CTSF	rs2242663	chr11	66335308	1	3.22e-31	0.224596	Moderate_to_vigorous_physical_activity_levels
3130136	ENSG00000105851	PIK3CG	rs4730210	chr7	106562157	1	2.37e-34	1.12694	Monocyte_count
3390253	ENSG00000121895	TMEM156	rs7686415	chr4	39038101	1	5.28e-10	-0.552485	Monocyte_count
3460687	ENSG00000052749	RRP12	rs11814021	chr10	99158386	1	1.75e-07	0.0514147	Monocyte_count
6840711	ENSG00000115866	DARS	rs309165	chr2	136667301	1	1.35e-15	0.113858	Monocyte_count
7200768	ENSG00000115232	ITGA4	rs155149	chr2	182329647	1	2.52e-06	-0.064479	Monocyte_count
3170239	ENSG00000103653	CSK	rs4886613	chr15	75142040	1	6.82e-15	-0.0821255	Monocyte_count
4480132	ENSG00000140474	ULK3	rs6939	chr15	75136257	1	4.82e-08	-0.0475316	Monocyte_count
1570039	ENSG00000121716	PILRB	rs3991498	chr7	99904969	1	3.89e-35	0.307842	Heel_bone_mineral_density
6510189	ENSG00000196715	VKORC1L1	rs6959267	chr7	65423589	1	2.3e-21	0.0570487	Monocyte_count,Rheumatoid_arthritis
1500653	ENSG00000213071	LPAL2	chr6:160887298:D	chr6	160887298	1	7.57e-06	0.0194961	Monocyte_count
6060315	ENSG00000149781	FERMT3	rs2325786	chr11	63927130	1	1.75e-05	0.0319188	Monocyte_count
160292	ENSG00000100298	APOBEC3H	rs41281251	chr22	39493251	1	2.86e-20	-0.210358	Monocyte_count
2690711	ENSG00000182986	ZNF320	rs3810115	chr19	53400760	1	7.96e-13	-0.0822456	Monocyte_count,Monocyte_count
7100437	ENSG00000099940	SNAP29	rs178092	chr22	21258292	1	1.75e-44	1.16589	Monocyte_count,Monocyte_count
580332	ENSG00000133065	SLC41A1	rs708727	chr1	205767885	1	3.2e-07	0.035752	Monocyte_count
2340215	ENSG00000067082	KLF6	rs12221160	chr10	3823419	1	2.56e-06	0.0483347	Monocyte_count,Monocyte_count
7400719	ENSG00000171311	EXOSC1	chr10:99162370:D	chr10	99162370	1	1.43e-06	0.0372289	Monocyte_count
4180068	ENSG00000130592	LSP1	rs907612	chr11	1874221	1	4.14e-13	0.112318	Monocyte_count,Monocyte_count,Monocyte_count,Monocyte_percentage_of_white_cells,Granulocyte_percentage_of_myeloid_white_cells
2900239	ENSG00000101331	CCM2L	rs8114375	chr20	31196471	1	1.47e-06	-0.016522	Monocyte_count,Monocyte_count,Monocyte_percentage_of_white_cells,Granulocyte_percentage_of_myeloid_white_cells,Monocyte_count
4640064	ENSG00000111321	LTBR	rs2364481	chr12	6497260	1	4.37e-23	-0.153511	Monocyte_count,Monocyte_count,Monocyte_percentage_of_white_cells,Tonsillectomy,Tonsillectomy,Granulocyte_percentage_of_myeloid_white_cells,Mosaic_loss_of_chromosome_Y_(Y_chromosome_dosage),Mosaic_loss_of_chromosome_Y_(Y_chromosome_dosage),Juvenile_idiopathic_arthritis_(oligoarticular_or_rheumatoid_factor-negative_polyarticular)
4220450	ENSG00000151746	BICD1	rs139226088	chr12	32539293	1	5.15e-08	0.583486	Monocyte_count,Monocyte_count
5270743	ENSG00000132670	PTPRA	rs6084183	chr20	2811868	1	3.23e-11	-0.0597429	Monocyte_count,Monocyte_count
130121	ENSG00000025156	HSF2	rs509596	chr6	122799541	1	4.5e-14	0.0574471	Monocyte_count,Body_mass_index,Body_mass_index
1470465	ENSG00000111266	DUSP16	rs12582158	chr12	12896898	1	6.2e-06	0.0292951	Monocyte_count,Prostate_cancer,Birth_length_(MTAG),Birth_weight,Birth_weight_(MTAG)
5810086	ENSG00000144362	PHOSPHO2	rs12994589	chr2	170550217	1	2e-44	-0.109185	Monocyte_count
2340414	ENSG00000108219	TSPAN14	rs2343551	chr10	82267945	1	4.68e-06	0.0694383	Monocyte_count
7160753	ENSG00000142230	SAE1	rs177918	chr19	47634313	1	1.85e-06	-0.0467202	Monocyte_count,White_blood_cell_count
1230767	ENSG00000185201	IFITM2	rs10398	chr11	308180	1	1.29e-11	0.760503	Monocyte_percentage_of_white_cells
4280228	ENSG00000116679	IVNS1ABP	rs10732976	chr1	185409061	1	4.45e-43	0.322116	Monocyte_percentage_of_white_cells,Granulocyte_percentage_of_myeloid_white_cells
20446	ENSG00000172216	CEBPB	rs913678	chr20	48955424	1	5.39e-08	-0.0878086	Monocyte_percentage_of_white_cells,Granulocyte_percentage_of_myeloid_white_cells,Monocyte_count,Mouth_ulcers,Inflammatory_bowel_disease,Ulcerative_colitis
4880445	ENSG00000069275	NUCKS1	rs823111	chr1	205701870	1	1.01e-15	-0.0882498	Monocyte_percentage_of_white_cells
7510681	ENSG00000085491	SLC25A24	rs828999	chr1	108744934	1	5.36e-15	0.0417576	Monocyte_percentage_of_white_cells
3990608	ENSG00000112893	MAN2A1	rs76743331	chr5	109227438	1	1.43e-05	-0.122241	Mood_instability
4120356	ENSG00000143919	CAMKMT	rs12987925	chr2	44861606	1	2.17e-07	-0.0331404	Morning_person
2070195	ENSG00000165684	SNAPC4	rs191129675	chr9	139294637	1	5.35e-11	-0.128097	Morning_person
6100192	ENSG00000164924	YWHAZ	rs72667350	chr8	101906752	1	4.52e-06	0.0523422	Morning_person
430170	ENSG00000162542	TMCO4	rs4912145	chr1	20023833	1	1.94e-07	0.0348089	Morning_person,Chronotype
3290551	ENSG00000075151	EIF4G3	chr1:21532574:D	chr1	21532574	1	1.19e-25	0.146762	Morning_person,Ease_of_getting_up_in_the_morning
4640066	ENSG00000049245	VAMP3	chr1:7906859:I	chr1	7906859	1	1.11e-12	0.0888593	Morning_person
3290717	ENSG00000087338	GMCL1	rs35689321	chr2	70032702	1	4.53e-08	0.06965	Morningness
10102	ENSG00000205659	LIN52	rs11622838	chr14	74669359	1	3.57e-06	-0.0398881	Morningness
6550373	ENSG00000166451	CENPN	rs79957369	chr16	81059259	1	1.77e-34	0.18673	Mosaic_loss_of_chromosome_Y_(Y_chromosome_dosage)
1340689	ENSG00000163902	RPN1	chr3:128380906:D	chr3	128380906	1	1.34e-11	-0.0774375	Mosaic_loss_of_chromosome_Y_(Y_chromosome_dosage),Mosaic_loss_of_chromosome_Y_(Y_chromosome_dosage)
2350468	ENSG00000138468	SENP7	rs2682384	chr3	101112472	1	5.09e-24	0.0942575	Mosaic_loss_of_chromosome_Y_(Y_chromosome_dosage),Mosaic_loss_of_chromosome_Y_(Y_chromosome_dosage)
3450338	ENSG00000243496	HLA-DOB	rs144541539	chr6	32743835	1	2.41e-24	0.37826	Mosquito_bite_size
3400270	ENSG00000173821	AC124319.1	rs8065290	chr17	78401588	1	2.49e-34	0.208308	Moyamoya_disease
3990224	ENSG00000215788	TNFRSF25	chr1:6526238:D	chr1	6526238	1	1.63e-06	-0.251038	Multiple_sclerosis
4610672	ENSG00000135362	PRR5L	rs1365120	chr11	36438075	1	5.14e-08	0.096888	Multiple_sclerosis
5420487	ENSG00000104427	ZC2HC1A	rs10957896	chr8	79558605	1	6.37e-06	0.0250754	Multiple_sclerosis
6370768	ENSG00000010030	ETV7	rs9368928	chr6	36365736	1	3.57e-07	0.0204023	Multiple_sclerosis,Body_fat_distribution_(leg_fat_ratio),Body_fat_distribution_(arm_fat_ratio),Body_fat_distribution_(leg_fat_ratio),Body_fat_distribution_(arm_fat_ratio),Body_fat_distribution_(trunk_fat_ratio),Body_fat_distribution_(arm_fat_ratio)
6550273	ENSG00000140030	GPR65	rs2301123	chr14	88419358	1	8.3e-07	-0.129587	Multiple_sclerosis
7550066	ENSG00000153208	MERTK	rs12466812	chr2	112654009	1	3.79e-07	-0.0438466	Multiple_sclerosis
5420398	ENSG00000173113	TRMT112	rs66493355	chr11	64108539	1	2.96e-27	-0.960986	Multiple_sclerosis
520750	ENSG00000126432	PRDX5	rs11231749	chr11	64095178	1	1.27e-27	-0.14102	Multiple_sclerosis
2570132	ENSG00000069493	CLEC2D	rs1985788	chr12	9871872	1	1.45e-09	-0.0257436	Multiple_sclerosis
1940452	ENSG00000088002	SULT2B1	rs1320302	chr19	49918814	1	3.62e-06	0.0161047	Multiple_sclerosis
3800373	ENSG00000104894	CD37	chr19:49837377:I	chr19	49837377	1	9.18e-27	-0.14272	Multiple_sclerosis
2490446	ENSG00000100030	MAPK1	rs8136590	chr22	22149143	1	7.19e-06	-0.0375609	Multiple_sclerosis,Multiple_sclerosis
870056	ENSG00000123427	EEF1AKMT3	rs11172344	chr12	58193448	1	2.26e-65	0.229014	Multiple_sclerosis,Heel_bone_mineral_density
2470608	ENSG00000131899	LLGL1	rs2245430	chr17	18141705	1	1.18e-07	-0.0805046	Multiple_sclerosis
3890408	ENSG00000125844	RRBP1	rs6034875	chr20	17627727	1	5.51e-13	-0.092817	Myeloperoxidase_levels
6900612	ENSG00000125868	DSTN	rs6034875	chr20	17627727	1	9.79e-16	-0.662291	Myeloperoxidase_levels
4010386	ENSG00000137338	PGBD1	rs1778483	chr6	28240991	1	1.18e-07	0.0183707	Myopia
110326	ENSG00000135437	RDH5	rs3138141	chr12	56115778	1	5.61e-24	-0.0790773	Myopia,Spherical_equivalent_or_myopia_(age_of_diagnosis),Myopia_(age_of_diagnosis),Advanced_age-related_macular_degeneration
7550181	ENSG00000142166	IFNAR1	rs8178573	chr21	34670816	1	1.85e-19	0.082705	Narcolepsy
3990477	ENSG00000177000	MTHFR	rs3818762	chr1	11851003	1	4.12e-32	1.06112	Natriuretic_peptide_levels
5080561	ENSG00000138376	BARD1	rs6715570	chr2	215673440	1	4.98e-24	0.928693	Neuroblastoma_(high-risk)
2510278	ENSG00000116670	MAD2L2	rs12140970	chr1	11719724	1	2.52e-13	-0.808678	Neurological_blood_protein_biomarker_levels
3120091	ENSG00000167850	CD300C	chr17:72538350:D	chr17	72538350	1	4.92e-23	-1.39328	Neurological_blood_protein_biomarker_levels
3460685	ENSG00000115919	KYNU	rs78244381	chr2	143681749	1	3.99e-12	0.302731	Neurological_blood_protein_biomarker_levels
3800296	ENSG00000112139	MDGA1	rs9349050	chr6	37663624	1	1.57e-12	-0.631227	Neurological_blood_protein_biomarker_levels,Smoking_initiation_(ever_regular_vs_never_regular)_(MTAG)
5260376	ENSG00000174788	PCP2	rs8104339	chr19	7703605	1	2.52e-11	-0.0273208	Neuropathic_pain_in_head_and_neck_cancer
4540398	ENSG00000162373	BEND5	chr1:49246883:D	chr1	49246883	1	9.02e-08	-0.114679	Neuroticism
7330070	ENSG00000159314	ARHGAP27	rs145620712	chr17	43530550	1	6.63e-10	-0.0325132	Neuroticism
3170201	ENSG00000213047	DENND1B	chr1:197362932:I	chr1	197362932	1	9.4e-06	0.0491914	Neuroticism
1260020	ENSG00000115129	TP53I3	rs185678883	chr2	23947845	1	9.78e-07	0.0676904	Neuroticism,Depressive_symptoms,Positive_affect
540056	ENSG00000114054	PCCB	rs681783	chr3	136035303	1	7.86e-18	0.0697462	Neuroticism,Feeling_nervous
2260438	ENSG00000169118	CSNK1G1	rs35755513	chr15	64648186	1	8.78e-11	-0.0443814	Neuroticism,General_factor_of_neuroticism,Depressed_affect
240309	ENSG00000164733	CTSB	chr8:11697098:D	chr8	11697098	1	9.54e-11	0.59423	Neuroticism
7570068	ENSG00000100393	EP300	rs35822643	chr22	41215419	1	5.8e-08	0.0672178	Neuroticism,Neurociticism,Feeling_worry
7150519	ENSG00000133794	ARNTL	chr11:13279018:D	chr11	13279018	1	4.6e-12	0.0624504	Neuroticism,Neurociticism,Predicted_visceral_adipose_tissue,Well-being_spectrum_(multivariate_analysis)
4900593	ENSG00000128487	SPECC1	rs112817805	chr17	19923924	1	9.06e-26	0.119706	Neutrophil_count
2450131	ENSG00000108175	ZMIZ1	rs2802372	chr10	81047575	1	1.12e-24	0.208112	Neutrophil_count,Granulocyte_count
7400537	ENSG00000277656	GSTT1	rs113413	chr22	24292264	1	2.08e-42	-1.10396	Neutrophil_count
2480039	ENSG00000155096	AZIN1	rs11993347	chr8	103919090	1	4.5e-15	-0.0746029	Neutrophil_count
6580553	ENSG00000114770	ABCC5	rs73179688	chr3	183693410	1	1.89e-17	-0.0735597	Neutrophil_count,Neutrophil_count
3800725	ENSG00000063176	SPHK2	rs10426317	chr19	49148781	1	2.62e-06	-0.0480827	Neutrophil_count,Neutrophil_count,White_blood_cell_count,White_blood_cell_count
2680072	ENSG00000130558	OLFM1	rs1038193	chr9	137855206	1	6.81e-07	0.0464461	Neutrophil_count,Neutrophil_count,White_blood_cell_count
110092	ENSG00000183828	NUDT14	rs66956754	chr14	105648000	1	3.96e-24	0.221439	Neutrophil_count
840068	ENSG00000171860	C3AR1	rs2072448	chr12	8210697	1	3.74e-12	0.0882164	Neutrophil_count
3520202	ENSG00000107099	DOCK8	rs3209441	chr9	286491	1	4.65e-14	-0.829757	Neutrophil_count,Sum_basophil_neutrophil_counts,White_blood_cell_count
2060193	ENSG00000105726	ATP13A1	rs56408111	chr19	19793545	1	4.08e-48	0.434865	Neutrophil_count
4210612	ENSG00000065000	AP3D1	rs8100122	chr19	2106333	1	6.38e-11	-0.0664886	Neutrophil_count,White_blood_cell_count
6270634	ENSG00000189077	TMEM120A	rs2302434	chr7	75630183	1	2.06e-12	0.090165	Neutrophil_count
4180494	ENSG00000005844	ITGAL	rs11150589	chr16	30482494	1	4.51e-10	-0.0628855	Neutrophil_percentage_of_white_cells,Ulcerative_colitis,Ulcerative_colitis
540544	ENSG00000076258	FMO4	rs10912833	chr1	171329277	1	2.36e-07	0.0359446	Nil
1770731	ENSG00000196415	PRTN3	rs62132294	chr19	839298	1	1.55e-06	0.0851041	Nil
2680450	ENSG00000124575	HIST1H1D	rs806786	chr6	26259748	1	6.51e-06	0.0823806	Nil
6860544	ENSG00000164916	FOXK1	rs7781115	chr7	4784816	1	1.02e-06	-0.047303	Nil
6370612	ENSG00000258289	CHURC1	rs11158569	chr14	65400069	1	1.65e-94	0.919844	Nil
2710463	ENSG00000197119	SLC25A29	rs1059264	chr14	100769163	1	2.9e-93	0.474623	Nil
1710132	ENSG00000136146	MED4	rs4941620	chr13	48549408	1	2.79e-87	-0.625654	Nil
6770392	ENSG00000075142	SRI	rs1063964	chr7	87835469	1	3.76e-84	0.522058	Nil
2000209	ENSG00000214941	ZSWIM7	rs2286796	chr17	15884227	1	3.04e-81	0.447173	Nil
3520440	ENSG00000144401	METTL21A	rs2551930	chr2	208469585	1	7.53e-80	0.363916	Nil
1510743	ENSG00000163584	RPL22L1	rs13063927	chr3	170582888	1	1.92e-79	0.2642	Nil
4640161	ENSG00000187624	C17orf97	rs11150882	chr17	259648	1	2.63e-78	0.566037	Nil
3390373	ENSG00000177370	TIMM22	chr17:905386:I	chr17	905386	1	3.14e-78	-0.382186	Nil
160446	ENSG00000147421	HMBOX1	rs10088428	chr8	28909523	1	9.32e-75	-0.361096	Nil
6130382	ENSG00000165983	PTER	rs1055340	chr10	16555528	1	4.83e-74	0.377586	Nil
7610309	ENSG00000184898	RBM43	rs56376752	chr2	152118275	1	8.45e-74	-0.305753	Nil
380551	ENSG00000111671	SPSB2	rs3825335	chr12	6982452	1	4.83e-72	0.294211	Nil
1940612	ENSG00000088930	XRN2	rs202835	chr20	21302885	1	1.55e-71	0.415908	Nil
1070736	ENSG00000133302	SLF1	chr5:93992546:D	chr5	93992546	1	1.31e-68	-0.211634	Nil
5310241	ENSG00000175768	TOMM5	rs7031047	chr9	37594825	1	2.65e-68	0.371571	Nil
3310376	ENSG00000134809	TIMM10	rs2848626	chr11	57283988	1	5.9e-68	0.511072	Nil
3400408	ENSG00000141698	NT5C3B	rs7212972	chr17	39980819	1	1.16e-67	-0.229127	Nil
60437	ENSG00000083444	PLOD1	rs58495963	chr1	12012980	1	2.24e-67	-0.423709	Nil
1780600	ENSG00000198851	CD3E	rs7479373	chr11	118171285	1	2.65e-67	0.984671	Nil
110291	ENSG00000166796	LDHC	chr11:18412389:D	chr11	18412389	1	8.91e-67	0.214664	Nil
2190707	ENSG00000120675	DNAJC15	rs2281782	chr13	43598191	1	2.18e-66	-0.309457	Nil
2320079	ENSG00000103202	NME4	rs7188541	chr16	446095	1	4.66e-66	0.636284	Nil
6270278	ENSG00000198862	LTN1	rs2776232	chr21	30284331	1	5.65e-64	-0.155889	Nil
7320717	ENSG00000259075	POC1B-GALNT4	rs4842492	chr12	89909062	1	5.8e-62	0.281587	Nil
1240309	ENSG00000110074	FOXRED1	rs672908	chr11	126149651	1	2.91e-61	0.212172	Nil
2230431	ENSG00000128604	IRF5	rs10229001	chr7	128599397	1	3.73e-60	-1.22843	Nil
4260609	ENSG00000237651	C2orf74	rs2167564	chr2	61400816	1	5e-60	0.235231	Nil
3290576	ENSG00000105053	VRK3	rs12971775	chr19	50479238	1	3.09e-59	-0.329122	Nil
5690543	ENSG00000198468	FLVCR1-DT	rs61832056	chr1	213015323	1	8.1e-59	1.26132	Nil
7160612	ENSG00000055483	USP36	rs3744799	chr17	76794774	1	3.95e-58	0.32459	Nil
6900053	ENSG00000166387	PPFIBP2	rs7126061	chr11	7548423	1	4.98e-58	0.386055	Nil
7650615	ENSG00000137106	GRHPR	rs7856656	chr9	37421065	1	4.75e-57	0.205396	Nil
2100722	ENSG00000117533	VAMP4	rs78075821	chr1	171724645	1	1.14e-56	0.255637	Nil
1690161	ENSG00000163428	LRRC58	chr3:120082075:D	chr3	120082075	1	1.25e-56	-0.329538	Nil
6180377	ENSG00000105483	CARD8	rs1347170	chr19	48713950	1	2.84e-56	-1.19097	Nil
3060471	ENSG00000001561	ENPP4	rs7769738	chr6	46110726	1	3.06e-56	0.251539	Nil
360156	ENSG00000105278	ZFR2	rs8110279	chr19	3828433	1	4.44e-56	-0.228345	Nil
240152	ENSG00000204650	LINC02210	chr17:44166080:I	chr17	44166080	1	1.59e-55	0.19904	Nil
4120154	ENSG00000086232	EIF2AK1	rs62456202	chr7	6079951	1	4.03e-55	0.199204	Nil
5810411	ENSG00000163162	RNF149	rs10496353	chr2	101917459	1	8.6e-55	0.392249	Nil
4730168	ENSG00000104835	SARS2	rs730078	chr19	39421388	1	2.86e-54	-0.174916	Nil
240110	ENSG00000029725	RABEP1	rs7426	chr17	5288983	1	4.93e-54	0.258677	Nil
4010072	ENSG00000136197	C7orf25	rs616746	chr7	42942731	1	8.94e-54	-0.244118	Nil
7200315	ENSG00000066926	FECH	chr18:55221716:D	chr18	55221716	1	1.41e-53	0.265797	Nil
3290209	ENSG00000012963	UBR7	rs2905	chr14	93693422	1	3.16e-53	0.204647	Nil
2940647	ENSG00000188321	ZNF559	rs28384491	chr19	9434872	1	5.41e-53	-0.293115	Nil
6940521	ENSG00000055950	MRPL43	rs3740490	chr10	102756743	1	5.63e-53	0.243835	Nil
6840600	ENSG00000198756	COLGALT2	rs10911473	chr1	183935353	1	6.51e-53	0.463526	Nil
3180682	ENSG00000186716	BCR	rs140509	chr22	23652212	1	1.18e-52	1.12132	Nil
1010315	ENSG00000140471	LINS1	rs6598356	chr15	101109893	1	8.85e-52	-0.197731	Nil
6590731	ENSG00000047579	DTNBP1	rs742105	chr6	15573074	1	3e-51	-0.198417	Nil
4390390	ENSG00000240344	PPIL3	rs2136600	chr2	201742345	1	5.26e-51	-1.37395	Nil
2650110	ENSG00000114742	WDR48	rs3736573	chr3	39129742	1	6.1e-51	0.247891	Nil
770593	ENSG00000128534	LSM8	rs2896241	chr7	117822380	1	1.08e-50	-0.117651	Nil
2070605	ENSG00000075239	ACAT1	rs61214973	chr11	107990733	1	1.3e-50	0.246486	Nil
1410246	ENSG00000125124	BBS2	rs8060037	chr16	56484820	1	2.16e-50	-0.245756	Nil
290156	ENSG00000116698	SMG7	chr1:183523503:I	chr1	183523503	1	2.22e-50	-0.224095	Nil
5130440	ENSG00000136717	BIN1	rs10194375	chr2	127839781	1	4.31e-50	0.267262	Nil
4010021	ENSG00000141560	FN3KRP	rs2246577	chr17	80680394	1	4.4e-50	1.12766	Nil
6560156	ENSG00000108861	DUSP3	rs15359	chr17	41843979	1	4.46e-50	-0.404098	Nil
2810674	ENSG00000146833	TRIM4	rs2527919	chr7	99494513	1	5.09e-50	0.191344	Nil
5910215	ENSG00000108384	RAD51C	rs34717648	chr17	56886624	1	1.21e-49	0.242808	Nil
2710615	ENSG00000100997	ABHD12	rs6138609	chr20	25570985	1	1.89e-49	0.114845	Nil
3610671	ENSG00000145284	SCD5	rs12643986	chr4	83783372	1	2.7e-49	1.34185	Nil
6100239	ENSG00000155542	SETD9	rs832402	chr5	56265168	1	3.93e-49	-0.19718	Nil
2320187	ENSG00000175221	MED16	chr19:882386:D	chr19	882386	1	1.5e-48	1.25824	Nil
7650341	ENSG00000128699	ORMDL1	rs1055091	chr2	190635143	1	1.66e-48	-0.121906	Nil
7000746	ENSG00000144559	TAMM41	rs420537	chr3	11886751	1	2.34e-48	-0.149509	Nil
6040129	ENSG00000143155	TIPRL	rs10753766	chr1	168166616	1	2.56e-48	0.206093	Nil
5130468	ENSG00000166847	DCTN5	rs249870	chr16	23666178	1	1.49e-47	0.20522	Nil
6380612	ENSG00000106610	STAG3L4	rs17137359	chr7	66783821	1	1.5e-47	-0.117827	Nil
1980180	ENSG00000106733	NMRK1	rs11144225	chr9	77707300	1	7.85e-47	-1.10419	Nil
6250382	ENSG00000129055	ANAPC13	rs6790466	chr3	134197740	1	2.1e-46	0.170986	Nil
5340487	ENSG00000124275	MTRR	rs162049	chr5	7893121	1	4.09e-46	-1.31727	Nil
6020719	ENSG00000112210	RAB23	rs3800018	chr6	57069606	1	9.27e-46	0.225305	Nil
1230639	ENSG00000196655	TRAPPC4	rs111230411	chr11	118893134	1	1.25e-45	0.208374	Nil
6040292	ENSG00000143756	FBXO28	rs7519433	chr1	224319003	1	1.52e-45	0.142102	Nil
3130768	ENSG00000173230	GOLGB1	rs9859702	chr3	121406961	1	1.96e-45	-0.316115	Nil
3460056	ENSG00000135778	NTPCR	rs12021705	chr1	233086007	1	8.05e-45	1.23932	Nil
5900735	ENSG00000122359	ANXA11	chr10:81947415:D	chr10	81947415	1	1.13e-44	0.260744	Nil
2490142	ENSG00000188305	PEAK3	rs56054943	chr19	2279190	1	2.48e-44	-0.155444	Nil
2760102	ENSG00000144504	ANKMY1	rs13394744	chr2	241461372	1	2.73e-44	0.2952	Nil
6450382	ENSG00000149403	GRIK4	rs3018285	chr11	120787752	1	3.66e-44	-0.106039	Nil
6370377	ENSG00000131943	C19orf12	chr19:30190522:I	chr19	30190522	1	4.38e-44	1.3048	Nil
360053	ENSG00000154889	MPPE1	rs16976822	chr18	11886867	1	5.28e-44	-0.474657	Nil
6060592	ENSG00000065135	GNAI3	rs3768486	chr1	110123971	1	7.07e-44	-1.35844	Nil
5290382	ENSG00000100376	FAM118A	rs136579	chr22	45771091	1	2.46e-43	0.336962	Nil
3940538	ENSG00000135951	TSGA10	chr2:99781339:I	chr2	99781339	1	2.97e-43	0.0913188	Nil
5050112	ENSG00000197771	MCMBP	rs17681175	chr10	121603574	1	8.09e-43	-0.158918	Nil
5570142	ENSG00000148019	CEP78	rs145629567	chr9	80908416	1	1.19e-42	-0.517456	Nil
6370187	ENSG00000039560	RAI14	rs7725566	chr5	34535584	1	3.16e-42	0.243507	Nil
2850100	ENSG00000026297	RNASET2	chr6:167391834:I	chr6	167391834	1	7.76e-42	-0.165151	Nil
5490626	ENSG00000144455	SUMF1	rs4685744	chr3	4403537	1	9.13e-42	-1.08951	Nil
4220086	ENSG00000255302	EID1	rs62010875	chr15	49181699	1	1.19e-41	-0.163158	Nil
7380601	ENSG00000099219	ERMP1	rs10758708	chr9	5842176	1	1.43e-41	-0.429063	Nil
4810274	ENSG00000197912	SPG7	rs7193472	chr16	89605495	1	5.57e-41	-0.0981569	Nil
540170	ENSG00000150753	CCT5	rs1042392	chr5	10256161	1	8.32e-41	0.160543	Nil
2360131	ENSG00000170291	ELP5	rs2074219	chr17	7156447	1	8.33e-41	0.120056	Nil
4040343	ENSG00000234327	AC012146.1	rs113001179	chr17	5080344	1	1.69e-40	-0.336608	Nil
2030386	ENSG00000158623	COPG2	rs2129904	chr7	130280748	1	2.07e-40	-0.246866	Nil
5550066	ENSG00000168405	CMAHP	rs715427	chr6	25095087	1	2.88e-40	-0.215753	Nil
3940026	ENSG00000051620	HEBP2	rs9321657	chr6	138724271	1	2.92e-40	-0.479073	Nil
4780050	ENSG00000109814	UGDH	rs62308020	chr4	39533080	1	4.21e-40	1.03974	Nil
2750475	ENSG00000168824	NSG1	rs55731118	chr4	4350915	1	4.86e-40	1.01064	Nil
6660132	ENSG00000169738	DCXR	rs72861763	chr17	79997489	1	5.04e-40	0.272378	Nil
3780068	ENSG00000130770	ATP5IF1	rs111715719	chr1	28516392	1	8.15e-40	-0.149335	Nil
6250576	ENSG00000197345	MRPL21	rs35380202	chr11	68674203	1	8.56e-40	-0.146263	Nil
4230719	ENSG00000185838	GNB1L	rs59469159	chr22	19782537	1	9.72e-40	0.192236	Nil
4810524	ENSG00000163576	EFHB	rs1133328	chr3	19987539	1	1.52e-39	0.054639	Nil
5090050	ENSG00000184752	NDUFA12	rs10859822	chr12	95396906	1	2.37e-39	0.140187	Nil
2680538	ENSG00000180834	MAP6D1	rs263037	chr3	183523205	1	2.4e-39	-0.0863596	Nil
580411	ENSG00000122188	LAX1	rs11240440	chr1	203746746	1	4.68e-39	-0.26061	Nil
160181	ENSG00000100350	FOXRED2	rs146532334	chr22	36903096	1	7.92e-39	0.229405	Nil
1470706	ENSG00000130193	THEM6	rs2585135	chr8	143814193	1	1.29e-38	-0.990767	Nil
70672	ENSG00000110719	TCIRG1	rs3133269	chr11	67804156	1	2.88e-38	1.22353	Nil
2650064	ENSG00000073584	SMARCE1	rs7224919	chr17	38782343	1	4.79e-38	-0.134553	Nil
2340301	ENSG00000186088	GSAP	rs12537558	chr7	77019973	1	4.9e-38	-0.294489	Nil
1980639	ENSG00000152128	TMEM163	rs6758396	chr2	135416857	1	5.3e-38	0.177835	Nil
1230348	ENSG00000153048	CARHSP1	rs28803556	chr16	8936631	1	5.85e-38	0.186688	Nil
3840491	ENSG00000139946	PELI2	rs241565	chr14	56554718	1	6.59e-38	0.182821	Nil
6250546	ENSG00000142632	ARHGEF19	rs221052	chr1	16533022	1	8.53e-38	-0.134247	Nil
3130152	ENSG00000261000	AC244034.2	rs3860295	chr1	206676331	1	8.93e-38	0.147413	Nil
4810014	ENSG00000162585	FAAP20	rs2503701	chr1	2121118	1	2.97e-37	1.00768	Nil
3190681	ENSG00000130348	QRSL1	rs11759803	chr6	107087081	1	5.9e-37	-0.0581627	Nil
4900044	ENSG00000097046	CDC7	rs13447450	chr1	91965850	1	7.38e-37	-1.02667	Nil
3830403	ENSG00000166478	ZNF143	rs113955842	chr11	9498746	1	1.01e-36	0.238137	Nil
7510315	ENSG00000146066	HIGD2A	rs6882450	chr5	175809210	1	1.27e-36	-0.173145	Nil
70603	ENSG00000152492	CCDC50	rs9839989	chr3	191088566	1	1.7e-36	-0.274378	Nil
2320356	ENSG00000125753	VASP	rs4802260	chr19	46027752	1	2.34e-36	-0.32855	Nil
6270148	ENSG00000154027	AK5	rs4949655	chr1	77897688	1	3.14e-36	1.35383	Nil
1410427	ENSG00000019995	ZRANB1	rs77271877	chr10	126639817	1	7.95e-36	0.272781	Nil
2000767	ENSG00000135686	KLHL36	rs9319452	chr16	84693879	1	9.01e-36	-0.128801	Nil
1050039	ENSG00000147471	PLPBP	rs7463174	chr8	37635649	1	1.1e-35	0.181155	Nil
3130598	ENSG00000189306	RRP7A	rs13504	chr22	42908897	1	1.15e-35	-1.43557	Nil
4560541	ENSG00000168404	MLKL	rs9932977	chr16	74735148	1	1.63e-35	0.985303	Nil
1510154	ENSG00000101190	TCFL5	chr20:61472552:I	chr20	61472552	1	1.69e-35	0.179642	Nil
4070242	ENSG00000171853	TRAPPC12	rs4641971	chr2	3481857	1	3.23e-35	-0.14194	Nil
2710446	ENSG00000088766	CRLS1	rs6133280	chr20	5994488	1	3.36e-35	-0.110866	Nil
460379	ENSG00000165948	IFI27L1	rs8012444	chr14	94569247	1	3.5e-35	0.976879	Nil
6580059	ENSG00000175567	UCP2	rs2200614	chr11	73690663	1	3.53e-35	-0.294572	Nil
7400554	ENSG00000065268	WDR18	rs4806884	chr19	984554	1	4.58e-35	-0.104326	Nil
6980747	ENSG00000117697	NSL1	chr1:212925904:D	chr1	212925904	1	6.27e-35	-1.12219	Nil
3120196	ENSG00000072210	ALDH3A2	rs4925037	chr17	19570003	1	8.67e-35	-1.08858	Nil
3450010	ENSG00000188000	OR7D2	rs116246092	chr19	9302143	1	1e-34	0.122389	Nil
5420066	ENSG00000049239	H6PD	rs916384	chr1	9333186	1	1.29e-34	-1.27597	Nil
110139	ENSG00000143924	EML4	rs7597228	chr2	42329711	1	1.42e-34	-0.973145	Nil
5340427	ENSG00000174130	TLR6	rs57130162	chr4	38838464	1	2.04e-34	0.0718787	Nil
730497	ENSG00000154222	CC2D1B	rs7513934	chr1	52818188	1	2.85e-34	-0.115294	Nil
2750035	ENSG00000164978	NUDT2	rs1134455	chr9	34369062	1	2.92e-34	1.38261	Nil
1510019	ENSG00000085871	MGST2	rs3822045	chr4	140587414	1	3.01e-34	-0.189633	Nil
4060471	ENSG00000103876	FAH	rs1370274	chr15	80452075	1	3.74e-34	-0.958665	Nil
3520156	ENSG00000156261	CCT8	rs73192133	chr21	30440230	1	3.77e-34	0.200583	Nil
10184	ENSG00000012232	EXTL3	rs2237814	chr8	28585204	1	6.55e-34	-0.179449	Nil
7610392	ENSG00000162994	CLHC1	rs17046778	chr2	55459373	1	6.76e-34	1.30384	Nil
380148	ENSG00000242612	DECR2	rs1204500	chr16	465612	1	1.01e-33	0.0940627	Nil
2600204	ENSG00000211456	SACM1L	rs2673053	chr3	45732044	1	1.38e-33	1.00014	Nil
4390446	ENSG00000100101	Z83844.1	rs743837	chr22	38085523	1	1.47e-33	-0.127595	Nil
7510538	ENSG00000159692	CTBP1	rs12508446	chr4	1198957	1	1.65e-33	0.153435	Nil
3940477	ENSG00000204267	TAP2	rs241451	chr6	32796480	1	3.88e-33	-1.01802	Nil
7610152	ENSG00000143569	UBAP2L	rs1760802	chr1	154259275	1	4.39e-33	-0.177016	Nil
2000220	ENSG00000068097	HEATR6	chr17:58160568:D	chr17	58160568	1	5.43e-33	0.198963	Nil
650563	ENSG00000180185	FAHD1	rs1143034	chr16	1878067	1	6.27e-33	0.183534	Nil
4010477	ENSG00000250565	ATP6V1E2	rs62134736	chr2	46766446	1	7.53e-33	-0.143096	Nil
6110519	ENSG00000185736	ADARB2	rs3793739	chr10	1282530	1	7.61e-33	0.0880663	Nil
2030739	ENSG00000069943	PIGB	rs12708446	chr15	55583480	1	8.47e-33	0.121653	Nil
2190377	ENSG00000130811	EIF3G	rs2010353	chr19	10222558	1	1.39e-32	0.219595	Nil
6400711	ENSG00000189144	ZNF573	rs62108305	chr19	38179212	1	1.73e-32	-0.132251	Nil
1110370	ENSG00000164323	CFAP97	rs28729222	chr4	186081915	1	1.74e-32	0.0959222	Nil
3060561	ENSG00000100296	THOC5	rs1049536	chr22	29904354	1	1.74e-32	-0.113901	Nil
6620598	ENSG00000126522	ASL	chr7:65658634:I	chr7	65658634	1	2.48e-32	-0.115978	Nil
3830471	ENSG00000135426	TESPA1	rs2253412	chr12	55349190	1	2.83e-32	-0.940416	Nil
4830731	ENSG00000135972	MRPS9	chr2:105722695:D	chr2	105722695	1	2.88e-32	-0.11852	Nil
780463	ENSG00000135269	TES	rs10500060	chr7	115900686	1	4.74e-32	0.166544	Nil
3420128	ENSG00000070718	AP3M2	rs10958709	chr8	42028077	1	5.13e-32	-0.12303	Nil
1820703	ENSG00000185808	PIGP	rs2032088	chr21	38477330	1	5.16e-32	-0.0965229	Nil
4810438	ENSG00000013288	MAN2B2	rs4689486	chr4	6610622	1	5.27e-32	-0.171379	Nil
7150598	ENSG00000134202	GSTM3	rs1332018	chr1	110282972	1	5.99e-32	0.0787088	Nil
5360521	ENSG00000198818	SFT2D1	rs4598048	chr6	166732624	1	6.37e-32	0.130492	Nil
6200369	ENSG00000213639	PPP1CB	rs4254466	chr2	29009049	1	7.56e-32	0.111973	Nil
1820706	ENSG00000183605	SFXN4	rs10749291	chr10	120920588	1	8.78e-32	0.128895	Nil
940373	ENSG00000114544	SLC41A3	rs58582416	chr3	125765557	1	9e-32	0.128095	Nil
650689	ENSG00000105270	CLIP3	rs60078822	chr19	36521069	1	1.04e-31	0.146769	Nil
2140519	ENSG00000115904	SOS1	rs672208	chr2	39182766	1	1.66e-31	-0.263262	Nil
5670468	ENSG00000100664	EIF5	rs72708829	chr14	103797113	1	1.96e-31	0.950617	Nil
2120639	ENSG00000121350	PYROXD1	rs4762826	chr12	21602943	1	2.08e-31	0.127636	Nil
1710161	ENSG00000196653	ZNF502	rs56084453	chr3	44762830	1	3.34e-31	0.0932946	Nil
50201	ENSG00000171488	LRRC8C	rs2146340	chr1	90185106	1	3.36e-31	-0.128429	Nil
5870184	ENSG00000135899	SP110	rs9784019	chr2	231035575	1	3.75e-31	0.235735	Nil
4830646	ENSG00000161381	PLXDC1	rs34540056	chr17	37251035	1	4.46e-31	0.0873266	Nil
2810605	ENSG00000174652	ZNF266	chr19:9527785:D	chr19	9527785	1	4.71e-31	0.188585	Nil
1430521	ENSG00000205221	VIT	rs7606098	chr2	37026421	1	4.74e-31	0.13665	Nil
3610092	ENSG00000100461	RBM23	rs1043207	chr14	23369994	1	5.61e-31	-1.04218	Nil
2450435	ENSG00000165752	STK32C	rs2698779	chr10	134157875	1	5.86e-31	1.10269	Nil
6180608	ENSG00000130304	SLC27A1	rs7251644	chr19	17600140	1	5.87e-31	1.49292	Nil
6250154	ENSG00000163818	LZTFL1	chr3:45921256:D	chr3	45921256	1	6.12e-31	0.31108	Nil
6200017	ENSG00000177700	POLR2L	rs6597975	chr11	838842	1	7.79e-31	0.130879	Nil
670731	ENSG00000170891	CYTL1	rs56007654	chr4	5026810	1	8.84e-31	1.49505	Nil
6980072	ENSG00000197563	PIGN	rs1911078	chr18	59830129	1	1.17e-30	-0.960792	Nil
5670114	ENSG00000183891	TTC32	rs35957485	chr2	20090677	1	1.18e-30	1.75703	Nil
1570056	ENSG00000197535	MYO5A	rs57505385	chr15	52733577	1	1.24e-30	0.137229	Nil
130609	ENSG00000275395	FCGBP	rs11083541	chr19	40404343	1	1.28e-30	-0.9576	Nil
6280609	ENSG00000106477	CEP41	rs4728195	chr7	130034437	1	1.57e-30	0.107075	Nil
540725	ENSG00000169045	HNRNPH1	rs10066669	chr5	179050918	1	1.57e-30	-0.978225	Nil
1710735	ENSG00000100592	DAAM1	rs12100788	chr14	59889114	1	1.75e-30	0.239278	Nil
20707	ENSG00000170619	COMMD5	rs1735162	chr8	146060167	1	1.94e-30	0.146632	Nil
4010377	ENSG00000141556	TBCD	rs9902635	chr17	80875527	1	2.04e-30	0.065251	Nil
5820240	ENSG00000257365	FNTB	chr14:65477742:D	chr14	65477742	1	2.36e-30	0.353989	Nil
5290678	ENSG00000254531	AP001816.1	chr4:102324170:D	chr4	102324170	1	2.84e-30	0.106273	Nil
3140520	ENSG00000136842	TMOD1	rs2805803	chr9	100337953	1	2.97e-30	-0.114534	Nil
4050711	ENSG00000147592	LACTB2	rs11996416	chr8	71505146	1	3.06e-30	1.49429	Nil
4050451	ENSG00000134900	TPP2	rs694941	chr13	103313408	1	3.29e-30	0.124854	Nil
3840110	ENSG00000166436	TRIM66	rs7940366	chr11	8725626	1	3.37e-30	0.143724	Nil
3390021	ENSG00000139410	SDSL	rs35586551	chr12	113809462	1	3.46e-30	0.410954	Nil
7610440	ENSG00000132530	XAF1	rs1533031	chr17	6673170	1	3.86e-30	0.97731	Nil
3290347	ENSG00000173706	HEG1	rs62267139	chr3	124708829	1	3.97e-30	-0.218867	Nil
50309	ENSG00000151640	DPYSL4	rs2637657	chr10	133993806	1	4.04e-30	1.69254	Nil
2760678	ENSG00000109047	RCVRN	rs1047334	chr17	9815187	1	4.41e-30	-0.0596962	Nil
780427	ENSG00000135457	TFCP2	rs17125346	chr12	51471152	1	6.03e-30	-0.149393	Nil
4120487	ENSG00000090432	MUL1	rs6700034	chr1	20834610	1	7.37e-30	0.172735	Nil
6270475	ENSG00000141994	DUS3L	rs2446212	chr19	5784370	1	8.81e-30	-0.128548	Nil
3310136	ENSG00000146574	CCZ1B	rs10242703	chr7	6870635	1	9.31e-30	-0.206398	Nil
3840288	ENSG00000126243	LRFN3	chr19:36419822:D	chr19	36419822	1	9.62e-30	0.561846	Nil
510707	ENSG00000256427	AC010175.1	rs2159960	chr12	9166841	1	1.78e-29	-1.06382	Nil
2370561	ENSG00000198963	RORB	rs10781210	chr9	76880486	1	2.01e-29	0.0597049	Nil
2640670	ENSG00000067064	IDI1	rs182444786	chr10	1059422	1	2.14e-29	0.297717	Nil
4290377	ENSG00000134490	TMEM241	rs72884525	chr18	21026799	1	2.15e-29	0.946219	Nil
1660687	ENSG00000128915	ICE2	rs12917447	chr15	60750094	1	2.22e-29	1.50249	Nil
6650288	ENSG00000116198	CEP104	rs2275822	chr1	3761479	1	2.26e-29	0.917891	Nil
2690338	ENSG00000171858	RPS21	rs13042250	chr20	60955694	1	3.37e-29	-0.226863	Nil
2100608	ENSG00000165526	RPUSD4	rs510767	chr11	126078285	1	3.64e-29	-0.130506	Nil
7100349	ENSG00000145332	KLHL8	rs10050249	chr4	88090274	1	4.96e-29	0.158639	Nil
1940193	ENSG00000184261	KCNK12	rs10197011	chr2	47747312	1	5.06e-29	0.161601	Nil
5890338	ENSG00000151806	GUF1	rs13125773	chr4	44701256	1	5.27e-29	1.07689	Nil
2750280	ENSG00000176749	CDK5R1	rs11658204	chr17	30844594	1	6.19e-29	0.917239	Nil
5340603	ENSG00000152348	ATG10	rs74335553	chr5	81428015	1	6.62e-29	-0.117767	Nil
3710189	ENSG00000121897	LIAS	rs1048140	chr4	39478832	1	7.49e-29	0.0907346	Nil
770619	ENSG00000136738	STAM	chr10:17717798:I	chr10	17717798	1	8.09e-29	0.173587	Nil
7610121	ENSG00000112584	FAM120B	rs6456202	chr6	170678494	1	8.93e-29	0.910531	Nil
4480017	ENSG00000163393	SLC22A15	rs4839509	chr1	116523793	1	9.64e-29	-0.0735271	Nil
1260136	ENSG00000106780	MEGF9	rs2416760	chr9	123374639	1	1.33e-28	0.130555	Nil
2600070	ENSG00000123892	RAB38	rs302662	chr11	87881236	1	1.73e-28	0.97672	Nil
4780196	ENSG00000167851	CD300A	rs72844326	chr17	72459091	1	1.8e-28	-0.444889	Nil
1510072	ENSG00000107959	PITRM1	rs7098000	chr10	3214739	1	2.21e-28	0.167581	Nil
5700725	ENSG00000133106	EPSTI1	rs2014439	chr13	43563136	1	2.92e-28	-0.911651	Nil
6510215	ENSG00000151208	DLG5	chr10:79637615:I	chr10	79637615	1	3.41e-28	-0.103867	Nil
7050626	ENSG00000100731	PCNX1	rs35871932	chr14	71353205	1	4.56e-28	-0.174857	Nil
5260731	ENSG00000020922	MRE11	rs509744	chr11	94186521	1	4.73e-28	0.110718	Nil
5130497	ENSG00000189171	S100A13	rs6694006	chr1	153604856	1	7.97e-28	-0.0769023	Nil
3520743	ENSG00000174307	PHLDA3	rs77054920	chr1	201411164	1	8.07e-28	0.140632	Nil
1500390	ENSG00000160284	SPATC1L	rs8133205	chr21	47599280	1	9.21e-28	-1.16666	Nil
2100537	ENSG00000160199	PKNOX1	rs1672131	chr21	44455875	1	1.46e-27	0.960039	Nil
3390382	ENSG00000145723	GIN1	chr5:102434039:I	chr5	102434039	1	1.59e-27	0.0678427	Nil
2940707	ENSG00000103168	TAF1C	rs3208968	chr16	84211969	1	2.18e-27	-0.123599	Nil
3400164	ENSG00000160226	CFAP410	chr21:45760630:D	chr21	45760630	1	2.43e-27	0.163009	Nil
1070538	ENSG00000110717	NDUFS8	rs3133269	chr11	67804156	1	2.5e-27	0.141447	Nil
130446	ENSG00000002919	SNX11	chr17:46132939:D	chr17	46132939	1	2.6e-27	-0.120928	Nil
2900224	ENSG00000197217	ENTPD4	rs10088178	chr8	23310904	1	3.12e-27	1.03344	Nil
6200386	ENSG00000057252	SOAT1	chr1:179324008:D	chr1	179324008	1	3.39e-27	-1.51511	Nil
2480577	ENSG00000184588	PDE4B	rs571146	chr1	66753955	1	3.81e-27	0.365858	Nil
6980592	ENSG00000246560	UBE2D3-AS1	rs223360	chr4	103769892	1	4.18e-27	-0.0824144	Nil
1770598	ENSG00000134539	KLRD1	rs1600126	chr12	10470029	1	4.52e-27	0.138293	Nil
6270041	ENSG00000183020	AP2A2	rs7395773	chr11	970503	1	4.71e-27	0.924909	Nil
2690064	ENSG00000182923	CEP63	chr3:134267492:D	chr3	134267492	1	4.79e-27	-0.128862	Nil
6760270	ENSG00000256806	C17orf100	rs10491082	chr17	6557587	1	5.5e-27	0.0680992	Nil
4900440	ENSG00000185043	CIB1	rs8028260	chr15	90777443	1	5.83e-27	-0.132374	Nil
5090632	ENSG00000168961	LGALS9	rs3751092	chr17	25958091	1	6.39e-27	-0.104588	Nil
1430100	ENSG00000196329	GIMAP5	rs9657894	chr7	150437927	1	8.11e-27	-0.0539124	Nil
6620681	ENSG00000106565	TMEM176B	rs4725938	chr7	150461004	1	1.19e-26	-0.964246	Nil
20521	ENSG00000120539	MASTL	rs7894187	chr10	27463114	1	1.23e-26	0.0738876	Nil
4210309	ENSG00000117500	TMED5	rs7532195	chr1	93617403	1	1.26e-26	0.119033	Nil
160333	ENSG00000146409	SLC18B1	rs74298520	chr6	133086213	1	1.41e-26	-0.32497	Nil
2370402	ENSG00000215256	DHRS4-AS1	rs77266968	chr14	24415163	1	1.54e-26	-0.228479	Nil
4920347	ENSG00000164307	ERAP1	rs1057569	chr5	96109610	1	1.55e-26	0.0740885	Nil
3140438	ENSG00000089351	GRAMD1A	rs8100658	chr19	35485637	1	1.68e-26	0.14963	Nil
1190307	ENSG00000007129	CEACAM21	rs3745936	chr19	42092815	1	1.77e-26	0.0964495	Nil
2940424	ENSG00000136250	AOAH	rs11976480	chr7	36763672	1	1.94e-26	-0.888337	Nil
1450082	ENSG00000167515	TRAPPC2L	rs11076728	chr16	88925567	1	2.09e-26	-0.119635	Nil
3870291	ENSG00000151690	MFSD6	rs9646748	chr2	191301368	1	2.26e-26	-0.128654	Nil
4920327	ENSG00000107771	CCSER2	rs75344773	chr10	86117441	1	2.42e-26	-0.214411	Nil
6250040	ENSG00000138386	NAB1	chr2:191345106:D	chr2	191345106	1	2.47e-26	-0.125077	Nil
4010348	ENSG00000204084	INPP5B	rs12746544	chr1	38389202	1	2.49e-26	-0.124128	Nil
6330484	ENSG00000163131	CTSS	rs34600506	chr1	150687808	1	2.75e-26	0.137399	Nil
1850458	ENSG00000144741	SLC25A26	rs1680394	chr3	66300547	1	3.15e-26	-0.0902127	Nil
3990403	ENSG00000182534	MXRA7	rs62085155	chr17	74705892	1	3.81e-26	0.307571	Nil
5090097	ENSG00000204070	SYS1	rs2741641	chr20	44008327	1	3.92e-26	0.114656	Nil
6180088	ENSG00000171130	ATP6V0E2	rs77610029	chr7	149579542	1	4.37e-26	0.380499	Nil
3890326	ENSG00000112096	SOD2	rs111962240	chr6	160076945	1	4.94e-26	0.396066	Nil
3360504	ENSG00000156508	EEF1A1	rs9352006	chr6	74238815	1	5.45e-26	-0.148405	Nil
4860133	ENSG00000135205	CCDC146	chr7:76822670:D	chr7	76822670	1	7.34e-26	-1.24375	Nil
2480450	ENSG00000143891	GALM	rs7574493	chr2	38894528	1	8.48e-26	1.3592	Nil
2600554	ENSG00000204347	BTBD17	rs79212186	chr17	72467540	1	9.59e-26	-0.061942	Nil
6760037	ENSG00000137501	SYTL2	rs290200	chr11	85421392	1	1.04e-25	0.964922	Nil
1470632	ENSG00000188690	UROS	rs10794021	chr10	127478594	1	1.22e-25	-0.10636	Nil
3940615	ENSG00000091127	PUS7	rs112427007	chr7	105162293	1	1.23e-25	1.1615	Nil
4260689	ENSG00000122912	SLC25A16	rs10998210	chr10	70237160	1	1.48e-25	0.112294	Nil
10392	ENSG00000010626	LRRC23	rs2239165	chr12	7023866	1	1.63e-25	0.0427317	Nil
510673	ENSG00000101290	CDS2	rs6038088	chr20	5174600	1	1.75e-25	-0.0768615	Nil
6200243	ENSG00000184207	PGP	rs26849	chr16	2263146	1	1.83e-25	-0.0889301	Nil
5870326	ENSG00000136856	SLC2A8	rs11789887	chr9	130168840	1	2.09e-25	-0.160747	Nil
3130735	ENSG00000135314	KHDC1	rs16883571	chr6	74019338	1	2.12e-25	0.0944103	Nil
6380112	ENSG00000075240	GRAMD4	rs138538	chr22	47003097	1	2.89e-25	1.13815	Nil
150020	ENSG00000198858	R3HDM4	chr19:882386:D	chr19	882386	1	3.05e-25	0.163139	Nil
7560615	ENSG00000122644	ARL4A	rs35689560	chr7	12730362	1	3.37e-25	-0.100339	Nil
4490735	ENSG00000170871	KIAA0232	rs6828784	chr4	6885815	1	3.43e-25	-0.107311	Nil
3060278	ENSG00000154814	OXNAD1	rs689894	chr3	16357082	1	4.38e-25	0.174421	Nil
940386	ENSG00000091164	TXNL1	rs655539	chr18	54281790	1	5.45e-25	-0.200766	Nil
5700669	ENSG00000120314	WDR55	rs2563333	chr5	140052271	1	6.11e-25	0.103964	Nil
2350053	ENSG00000198380	GFPT1	rs6724874	chr2	69592598	1	6.91e-25	-0.0894074	Nil
1740041	ENSG00000176390	CRLF3	rs141877761	chr17	29064090	1	7.73e-25	-1.35809	Nil
240019	ENSG00000121749	TBC1D15	chr12:72295111:I	chr12	72295111	1	7.78e-25	0.151506	Nil
270292	ENSG00000088832	FKBP1A	rs6041750	chr20	1350709	1	7.83e-25	-0.85132	Nil
6980398	ENSG00000168653	NDUFS5	rs2377581	chr1	39480539	1	1.18e-24	-0.979089	Nil
4570398	ENSG00000181104	F2R	rs153311	chr5	76027823	1	1.22e-24	0.969705	Nil
6400044	ENSG00000086289	EPDR1	rs4723717	chr7	37968808	1	1.56e-24	-0.968732	Nil
3610743	ENSG00000168066	SF1	chr11:64503543:D	chr11	64503543	1	1.66e-24	-0.227305	Nil
4480327	ENSG00000106591	MRPL32	rs643599	chr7	42984190	1	1.84e-24	-0.158448	Nil
3370575	ENSG00000172890	NADSYN1	rs4402322	chr11	71184015	1	2.06e-24	0.109194	Nil
360047	ENSG00000180447	GAS1	rs720072	chr9	89887182	1	2.24e-24	-1.01632	Nil
4880193	ENSG00000139187	KLRG1	rs1805674	chr12	9160995	1	2.28e-24	-0.479937	Nil
3180719	ENSG00000144115	THNSL2	rs12614739	chr2	88453830	1	2.39e-24	1.26975	Nil
1400438	ENSG00000170949	ZNF160	chr19:53586145:D	chr19	53586145	1	2.4e-24	-0.0707315	Nil
6350333	ENSG00000005075	POLR2J	rs75106520	chr7	102114151	1	2.42e-24	1.73114	Nil
6590296	ENSG00000143156	NME7	rs7526721	chr1	169159866	1	2.63e-24	0.823606	Nil
6960242	ENSG00000138381	ASNSD1	rs6434361	chr2	190528187	1	3.17e-24	0.111961	Nil
270309	ENSG00000101343	CRNKL1	rs6136913	chr20	20000786	1	3.71e-24	0.0698605	Nil
5810612	ENSG00000166825	ANPEP	rs28417429	chr15	90362292	1	4.14e-24	-0.13131	Nil
6940274	ENSG00000168229	PTGDR	rs4243589	chr14	52638597	1	4.68e-24	-0.178632	Nil
3850291	ENSG00000120647	CCDC77	rs6489452	chr12	471476	1	4.8e-24	0.126387	Nil
4250328	ENSG00000198108	CHSY3	rs2431196	chr5	129384706	1	5.23e-24	0.143256	Nil
6420731	ENSG00000144136	SLC20A1	rs7566777	chr2	113373443	1	5.77e-24	-0.132617	Nil
3310523	ENSG00000185730	ZNF696	rs13282135	chr8	144372531	1	6.46e-24	0.0771425	Nil
6550358	ENSG00000221983	UBA52	rs12609505	chr19	18674057	1	6.73e-24	0.112259	Nil
1440639	ENSG00000161981	SNRNP25	rs216594	chr16	103009	1	8.27e-24	-0.062134	Nil
3310307	ENSG00000166979	EVA1C	rs9305503	chr21	33776646	1	8.31e-24	-0.962705	Nil
5560300	ENSG00000080573	COL5A3	rs12973094	chr19	10120244	1	8.8e-24	0.153841	Nil
1400601	ENSG00000124191	TOX2	rs764673	chr20	42553993	1	9.62e-24	0.840214	Nil
6220441	ENSG00000122873	CISD1	rs2590306	chr10	59976966	1	9.93e-24	-0.114196	Nil
6660092	ENSG00000164615	CAMLG	rs79082746	chr5	134052008	1	1.06e-23	0.13193	Nil
7510634	ENSG00000170412	GPRC5C	chr17:72443192	chr17	72443192	1	1.49e-23	-0.0879153	Nil
1170278	ENSG00000111215	PRR4	rs10772405	chr12	11145826	1	1.55e-23	-0.866276	Nil
2680386	ENSG00000115165	CYTIP	rs267992	chr2	158271512	1	1.56e-23	-0.341404	Nil
4040088	ENSG00000166046	TCP11L2	rs2252929	chr12	106740540	1	1.58e-23	-0.0702467	Nil
7550333	ENSG00000100266	PACSIN2	rs738377	chr22	43389570	1	1.67e-23	-0.0908073	Nil
240646	ENSG00000174953	DHX36	rs355782	chr3	153982439	1	1.78e-23	-0.100472	Nil
2650598	ENSG00000145476	CYP4V2	rs66596721	chr4	187127516	1	1.89e-23	-0.982541	Nil
6040307	ENSG00000139714	MORN3	rs12300327	chr12	122073818	1	2.11e-23	0.0460163	Nil
4730131	ENSG00000125637	PSD4	rs6761202	chr2	113942274	1	2.18e-23	0.116446	Nil
3130370	ENSG00000167766	ZNF83	rs8112866	chr19	53135375	1	2.27e-23	-1.21448	Nil
1780450	ENSG00000148331	ASB6	rs62586368	chr9	132387882	1	2.56e-23	1.08669	Nil
2940438	ENSG00000171522	PTGER4	rs9292776	chr5	40437845	1	3.03e-23	-0.795684	Nil
6560136	ENSG00000153113	CAST	rs2351245	chr5	95995733	1	3.22e-23	1.15799	Nil
7100367	ENSG00000167912	AC090152.1	rs28635038	chr8	60077654	1	3.31e-23	0.166529	Nil
2680497	ENSG00000010292	NCAPD2	rs75240003	chr12	6640676	1	3.5e-23	1.05774	Nil
4810722	ENSG00000170633	RNF34	rs12300459	chr12	121912043	1	3.99e-23	0.0653302	Nil
1090301	ENSG00000143252	SDHC	chr1:161317953:I	chr1	161317953	1	4.18e-23	-0.161598	Nil
290053	ENSG00000128191	DGCR8	rs9606244	chr22	20082881	1	4.34e-23	-0.998714	Nil
1820341	ENSG00000102786	INTS6	rs8001787	chr13	52069594	1	4.56e-23	0.125102	Nil
5050093	ENSG00000176595	KBTBD11	chr8:2099106:D	chr8	2099106	1	4.78e-23	0.605908	Nil
1940373	ENSG00000124203	ZNF831	rs2064864	chr20	57833662	1	4.78e-23	0.864277	Nil
1980328	ENSG00000167535	CACNB3	rs34014405	chr12	49211913	1	5.53e-23	0.0853603	Nil
5390347	ENSG00000196152	ZNF79	rs6478773	chr9	130194487	1	6.07e-23	-0.045696	Nil
6900020	ENSG00000088888	MAVS	rs16988997	chr20	3845860	1	6.33e-23	0.112986	Nil
4890327	ENSG00000152778	IFIT5	rs303208	chr10	91165833	1	6.37e-23	-0.0873217	Nil
5860707	ENSG00000166788	SAAL1	chr11:18123404:D	chr11	18123404	1	6.73e-23	-0.0840308	Nil
6940255	ENSG00000187838	PLSCR3	rs8075287	chr17	7295071	1	6.96e-23	0.130745	Nil
1230017	ENSG00000078124	ACER3	chr11:76700079:D	chr11	76700079	1	7.16e-23	-0.169784	Nil
1410161	ENSG00000109790	KLHL5	rs3806735	chr4	38953128	1	9.21e-23	0.170872	Nil
5340209	ENSG00000136243	NUPL2	rs858300	chr7	23244631	1	1.1e-22	-0.0956454	Nil
580053	ENSG00000124279	FASTKD3	rs162024	chr5	7860404	1	1.35e-22	-0.0793171	Nil
3460292	ENSG00000091157	WDR7	rs10153376	chr18	54338842	1	1.36e-22	-0.128152	Nil
1820035	ENSG00000166140	ZFYVE19	rs3743034	chr15	41101145	1	1.62e-22	-0.0978515	Nil
6940025	ENSG00000154719	MRPL39	rs1629004	chr21	26906667	1	1.64e-22	-0.10979	Nil
1050360	ENSG00000215048	HLA-DPB1	rs116712283	chr6	33049565	1	1.83e-22	1.32267	Nil
1500678	ENSG00000105619	TFPT	rs16985367	chr19	54614270	1	1.93e-22	-0.150475	Nil
3710025	ENSG00000176783	RUFY1	rs4701134	chr5	179000811	1	1.95e-22	-0.192748	Nil
5960114	ENSG00000130312	MRPL34	rs8100232	chr19	17422951	1	2.17e-22	0.093733	Nil
5720682	ENSG00000002933	TMEM176A	rs4725361	chr7	150460891	1	2.19e-22	-0.16656	Nil
1780647	ENSG00000133597	ADCK2	rs2968556	chr7	140377964	1	2.23e-22	-0.22969	Nil
4540463	ENSG00000171806	METTL18	chr1:169823266:I	chr1	169823266	1	2.35e-22	-0.164038	Nil
1170220	ENSG00000173209	AHSA2P	rs777585	chr2	61412559	1	2.45e-22	-0.836209	Nil
7000397	ENSG00000107104	KANK1	rs13285101	chr9	706608	1	3.08e-22	0.800443	Nil
2900468	ENSG00000120645	IQSEC3	rs56204927	chr12	248202	1	3.29e-22	-0.828938	Nil
7150433	ENSG00000213123	TCTEX1D2	rs2270769	chr3	196044894	1	3.29e-22	0.118099	Nil
6200768	ENSG00000221823	PPP3R1	chr2:68402786:D	chr2	68402786	1	3.4e-22	0.813493	Nil
3190338	ENSG00000119431	HDHD3	rs3750527	chr9	116139063	1	3.46e-22	-0.138026	Nil
6040382	ENSG00000109944	JHY	rs61910300	chr11	122748441	1	3.67e-22	0.0672709	Nil
4120367	ENSG00000087253	LPCAT2	rs9925659	chr16	55609592	1	3.83e-22	-0.0626489	Nil
3440338	ENSG00000168894	RNF181	rs3198089	chr2	85825337	1	5.37e-22	-0.235449	Nil
6380110	ENSG00000221946	FXYD7	rs1633915	chr19	35649324	1	5.39e-22	-0.0510731	Nil
1450348	ENSG00000167608	TMC4	chr19:54674349:I	chr19	54674349	1	5.56e-22	-0.0436552	Nil
4040438	ENSG00000166823	MESP1	rs2305441	chr15	90293776	1	5.97e-22	0.0879891	Nil
2120280	ENSG00000264247	LINC00909	rs4073568	chr18	72265601	1	5.98e-22	0.110994	Nil
1340128	ENSG00000119471	HSDL2	rs10817330	chr9	115140735	1	6.68e-22	0.117388	Nil
2140470	ENSG00000106588	PSMA2	rs56260765	chr7	43023979	1	8.07e-22	0.117666	Nil
2320215	ENSG00000132182	NUP210	rs13066607	chr3	13438830	1	8.96e-22	-0.154003	Nil
2810167	ENSG00000156795	WDYHV1	rs13274120	chr8	124436810	1	9.06e-22	-0.0824741	Nil
5690553	ENSG00000084754	HADHA	rs4665320	chr2	26428534	1	9.32e-22	0.0939437	Nil
4220504	ENSG00000124570	SERPINB6	rs12195429	chr6	2940825	1	1.15e-21	-1.03243	Nil
1740343	ENSG00000099139	PCSK5	rs12347453	chr9	78724005	1	1.24e-21	0.803484	Nil
2640377	ENSG00000104324	CPQ	rs2651447	chr8	97662068	1	1.3e-21	0.271381	Nil
2350279	ENSG00000145014	TMEM44	rs6437394	chr3	194354514	1	1.31e-21	-0.0736173	Nil
2940369	ENSG00000113558	SKP1	chr5:133495080:I	chr5	133495080	1	1.33e-21	-0.175719	Nil
4220674	ENSG00000165730	STOX1	rs12268540	chr10	70586998	1	1.48e-21	0.0710426	Nil
6110095	ENSG00000149548	CCDC15	rs3809054	chr11	124824066	1	2.36e-21	0.0874509	Nil
4150484	ENSG00000166166	TRMT61A	rs9324063	chr14	104006693	1	2.46e-21	0.0714203	Nil
7560367	ENSG00000113658	SMAD5	rs889013	chr5	135528877	1	2.68e-21	0.0900175	Nil
6270288	ENSG00000125870	SNRPB2	rs2073055	chr20	16710791	1	2.68e-21	-0.190434	Nil
2630553	ENSG00000131148	EMC8	rs139834789	chr16	85817831	1	2.92e-21	-0.197045	Nil
2100368	ENSG00000111711	GOLT1B	rs80115468	chr12	21671107	1	3e-21	1.39381	Nil
840554	ENSG00000163602	RYBP	rs12496352	chr3	72454155	1	3.15e-21	1.14572	Nil
3170184	ENSG00000165502	RPL36AL	rs7146248	chr14	50112067	1	3.31e-21	0.0885174	Nil
5700086	ENSG00000123219	CENPK	chr5:64931604:I	chr5	64931604	1	4.25e-21	-0.865191	Nil
2190356	ENSG00000163577	EIF5A2	rs6444950	chr3	170602073	1	4.44e-21	-0.108712	Nil
6400022	ENSG00000182472	CAPN12	rs4802775	chr19	39234511	1	4.71e-21	-0.940888	Nil
7320382	ENSG00000111371	SLC38A1	rs1492889	chr12	46600754	1	5.07e-21	-0.866997	Nil
2360626	ENSG00000163870	TPRA1	rs2720269	chr3	127311198	1	5.82e-21	-0.134123	Nil
6280685	ENSG00000166821	PEX11A	rs17816376	chr15	90233553	1	8.64e-21	0.0664978	Nil
3450615	ENSG00000263753	LINC00667	rs1044656	chr18	5244771	1	8.66e-21	0.773362	Nil
3940411	ENSG00000145348	TBCK	rs7655054	chr4	107094696	1	9.7e-21	0.116841	Nil
1510682	ENSG00000198836	OPA1	rs6802974	chr3	193422775	1	9.81e-21	0.11323	Nil
4180673	ENSG00000022277	RTF2	rs28620942	chr20	55101317	1	1e-20	0.0688613	Nil
2100253	ENSG00000176049	JAKMIP2	rs2436425	chr5	147160919	1	1.18e-20	0.121179	Nil
4230735	ENSG00000135842	FAM129A	rs85672	chr1	184939631	1	1.29e-20	-0.7553	Nil
7320484	ENSG00000215039	CD27-AS1	rs25680	chr12	6554628	1	1.33e-20	0.920369	Nil
2030484	ENSG00000182512	GLRX5	rs8013688	chr14	95998364	1	1.36e-20	0.0631903	Nil
7100274	ENSG00000119711	ALDH6A1	chr14:74589587:D	chr14	74589587	1	1.37e-20	-0.0624594	Nil
3170451	ENSG00000275074	NUDT18	rs4872277	chr8	21949372	1	1.47e-20	0.842532	Nil
6650482	ENSG00000116106	EPHA4	rs1813499	chr2	222396911	1	1.53e-20	0.129874	Nil
5420343	ENSG00000118217	ATF6	rs12025202	chr1	161917589	1	1.61e-20	0.126169	Nil
240086	ENSG00000092621	PHGDH	rs11583993	chr1	120255370	1	1.63e-20	0.337965	Nil
2260309	ENSG00000259001	AL355075.4	rs56343177	chr14	20836173	1	1.68e-20	1.13891	Nil
5270132	ENSG00000114423	CBLB	rs6796643	chr3	105484620	1	1.75e-20	-0.132083	Nil
4060327	ENSG00000213995	NAXD	chr13:111267706:I	chr13	111267706	1	1.76e-20	-0.156913	Nil
1580427	ENSG00000112304	ACOT13	rs3813686	chr6	24721024	1	1.77e-20	1.24855	Nil
4060575	ENSG00000081087	OSTM1	rs9386711	chr6	108400302	1	1.78e-20	0.0918353	Nil
5690639	ENSG00000140092	FBLN5	rs2267990	chr14	92339908	1	1.83e-20	-0.061023	Nil
840360	ENSG00000175518	UBQLNL	rs35228037	chr11	5641917	1	2.09e-20	0.0385901	Nil
1110541	ENSG00000089063	TMEM230	rs6038068	chr20	5073139	1	2.12e-20	0.0851963	Nil
6580500	ENSG00000214106	PAXIP1-AS2	rs1880248	chr7	154700726	1	2.33e-20	0.142139	Nil
3870136	ENSG00000175334	BANF1	rs12797319	chr11	65735672	1	2.47e-20	-0.0805441	Nil
5080458	ENSG00000100347	SAMM50	rs55826926	chr22	44367249	1	2.99e-20	-0.127098	Nil
5550673	ENSG00000184990	SIVA1	rs1132975	chr14	105222037	1	3.22e-20	0.0881552	Nil
1090437	ENSG00000107937	GTPBP4	rs17131848	chr10	1058196	1	3.28e-20	1.28202	Nil
460168	ENSG00000143184	XCL1	rs1323533	chr1	168500219	1	3.34e-20	1.09431	Nil
840132	ENSG00000204584	FLJ45513	rs16948454	chr17	47960187	1	3.62e-20	0.0968103	Nil
6520075	ENSG00000006007	GDE1	rs13334972	chr16	19575834	1	3.87e-20	-0.166357	Nil
1990471	ENSG00000117480	FAAH	rs5013329	chr1	46815091	1	4.09e-20	0.0506808	Nil
1740050	ENSG00000254838	GVINP1	rs10839599	chr11	6732908	1	4.16e-20	0.159737	Nil
1990356	ENSG00000173838	MARCH10	rs1024653	chr17	60791818	1	4.3e-20	0.809241	Nil
7210632	ENSG00000196139	AKR1C3	rs2050359	chr10	5341916	1	4.41e-20	-0.766533	Nil
2030170	ENSG00000204397	CARD16	chr11:104893693:I	chr11	104893693	1	4.79e-20	0.123855	Nil
1410181	ENSG00000155307	SAMSN1	rs2822777	chr21	15948989	1	5.06e-20	0.760495	Nil
7320328	ENSG00000088833	NSFL1C	rs6042292	chr20	1419199	1	5.09e-20	-0.0599124	Nil
4780561	ENSG00000048162	NOP16	rs1060588	chr5	175815874	1	5.2e-20	0.111544	Nil
3850414	ENSG00000163938	GNL3	chr3:52619961:D	chr3	52619961	1	5.25e-20	-0.0806997	Nil
2900403	ENSG00000182362	YBEY	rs62224180	chr21	47726332	1	5.35e-20	-1.03003	Nil
6860278	ENSG00000171840	NINJ2	chr12:717896:I	chr12	717896	1	5.44e-20	0.841759	Nil
450196	ENSG00000168476	REEP4	rs58969219	chr8	21992947	1	5.8e-20	0.0936469	Nil
2640086	ENSG00000198715	GLMP	rs2075165	chr1	156215899	1	6.23e-20	-0.101253	Nil
7100546	ENSG00000161036	LRWD1	rs4543479	chr7	102111183	1	6.38e-20	-0.108775	Nil
3610386	ENSG00000107864	CPEB3	rs7905301	chr10	93950230	1	6.62e-20	0.0797861	Nil
2900451	ENSG00000153029	MR1	rs2331994	chr1	181023708	1	7.81e-20	-0.881715	Nil
3170136	ENSG00000177409	SAMD9L	rs12671014	chr7	92811205	1	8.09e-20	-0.314434	Nil
110064	ENSG00000135828	RNASEL	rs115886573	chr1	182541031	1	8.12e-20	0.0816756	Nil
2760121	ENSG00000147576	ADHFE1	rs2718990	chr8	67349995	1	9.19e-20	0.105872	Nil
60670	ENSG00000079257	LXN	rs56362855	chr3	158369789	1	1.02e-19	0.964314	Nil
520017	ENSG00000121274	TENT4B	rs11639573	chr16	50371362	1	1.31e-19	0.910665	Nil
1240477	ENSG00000130347	RTN4IP1	rs2054365	chr6	107077502	1	1.39e-19	0.0605431	Nil
6420040	ENSG00000182224	CYB5D1	rs74252295	chr17	7785905	1	1.43e-19	-0.100197	Nil
460487	ENSG00000144815	NXPE3	rs3796278	chr3	101498077	1	1.45e-19	-1.34157	Nil
5220762	ENSG00000104687	GSR	rs8191035	chr8	30537998	1	1.54e-19	0.123426	Nil
670348	ENSG00000143167	GPA33	rs28384507	chr1	167059575	1	1.67e-19	0.10945	Nil
380703	ENSG00000145817	YIPF5	rs6869336	chr5	143554598	1	1.67e-19	-0.0791104	Nil
4210138	ENSG00000112167	SAYSD1	rs183466	chr6	39080881	1	1.68e-19	-0.106213	Nil
460719	ENSG00000068745	IP6K2	rs12491769	chr3	48768150	1	1.99e-19	0.16778	Nil
1510121	ENSG00000170873	MTSS1	rs57967353	chr8	125772430	1	1.99e-19	0.850248	Nil
3890551	ENSG00000140931	CMTM3	rs8051710	chr16	66673183	1	2.08e-19	-0.0924017	Nil
4730204	ENSG00000162746	FCRLB	rs2000104	chr1	161698194	1	2.25e-19	-1.11144	Nil
4120768	ENSG00000140876	NUDT7	rs75446625	chr16	77757141	1	2.29e-19	1.62998	Nil
20241	ENSG00000139514	SLC7A1	rs17625129	chr13	30281760	1	2.55e-19	0.255442	Nil
6580477	ENSG00000237943	PRKCQ-AS1	rs10906913	chr10	6628334	1	2.57e-19	-0.134052	Nil
4560601	ENSG00000142065	ZFP14	rs73040113	chr19	36737203	1	3.97e-19	0.0730646	Nil
3130349	ENSG00000071894	CPSF1	rs2977835	chr8	145622923	1	3.99e-19	-0.106392	Nil
1110364	ENSG00000145349	CAMK2D	chr4:114371765:D	chr4	114371765	1	4.21e-19	-0.0721858	Nil
6520682	ENSG00000111361	EIF2B1	rs3190835	chr12	124105328	1	4.55e-19	0.0809597	Nil
60138	ENSG00000116761	CTH	rs828352	chr1	70860458	1	4.78e-19	-0.0374543	Nil
2690189	ENSG00000131797	CLUHP3	rs4889689	chr16	31776376	1	4.97e-19	-0.112617	Nil
4280767	ENSG00000011376	LARS2	rs6441920	chr3	45561203	1	5.44e-19	-0.052929	Nil
2000301	ENSG00000118655	DCLRE1B	chr1:114456397:D	chr1	114456397	1	5.56e-19	0.0414387	Nil
2690296	ENSG00000120519	SLC10A7	rs7435720	chr4	147176097	1	6.15e-19	0.757388	Nil
1850139	ENSG00000170956	CEACAM3	rs10413906	chr19	42285491	1	7.1e-19	0.0522822	Nil
150176	ENSG00000092094	OSGEP	rs72672738	chr14	20914136	1	7.46e-19	-0.837806	Nil
6660446	ENSG00000164087	POC1A	rs13314125	chr3	52115398	1	7.58e-19	0.108359	Nil
6250121	ENSG00000083937	CHMP2B	chr3:87288437:D	chr3	87288437	1	7.63e-19	0.0867668	Nil
1070451	ENSG00000164111	ANXA5	rs6854854	chr4	122606919	1	7.69e-19	1.41382	Nil
2900600	ENSG00000273045	C2orf15	rs7584809	chr2	99730199	1	7.86e-19	-0.0542529	Nil
6130538	ENSG00000070087	PFN2	chr3:149741411:D	chr3	149741411	1	7.9e-19	0.0649938	Nil
460039	ENSG00000100330	MTMR3	chr22:30287304:D	chr22	30287304	1	7.99e-19	0.106939	Nil
7000382	ENSG00000162976	PQLC3	rs6432182	chr2	11300869	1	8.12e-19	0.134483	Nil
870091	ENSG00000279891	AC022498.2	rs55820429	chr3	187901660	1	8.27e-19	0.0684298	Nil
1410075	ENSG00000157954	WIPI2	rs12472	chr7	5272177	1	8.46e-19	0.0909351	Nil
6280411	ENSG00000117713	ARID1A	rs12756102	chr1	27047954	1	8.53e-19	-0.177669	Nil
1240672	ENSG00000172031	EPHX4	rs6604071	chr1	92434725	1	8.68e-19	0.365248	Nil
650692	ENSG00000104714	ERICH1	rs3735933	chr8	593041	1	8.81e-19	-0.0981113	Nil
6270554	ENSG00000116977	LGALS8	rs7544230	chr1	236729834	1	9.22e-19	-0.185644	Nil
60661	ENSG00000214226	C17orf67	rs116946601	chr17	54900359	1	1.1e-18	0.103177	Nil
6520408	ENSG00000010165	EEF1AKNMT	rs7860	chr1	171766696	1	1.12e-18	0.838537	Nil
1050008	ENSG00000138722	MMRN1	rs1442134	chr4	90819154	1	1.14e-18	-0.116102	Nil
6400240	ENSG00000136813	ECPAS	rs12235990	chr9	114254865	1	1.17e-18	0.092127	Nil
1430424	ENSG00000092871	RFFL	rs3135958	chr17	33308221	1	1.24e-18	-0.191644	Nil
4880408	ENSG00000187764	SEMA4D	rs34323963	chr9	92114205	1	1.29e-18	-0.863627	Nil
6290709	ENSG00000138796	HADH	rs62311398	chr4	108893168	1	1.42e-18	0.149658	Nil
1300762	ENSG00000115107	STEAP3	rs13002982	chr2	120060465	1	1.42e-18	0.796588	Nil
6900086	ENSG00000154734	ADAMTS1	rs445784	chr21	28216692	1	1.43e-18	0.177164	Nil
6450687	ENSG00000075914	EXOSC7	rs17557370	chr3	45050710	1	1.44e-18	0.0829764	Nil
1440615	ENSG00000115155	OTOF	rs6712188	chr2	26698682	1	1.45e-18	-0.0920066	Nil
5260307	ENSG00000158528	PPP1R9A	rs10274458	chr7	94580113	1	1.48e-18	-0.0900774	Nil
6350240	ENSG00000186532	SMYD4	rs11062	chr17	1683012	1	1.48e-18	-0.0957114	Nil
5700301	ENSG00000100744	GSKIP	rs35941406	chr14	96829850	1	1.54e-18	0.733134	Nil
2900142	ENSG00000182134	TDRKH	rs7521817	chr1	151742001	1	1.66e-18	-0.0433355	Nil
540139	ENSG00000146232	NFKBIE	rs28385699	chr6	44226433	1	1.72e-18	-1.80414	Nil
5860020	ENSG00000134077	THUMPD3	rs2600188	chr3	9405704	1	1.78e-18	-0.0630023	Nil
5670440	ENSG00000049249	TNFRSF9	rs2131630	chr1	7990367	1	1.82e-18	0.0761067	Nil
780465	ENSG00000018280	SLC11A1	rs13062	chr2	219260651	1	1.97e-18	0.198611	Nil
1240725	ENSG00000166750	SLFN5	rs11080327	chr17	33571546	1	2.25e-18	0.126448	Nil
4050768	ENSG00000180767	CHST13	rs1388096	chr3	126242964	1	2.3e-18	-0.133016	Nil
4010181	ENSG00000110203	FOLR3	rs75313463	chr11	71867841	1	2.41e-18	0.885236	Nil
5560193	ENSG00000124243	BCAS4	rs6096141	chr20	49490888	1	2.61e-18	-0.784714	Nil
2510593	ENSG00000176485	PLA2G16	rs2030731	chr11	63373648	1	2.69e-18	0.128889	Nil
7550451	ENSG00000198846	TOX	rs16924700	chr8	60076399	1	2.77e-18	0.162751	Nil
3310646	ENSG00000198933	TBKBP1	rs62074054	chr17	45771816	1	3.36e-18	-0.0841368	Nil
1300187	ENSG00000160439	RDH13	rs1671169	chr19	55573633	1	3.94e-18	-0.0926228	Nil
4490671	ENSG00000251357	AP000350.4	rs5760124	chr22	24272122	1	4.04e-18	-0.713316	Nil
5860048	ENSG00000167258	CDK12	rs58195267	chr17	37489791	1	4.6e-18	-0.158598	Nil
130382	ENSG00000100092	SH3BP1	rs41280035	chr22	38054038	1	4.69e-18	-0.144452	Nil
3930703	ENSG00000160193	WDR4	rs79284134	chr21	44229857	1	5.01e-18	-1.1464	Nil
5720131	ENSG00000157693	TMEM268	rs7048418	chr9	117385126	1	5.47e-18	0.0628053	Nil
4480647	ENSG00000142188	TMEM50B	chr21:34797183:D	chr21	34797183	1	5.57e-18	0.0639859	Nil
3840386	ENSG00000109689	STIM2	rs4692139	chr4	27040337	1	5.7e-18	-0.118911	Nil
2100332	ENSG00000100109	TFIP11	rs12628373	chr22	26904541	1	6.13e-18	-0.108747	Nil
3390370	ENSG00000182093	WRB	rs4818036	chr21	40770885	1	6.27e-18	-0.116658	Nil
5290626	ENSG00000119669	IRF2BPL	rs4899633	chr14	77484210	1	6.42e-18	1.04971	Nil
5090037	ENSG00000183648	NDUFB1	rs7151932	chr14	92590564	1	6.98e-18	-0.0476434	Nil
70167	ENSG00000154589	LY96	rs4434614	chr8	74886732	1	7.66e-18	0.227466	Nil
6770348	ENSG00000066855	MTFR1	rs113219508	chr8	66471965	1	7.74e-18	0.0736987	Nil
1660072	ENSG00000196961	AP2A1	rs4802621	chr19	50282717	1	7.85e-18	-1.3272	Nil
150021	ENSG00000099956	SMARCB1	rs6003900	chr22	24173022	1	7.87e-18	-0.106416	Nil
3520537	ENSG00000198464	ZNF480	rs11670801	chr19	52839453	1	7.99e-18	0.901849	Nil
1580343	ENSG00000116906	GNPAT	rs578945	chr1	231410115	1	8.94e-18	0.0753467	Nil
4810326	ENSG00000072756	TRNT1	rs4685608	chr3	3180173	1	9.07e-18	0.103146	Nil
4480224	ENSG00000144867	SRPRB	rs57847564	chr3	133540479	1	9.65e-18	-0.103245	Nil
5810079	ENSG00000198865	CCDC152	chr5:42782924:D	chr5	42782924	1	9.69e-18	0.067103	Nil
4060707	ENSG00000168765	GSTM4	rs1010167	chr1	110198727	1	9.89e-18	-0.746913	Nil
3800307	ENSG00000160410	SHKBP1	rs393569	chr19	41094838	1	1.04e-17	-0.0748271	Nil
4150376	ENSG00000196724	ZNF418	rs117003727	chr19	58475861	1	1.09e-17	0.111391	Nil
5420025	ENSG00000151148	UBE3B	rs77902418	chr12	109891459	1	1.14e-17	1.54095	Nil
2100296	ENSG00000131400	NAPSA	rs11880305	chr19	50880475	1	1.16e-17	-0.146719	Nil
2140671	ENSG00000136279	DBNL	rs140776140	chr7	44094935	1	1.18e-17	-1.57159	Nil
2260148	ENSG00000139725	RHOF	rs1064169	chr12	122215520	1	1.2e-17	0.156012	Nil
4210600	ENSG00000108592	FTSJ3	rs8076760	chr17	61920497	1	1.39e-17	0.0595979	Nil
5820424	ENSG00000130303	BST2	rs919267	chr19	17514180	1	1.59e-17	0.23188	Nil
4890592	ENSG00000205268	PDE7A	rs148938007	chr8	66575286	1	1.69e-17	0.154824	Nil
2850575	ENSG00000167325	RRM1	rs10835454	chr11	4013149	1	1.79e-17	0.0828734	Nil
7210477	ENSG00000162598	C1orf87	rs78768736	chr1	60607795	1	1.86e-17	0.17364	Nil
2760441	ENSG00000188636	RTL6	rs470003	chr22	44855230	1	1.92e-17	0.11226	Nil
3310731	ENSG00000107018	RLN1	rs1853218	chr9	5322310	1	1.98e-17	-0.825514	Nil
4220672	ENSG00000198417	MT1F	rs1875231	chr16	56683745	1	1.99e-17	0.21649	Nil
1940707	ENSG00000154710	RABGEF1	rs150622550	chr7	65718609	1	2.02e-17	1.09897	Nil
5810196	ENSG00000205356	TECPR1	rs10953247	chr7	97864666	1	2.19e-17	0.101786	Nil
4880465	ENSG00000135299	ANKRD6	rs72911820	chr6	90281934	1	2.23e-17	0.0886258	Nil
3930379	ENSG00000243207	PPAN-P2RY11	rs12460842	chr19	10222195	1	2.27e-17	-0.21844	Nil
270431	ENSG00000164929	BAALC	rs6999622	chr8	104151423	1	2.28e-17	0.10053	Nil
6380079	ENSG00000189319	FAM53B	rs75360179	chr10	126319724	1	2.37e-17	-1.05848	Nil
1710204	ENSG00000065457	ADAT1	rs3743604	chr16	75606360	1	2.74e-17	0.940639	Nil
7610561	ENSG00000065154	OAT	rs2674340	chr10	126100850	1	2.95e-17	0.849705	Nil
1990594	ENSG00000225978	HAR1A	rs74177992	chr20	61733718	1	3.03e-17	-0.0586902	Nil
1230228	ENSG00000102854	MSLN	rs73491269	chr16	825255	1	3.09e-17	0.391763	Nil
6290296	ENSG00000099795	NDUFB7	rs4926133	chr19	14672770	1	3.14e-17	-0.070904	Nil
3190112	ENSG00000021355	SERPINB1	rs15286	chr6	2833739	1	3.24e-17	-0.126358	Nil
2320653	ENSG00000121310	ECHDC2	rs56222568	chr1	53432786	1	3.3e-17	-0.780117	Nil
1400672	ENSG00000159461	AMFR	rs3790113	chr16	56384720	1	3.33e-17	0.81818	Nil
2850039	ENSG00000167202	TBC1D2B	rs16973688	chr15	78273478	1	3.33e-17	-0.129913	Nil
7400240	ENSG00000164344	KLKB1	rs62350518	chr4	187118358	1	3.62e-17	0.973496	Nil
50563	ENSG00000175920	DOK7	rs10805009	chr4	3501802	1	3.78e-17	0.0405101	Nil
5560133	ENSG00000167895	TMC8	rs2871647	chr17	76137477	1	3.82e-17	0.201587	Nil
3420091	ENSG00000236296	GUSBP5	chr4:144475634:D	chr4	144475634	1	3.91e-17	-0.908763	Nil
4860435	ENSG00000173406	DAB1	rs7517424	chr1	58985796	1	4e-17	0.095019	Nil
2140392	ENSG00000213015	ZNF580	chr19:56154518:D	chr19	56154518	1	4.09e-17	0.0868434	Nil
4390703	ENSG00000196396	PTPN1	rs17788127	chr20	49166548	1	4.12e-17	-0.156839	Nil
1400309	ENSG00000156639	ZFAND3	rs12194618	chr6	38091030	1	4.56e-17	-0.0740668	Nil
6350392	ENSG00000115902	SLC1A4	rs68181270	chr2	65206089	1	4.58e-17	0.920003	Nil
7100180	ENSG00000137714	FDX1	rs11213419	chr11	110343810	1	4.59e-17	0.0696087	Nil
2900347	ENSG00000181135	ZNF707	rs11136313	chr8	144774079	1	4.62e-17	-0.0940152	Nil
6400630	ENSG00000103174	NAGPA	rs15951	chr16	5075248	1	5.09e-17	0.066003	Nil
2940192	ENSG00000232850	AL590708.1	chr9:130933687:D	chr9	130933687	1	5.74e-17	0.0826645	Nil
2900370	ENSG00000089177	KIF16B	rs6044134	chr20	16555032	1	5.77e-17	0.740034	Nil
7050735	ENSG00000141194	OR4D1	rs8081708	chr17	56234428	1	5.95e-17	-0.824833	Nil
1070139	ENSG00000179532	DNHD1	rs17244263	chr11	6532778	1	6.3e-17	0.0383708	Nil
620240	ENSG00000159842	ABR	rs8075506	chr17	1018393	1	6.48e-17	-0.0907997	Nil
160068	ENSG00000198624	CCDC69	rs111669601	chr5	150595761	1	7.14e-17	0.162756	Nil
6580041	ENSG00000115523	GNLY	rs4832181	chr2	85916005	1	7.26e-17	-0.709598	Nil
7320747	ENSG00000140368	PSTPIP1	rs33931897	chr15	77357312	1	7.42e-17	-0.713452	Nil
2710176	ENSG00000140025	EFCAB11	rs55817663	chr14	90376160	1	7.6e-17	0.0901647	Nil
6380709	ENSG00000185917	SETD4	rs2835221	chr21	37367160	1	7.79e-17	-0.0415818	Nil
5690181	ENSG00000164118	CEP44	rs11933187	chr4	175209932	1	8.09e-17	0.0786016	Nil
520224	ENSG00000184220	CMSS1	rs793469	chr3	99537305	1	8.15e-17	-0.0595755	Nil
940129	ENSG00000119599	DCAF4	rs12587742	chr14	73393391	1	8.24e-17	0.0873919	Nil
2690753	ENSG00000157014	TATDN2	rs242734	chr3	10313006	1	8.88e-17	-0.083286	Nil
2600288	ENSG00000108433	GOSR2	rs1618989	chr17	44993708	1	8.91e-17	0.0591224	Nil
2340477	ENSG00000155158	TTC39B	rs10121612	chr9	15296852	1	9.2e-17	-0.805881	Nil
5890703	ENSG00000146085	MMUT	rs7769018	chr6	49443984	1	9.34e-17	0.0798024	Nil
1740020	ENSG00000196187	TMEM63A	rs6965	chr1	226033476	1	9.91e-17	0.0835302	Nil
7610446	ENSG00000165275	TRMT10B	rs74675506	chr9	37820140	1	9.97e-17	-1.14703	Nil
5290465	ENSG00000165806	CASP7	chr10:115439640:D	chr10	115439640	1	1.05e-16	0.825038	Nil
1500189	ENSG00000110651	CD81	rs800351	chr11	2421394	1	1.05e-16	-0.114471	Nil
3190445	ENSG00000103275	UBE2I	rs12102374	chr16	1362559	1	1.07e-16	0.05705	Nil
4540215	ENSG00000116661	FBXO2	rs2272983	chr1	11714368	1	1.1e-16	-0.873068	Nil
3130494	ENSG00000140153	WDR20	rs7154553	chr14	102686183	1	1.16e-16	-0.0817699	Nil
2360608	ENSG00000104824	HNRNPL	rs147614582	chr19	39309345	1	1.17e-16	0.199674	Nil
6520113	ENSG00000119559	C19orf25	chr19:1474932:D	chr19	1474932	1	1.38e-16	0.164375	Nil
3830095	ENSG00000169598	DFFB	rs6424061	chr1	3804748	1	1.48e-16	-0.115271	Nil
1940343	ENSG00000110218	PANX1	rs4753126	chr11	93862020	1	1.48e-16	0.717961	Nil
4640095	ENSG00000163682	RPL9	rs142160737	chr4	39569149	1	1.48e-16	0.166912	Nil
5130288	ENSG00000100027	YPEL1	rs12170039	chr22	22046787	1	1.52e-16	-0.101238	Nil
6520382	ENSG00000125107	CNOT1	rs3809596	chr16	58549014	1	1.54e-16	-0.0697264	Nil
870379	ENSG00000178381	ZFAND2A	rs2949172	chr7	1214331	1	1.63e-16	-0.102827	Nil
1510608	ENSG00000172667	ZMAT3	rs11921986	chr3	178753147	1	1.64e-16	0.0780387	Nil
5910554	ENSG00000168803	ADAL	chr15:43696168:I	chr15	43696168	1	1.77e-16	-0.0716717	Nil
2570187	ENSG00000168661	ZNF30	rs56093013	chr19	35418182	1	1.96e-16	-0.0718952	Nil
10504	ENSG00000137441	FGFBP2	rs4698432	chr4	15964763	1	2.04e-16	-0.101569	Nil
5340100	ENSG00000132313	MRPL35	rs10187875	chr2	86430648	1	2.07e-16	-1.3253	Nil
520544	ENSG00000242110	AMACR	rs3195676	chr5	34008100	1	2.16e-16	0.0473913	Nil
4640079	ENSG00000130313	AC010618.1	rs8100717	chr19	17619638	1	2.21e-16	0.0673515	Nil
5890593	ENSG00000132436	FIGNL1	rs11764792	chr7	50496841	1	2.37e-16	0.0392611	Nil
1570754	ENSG00000176102	CSTF3	rs4756104	chr11	33188391	1	2.69e-16	-0.082316	Nil
7560274	ENSG00000119684	MLH3	rs175076	chr14	75505486	1	2.71e-16	-0.0514227	Nil
50681	ENSG00000103248	MTHFSD	rs79415908	chr16	86568180	1	2.82e-16	-1.74389	Nil
5220678	ENSG00000174004	NRROS	rs1684446	chr3	196366264	1	2.85e-16	-0.171623	Nil
2340008	ENSG00000165650	PDZD8	chr10:119133297:D	chr10	119133297	1	2.94e-16	-0.0986342	Nil
580465	ENSG00000071246	VASH1	rs3783996	chr14	77234764	1	2.95e-16	-0.893675	Nil
5570324	ENSG00000168487	BMP1	rs1139547	chr8	22021934	1	3.03e-16	0.0585	Nil
5960097	ENSG00000035687	ADSS	rs12065658	chr1	244489457	1	3.07e-16	-0.131788	Nil
7000431	ENSG00000197965	MPZL1	rs6427106	chr1	167713516	1	3.13e-16	-0.0827664	Nil
2510338	ENSG00000137563	GGH	rs35791650	chr8	63965448	1	3.14e-16	0.0840729	Nil
650050	ENSG00000170776	AKAP13	rs234956	chr15	86242624	1	3.39e-16	0.173926	Nil
6770707	ENSG00000137767	SQOR	rs10643	chr15	45981317	1	3.73e-16	0.103434	Nil
6040291	ENSG00000130414	NDUFA10	rs73005520	chr2	240877818	1	4.15e-16	-0.108082	Nil
4280672	ENSG00000170442	KRT86	rs12426932	chr12	52727876	1	4.17e-16	-0.902279	Nil
2230678	ENSG00000076555	ACACB	rs34266	chr12	109595851	1	4.23e-16	-0.0554551	Nil
360187	ENSG00000101782	RIOK3	rs4800160	chr18	21031742	1	4.74e-16	-0.229587	Nil
2230603	ENSG00000132842	AP3B1	rs28833541	chr5	77419357	1	4.77e-16	-0.085702	Nil
4780040	ENSG00000182154	MRPL41	rs928046	chr9	140487108	1	4.82e-16	0.14132	Nil
7050082	ENSG00000102575	ACP5	rs35879291	chr19	11691040	1	4.95e-16	0.115203	Nil
5820129	ENSG00000070756	PABPC1	rs73282500	chr8	101823208	1	4.95e-16	0.101834	Nil
2760437	ENSG00000142765	SYTL1	rs4246507	chr1	27675223	1	5.01e-16	0.119203	Nil
1990639	ENSG00000139168	ZCRB1	MERGED_DEL_2_69100	chr12	42697832	1	5.6e-16	-1.25399	Nil
10768	ENSG00000133424	LARGE1	rs2267321	chr22	34314144	1	5.65e-16	-0.0926321	Nil
2750603	ENSG00000008256	CYTH3	rs10257181	chr7	6176998	1	5.68e-16	-0.199911	Nil
1820332	ENSG00000186480	INSIG1	rs12719710	chr7	155102450	1	5.87e-16	0.059689	Nil
2190220	ENSG00000116830	TTF2	rs3820494	chr1	117605336	1	6.09e-16	1.56265	Nil
2140156	ENSG00000003393	ALS2	rs193607	chr2	202639198	1	6.24e-16	0.0907402	Nil
580014	ENSG00000157895	C12orf43	rs2071190	chr12	121431272	1	6.31e-16	0.0803526	Nil
1050672	ENSG00000136108	CKAP2	rs7985262	chr13	52997161	1	6.32e-16	-0.0498915	Nil
2940367	ENSG00000145979	TBC1D7	rs2439556	chr6	13334307	1	7.31e-16	0.824449	Nil
5490315	ENSG00000100445	SDR39U1	rs118119904	chr14	24920617	1	7.55e-16	0.0658237	Nil
3710215	ENSG00000167965	MLST8	rs27425	chr16	2255222	1	7.69e-16	0.0682547	Nil
5490470	ENSG00000183486	MX2	rs398800	chr21	42742212	1	7.92e-16	-0.186327	Nil
240008	ENSG00000268713	AC005261.3	rs8111661	chr19	57752326	1	7.99e-16	0.0574917	Nil
6110451	ENSG00000109762	SNX25	rs13102061	chr4	186167238	1	9.32e-16	0.0575813	Nil
3610630	ENSG00000113851	CRBN	rs2630819	chr3	3176301	1	1.01e-15	-0.0956425	Nil
1440750	ENSG00000180739	S1PR5	rs28580742	chr19	10635196	1	1.03e-15	0.0777673	Nil
4250646	ENSG00000140386	SCAPER	rs11638767	chr15	76655938	1	1.04e-15	0.0620211	Nil
5130670	ENSG00000108590	MED31	chr17:6558133:D	chr17	6558133	1	1.06e-15	0.0933656	Nil
360673	ENSG00000120451	SNX19	rs3751039	chr11	130773076	1	1.06e-15	-0.0786148	Nil
1430411	ENSG00000267575	AC006504.5	rs2867091	chr19	28333509	1	1.07e-15	-0.0480251	Nil
670369	ENSG00000153563	CD8A	rs1515950	chr2	87020817	1	1.07e-15	-0.807577	Nil
1170709	ENSG00000170558	CDH2	rs12971262	chr18	26030561	1	1.09e-15	-0.060624	Nil
2850259	ENSG00000125827	TMX4	rs6140481	chr20	7965595	1	1.15e-15	0.139127	Nil
7200703	ENSG00000114166	KAT2B	rs6791385	chr3	20136439	1	1.18e-15	0.106973	Nil
160692	ENSG00000101605	MYOM1	rs1056088	chr18	3248264	1	1.23e-15	0.127752	Nil
6650639	ENSG00000139190	VAMP1	rs12321186	chr12	6610425	1	1.23e-15	0.809527	Nil
940639	ENSG00000139055	ERP27	chr12:15066968:D	chr12	15066968	1	1.31e-15	0.087098	Nil
6510519	ENSG00000172458	IL17D	rs9550660	chr13	21124466	1	1.5e-15	-0.0397421	Nil
6330348	ENSG00000111696	NT5DC3	rs4964605	chr12	104224284	1	1.53e-15	0.0760478	Nil
1940288	ENSG00000156521	TYSND1	rs4746975	chr10	71932442	1	1.53e-15	-0.056749	Nil
1980022	ENSG00000009844	VTA1	rs1835	chr6	142541769	1	1.61e-15	1.39011	Nil
3460564	ENSG00000166501	PRKCB	chr16:24072715:I	chr16	24072715	1	1.68e-15	1.38356	Nil
4900626	ENSG00000176401	EID2B	rs7246072	chr19	40025197	1	1.69e-15	0.0655327	Nil
670639	ENSG00000102910	LONP2	rs9932964	chr16	48298315	1	1.89e-15	-0.988547	Nil
6020398	ENSG00000128928	IVD	rs78153629	chr15	40673465	1	2e-15	-1.05661	Nil
2230408	ENSG00000069966	GNB5	rs8024892	chr15	52491795	1	2.06e-15	1.61748	Nil
4810497	ENSG00000161249	DMKN	rs8111522	chr19	35974202	1	2.11e-15	-0.0556651	Nil
6110025	ENSG00000115641	FHL2	rs10190186	chr2	105997385	1	2.21e-15	0.154658	Nil
5290672	ENSG00000170634	ACYP2	rs4671742	chr2	54211624	1	2.32e-15	-0.701028	Nil
2490309	ENSG00000125089	SH3TC1	rs11729860	chr4	8230945	1	2.43e-15	0.0934285	Nil
4040091	ENSG00000155093	PTPRN2	rs221286	chr7	157356514	1	2.46e-15	-0.15373	Nil
160437	ENSG00000184992	BRI3BP	rs1055472	chr12	125510104	1	2.65e-15	0.0589118	Nil
2370358	ENSG00000011600	TYROBP	rs11881157	chr19	36441589	1	2.71e-15	-0.134384	Nil
1820768	ENSG00000180694	TMEM64	chr8:91569928:D	chr8	91569928	1	2.77e-15	-0.0869674	Nil
2640551	ENSG00000162368	CMPK1	rs2622926	chr1	47852791	1	2.79e-15	0.0864074	Nil
5360553	ENSG00000104823	ECH1	rs11668179	chr19	39316194	1	2.84e-15	0.0611351	Nil
1070474	ENSG00000152359	POC5	rs2291630	chr5	75013356	1	2.89e-15	0.069358	Nil
1850364	ENSG00000251369	ZNF550	chr19:58057022:D	chr19	58057022	1	3.11e-15	0.0916278	Nil
6380463	ENSG00000134996	OSTF1	rs2093449	chr9	77766854	1	3.32e-15	-0.773383	Nil
6480040	ENSG00000174348	PODN	MERGED_DEL_2_3559	chr1	53595125	1	3.38e-15	0.143306	Nil
6200670	ENSG00000134324	LPIN1	rs3795974	chr2	11924950	1	3.42e-15	0.0849325	Nil
4050072	ENSG00000240849	TMEM189	rs3746559	chr20	48758191	1	3.42e-15	0.0789081	Nil
6660195	ENSG00000156990	RPUSD3	rs2290306	chr3	9885615	1	3.45e-15	-0.114996	Nil
4050491	ENSG00000204219	TCEA3	rs71514235	chr1	23751140	1	3.62e-15	0.117534	Nil
3290259	ENSG00000131401	NAPSB	rs7246600	chr19	50851055	1	3.66e-15	-0.28767	Nil
1190075	ENSG00000152464	RPP38	rs15772	chr10	15145855	1	3.7e-15	0.0551257	Nil
6420242	ENSG00000214253	FIS1	chr7:100887503:I	chr7	100887503	1	3.77e-15	-0.180898	Nil
290086	ENSG00000099949	LZTR1	rs13057408	chr22	21334873	1	4.02e-15	-0.0744149	Nil
4120438	ENSG00000100949	RABGGTA	rs941503	chr14	24736157	1	4.14e-15	-0.0504657	Nil
4480390	ENSG00000182747	SLC35D3	rs12191772	chr6	137259725	1	4.39e-15	-0.088823	Nil
2230020	ENSG00000145996	CDKAL1	rs62404554	chr6	21233431	1	4.57e-15	-0.0701753	Nil
3120452	ENSG00000166912	MTMR10	chr15:31274296:I	chr15	31274296	1	4.6e-15	0.107182	Nil
2100050	ENSG00000132740	IGHMBP2	rs146713622	chr11	68628298	1	4.83e-15	0.0395485	Nil
630014	ENSG00000111885	MAN1A1	rs195075	chr6	119653287	1	4.97e-15	0.0929441	Nil
1440437	ENSG00000152127	MGAT5	rs1257206	chr2	134980942	1	5.46e-15	0.122077	Nil
6130630	ENSG00000186654	PRR5	rs1034459	chr22	45115022	1	5.69e-15	0.139498	Nil
4150561	ENSG00000157426	AASDH	rs11728110	chr4	57293077	1	5.74e-15	-0.0556045	Nil
3130332	ENSG00000177337	DLGAP1-AS1	rs3888225	chr18	3594718	1	5.83e-15	-0.651426	Nil
5420376	ENSG00000133103	COG6	rs7995647	chr13	40216240	1	6.07e-15	0.0755121	Nil
610445	ENSG00000131626	PPFIA1	rs670012	chr11	70118251	1	6.19e-15	0.0274061	Nil
5670037	ENSG00000132781	MUTYH	rs12739418	chr1	45850319	1	6.34e-15	0.0647539	Nil
5700717	ENSG00000276045	ORAI1	rs4760118	chr12	122132512	1	6.45e-15	0.117869	Nil
3290170	ENSG00000175575	PAAF1	rs60812833	chr11	73636213	1	6.52e-15	-0.183716	Nil
1300601	ENSG00000008513	ST3GAL1	rs34005317	chr8	134511655	1	6.8e-15	0.124718	Nil
4590121	ENSG00000256060	TRAPPC2B	rs862707	chr19	57866873	1	6.82e-15	-0.126207	Nil
5340521	ENSG00000145779	TNFAIP8	rs3797345	chr5	118729874	1	6.96e-15	-1.49879	Nil
3930367	ENSG00000153071	DAB2	rs700220	chr5	39356591	1	7.06e-15	-0.13589	Nil
5270435	ENSG00000187239	FNBP1	rs3824538	chr9	132641635	1	7.2e-15	-0.100969	Nil
4010546	ENSG00000071994	PDCD2	rs960744	chr6	170888208	1	7.52e-15	-0.653866	Nil
6620278	ENSG00000182551	ADI1	rs9678647	chr2	3497036	1	7.69e-15	0.059766	Nil
2760626	ENSG00000185527	AC139530.1	rs9906358	chr17	79614481	1	7.71e-15	0.0624996	Nil
4880017	ENSG00000185669	SNAI3	rs8048125	chr16	88751207	1	7.72e-15	0.116185	Nil
2480541	ENSG00000181847	TIGIT	rs73238029	chr3	114014080	1	8.17e-15	0.711948	Nil
2640576	ENSG00000180398	MCFD2	rs56176930	chr2	47155868	1	9.75e-15	-0.101858	Nil
5550348	ENSG00000116237	ICMT	rs12073932	chr1	6293890	1	9.96e-15	-0.137358	Nil
4200612	ENSG00000137168	PPIL1	chr6:36823502:I	chr6	36823502	1	1.06e-14	-0.0724838	Nil
1580224	ENSG00000124523	SIRT5	chr6:13578890:D	chr6	13578890	1	1.07e-14	-0.0693266	Nil
2750465	ENSG00000105771	SMG9	rs7248061	chr19	44257614	1	1.09e-14	0.0483411	Nil
1430053	ENSG00000100304	TTLL12	rs9608008	chr22	43583604	1	1.15e-14	-0.775452	Nil
1450452	ENSG00000124120	TTPAL	rs56021043	chr20	43156962	1	1.21e-14	0.145256	Nil
240162	ENSG00000111530	CAND1	chr12:67722305:D	chr12	67722305	1	1.22e-14	-0.054561	Nil
4150563	ENSG00000103148	NPRL3	rs743725	chr16	136888	1	1.23e-14	-0.155898	Nil
1440605	ENSG00000181896	ZNF101	rs10421328	chr19	19776814	1	1.25e-14	-0.107981	Nil
2710475	ENSG00000136045	PWP1	rs10861778	chr12	108159186	1	1.32e-14	0.0715572	Nil
5090088	ENSG00000136628	EPRS	rs4614265	chr1	220136549	1	1.33e-14	0.0656233	Nil
580484	ENSG00000127946	HIP1	rs111778729	chr7	75368110	1	1.44e-14	1.46258	Nil
5550619	ENSG00000159322	ADPGK	rs117128674	chr15	73015842	1	1.52e-14	0.191052	Nil
6480064	ENSG00000137054	POLR1E	rs11792930	chr9	37503241	1	1.53e-14	0.120284	Nil
1770195	ENSG00000164338	UTP15	chr5:72885642:D	chr5	72885642	1	1.53e-14	0.0486403	Nil
5870746	ENSG00000066027	PPP2R5A	rs867584	chr1	212406023	1	1.55e-14	0.071213	Nil
4150091	ENSG00000110090	CPT1A	rs141515543	chr11	68548985	1	1.57e-14	1.61226	Nil
7570026	ENSG00000118007	STAG1	rs56083120	chr3	136186047	1	1.58e-14	0.100374	Nil
4590612	ENSG00000105983	LMBR1	rs58396176	chr7	156524161	1	1.66e-14	-0.111079	Nil
2680164	ENSG00000119720	NRDE2	rs10184	chr14	90744672	1	1.88e-14	-0.063964	Nil
5270670	ENSG00000155085	AK9	rs1853030	chr6	109825880	1	1.89e-14	0.0413345	Nil
4040482	ENSG00000153130	SCOC	rs2668585	chr4	141291605	1	1.9e-14	-0.084454	Nil
7560092	ENSG00000171202	TMEM126A	rs7116195	chr11	85373668	1	1.94e-14	0.0614307	Nil
2140239	ENSG00000153551	CMTM7	rs347126	chr3	32450413	1	1.96e-14	0.644863	Nil
5050148	ENSG00000239704	CDRT4	rs72819848	chr17	15464997	1	1.97e-14	0.159404	Nil
7200082	ENSG00000255717	SNHG1	rs147861683	chr11	62640727	1	1.97e-14	0.0788744	Nil
1240487	ENSG00000214113	LYRM4	rs396754	chr6	5088087	1	2.02e-14	0.0974694	Nil
1190138	ENSG00000074966	TXK	rs6447615	chr4	48073937	1	2.13e-14	0.126491	Nil
2600369	ENSG00000170486	KRT72	rs17676115	chr12	53023926	1	2.15e-14	-0.911786	Nil
7400296	ENSG00000162378	ZYG11B	rs12563656	chr1	53197760	1	2.15e-14	0.138778	Nil
650452	ENSG00000149527	PLCH2	rs3935660	chr1	2351879	1	2.18e-14	0.177017	Nil
7050136	ENSG00000124209	RAB22A	rs6128327	chr20	56942557	1	2.21e-14	0.685862	Nil
160537	ENSG00000119537	KDSR	rs402348	chr18	61034420	1	2.37e-14	0.213952	Nil
6040603	ENSG00000065809	FAM107B	rs17155703	chr10	14701678	1	2.52e-14	0.136106	Nil
7050609	ENSG00000108039	XPNPEP1	chr10:111633977:I	chr10	111633977	1	2.53e-14	-0.0727526	Nil
160593	ENSG00000159055	MIS18A	rs2833753	chr21	33644875	1	2.61e-14	0.0798553	Nil
6760291	ENSG00000022840	RNF10	rs2673623	chr12	120906910	1	2.64e-14	0.0630114	Nil
6660047	ENSG00000127463	EMC1	rs7515397	chr1	19554099	1	2.78e-14	-0.0643004	Nil
2810121	ENSG00000149262	INTS4	rs7941732	chr11	77682897	1	2.8e-14	0.739092	Nil
6900315	ENSG00000100490	CDKL1	rs2297993	chr14	50769327	1	2.84e-14	0.0313646	Nil
5900240	ENSG00000112110	MRPL18	chr6:160211645:D	chr6	160211645	1	2.88e-14	-0.0714008	Nil
3140553	ENSG00000079332	SAR1A	rs1046747	chr10	71910630	1	3.01e-14	0.0966334	Nil
6560520	ENSG00000065717	TLE2	rs1654674	chr19	3036514	1	3.04e-14	0.867659	Nil
1690066	ENSG00000157601	MX1	rs464783	chr21	42796480	1	3.11e-14	-0.292514	Nil
7050619	ENSG00000093167	LRRFIP2	rs6550458	chr3	37188318	1	3.12e-14	0.0534053	Nil
7650524	ENSG00000060982	BCAT1	rs11609552	chr12	25052287	1	3.18e-14	0.0993671	Nil
7040286	ENSG00000197142	ACSL5	rs11195933	chr10	114128964	1	3.21e-14	-0.0706846	Nil
5490131	ENSG00000184117	NIPSNAP1	rs2857637	chr22	30052094	1	3.51e-14	0.640323	Nil
1260497	ENSG00000131378	RFTN1	rs75000365	chr3	16594360	1	3.65e-14	0.0997312	Nil
5820343	ENSG00000134899	ERCC5	rs4150350	chr13	103521675	1	3.71e-14	0.0494138	Nil
6450300	ENSG00000179409	GEMIN4	rs76291383	chr17	639410	1	3.72e-14	-1.17376	Nil
2000392	ENSG00000005175	RPAP3	rs11168203	chr12	48100441	1	3.92e-14	0.693986	Nil
780594	ENSG00000178301	AQP11	rs7943055	chr11	77261051	1	4.06e-14	0.039598	Nil
6040114	ENSG00000119383	PTPA	rs10739742	chr9	131921668	1	4.35e-14	0.0620717	Nil
670372	ENSG00000064787	BCAS1	rs290449	chr20	52685397	1	4.41e-14	0.0360865	Nil
2810326	ENSG00000165171	METTL27	rs11763367	chr7	73258087	1	4.48e-14	-0.0338555	Nil
5720630	ENSG00000101470	TNNC2	rs6065886	chr20	44401630	1	4.56e-14	-0.115517	Nil
2970040	ENSG00000169255	B3GALNT1	rs1447626	chr3	160639395	1	4.93e-14	-0.0805365	Nil
2120286	ENSG00000115350	POLE4	rs12366	chr2	75185856	1	5.04e-14	0.0743816	Nil
4290368	ENSG00000152229	PSTPIP2	rs9675392	chr18	43585536	1	5.08e-14	-0.125265	Nil
5820068	ENSG00000144895	EIF2A	rs1568585	chr3	150332011	1	5.14e-14	0.765353	Nil
1580296	ENSG00000152404	CWF19L2	rs10789590	chr11	107137603	1	5.18e-14	0.659352	Nil
1440575	ENSG00000006025	AC003665.1	rs62076129	chr17	45902798	1	5.29e-14	-0.0875014	Nil
540487	ENSG00000129317	PUS7L	chr12:44144999:I	chr12	44144999	1	5.38e-14	0.0963151	Nil
6510719	ENSG00000145781	COMMD10	rs10062588	chr5	115608225	1	5.51e-14	0.108078	Nil
840053	ENSG00000168807	SNTB2	chr16:69342962:D	chr16	69342962	1	5.57e-14	0.078827	Nil
1940524	ENSG00000154127	UBASH3B	rs1557456	chr11	122588485	1	5.63e-14	0.1787	Nil
830563	ENSG00000160191	PDE9A	rs2839581	chr21	44158405	1	6.2e-14	-0.0630201	Nil
1690209	ENSG00000023191	RNH1	rs12800883	chr11	518808	1	6.33e-14	-0.109941	Nil
160754	ENSG00000170989	S1PR1	rs1922987	chr1	101753101	1	6.48e-14	-0.138005	Nil
7040411	ENSG00000163866	SMIM12	chr1:35313926:D	chr1	35313926	1	6.52e-14	0.0713764	Nil
2570131	ENSG00000107521	HPS1	rs1061135	chr10	100189138	1	7.07e-14	0.0654498	Nil
3800678	ENSG00000108559	NUP88	rs28414104	chr17	5314799	1	7.15e-14	-0.0625868	Nil
5490612	ENSG00000165322	ARHGAP12	rs1251401	chr10	32235566	1	8.01e-14	-0.0738725	Nil
1190110	ENSG00000160948	VPS28	rs2977837	chr8	145617253	1	8.04e-14	1.22704	Nil
4280296	ENSG00000166435	XRRA1	rs56194145	chr11	74740766	1	8.36e-14	0.0373038	Nil
2510689	ENSG00000067836	ROGDI	rs2290562	chr16	4853816	1	8.4e-14	0.0654365	Nil
6370594	ENSG00000205808	PLPP6	rs13300292	chr9	4670338	1	8.43e-14	0.0580547	Nil
6110246	ENSG00000215012	RTL10	rs8139091	chr22	19845283	1	8.44e-14	-0.0515484	Nil
4540064	ENSG00000185504	FAAP100	chr17:79507107:D	chr17	79507107	1	8.87e-14	0.068378	Nil
5130414	ENSG00000164967	RPP25L	rs75039456	chr9	34612068	1	8.9e-14	0.121193	Nil
6200382	ENSG00000163864	NMNAT3	rs7639511	chr3	139392368	1	1.06e-13	-0.0393229	Nil
6370414	ENSG00000184293	CLECL1	rs35210729	chr12	9850131	1	1.11e-13	1.65925	Nil
3930427	ENSG00000107679	PLEKHA1	rs7900012	chr10	124134042	1	1.12e-13	-0.0927612	Nil
4610220	ENSG00000177674	AGTRAP	rs8617	chr1	11810505	1	1.13e-13	0.778082	Nil
380068	ENSG00000177042	TMEM80	rs73407148	chr11	707152	1	1.17e-13	0.938762	Nil
240053	ENSG00000131979	GCH1	rs10146658	chr14	55343067	1	1.19e-13	-0.146654	Nil
6900224	ENSG00000168000	BSCL2	rs147513159	chr11	62657983	1	1.24e-13	0.283849	Nil
3610537	ENSG00000032742	IFT88	rs11618165	chr13	21141482	1	1.25e-13	-0.0398864	Nil
2320722	ENSG00000105339	DENND3	rs1001850	chr8	142132234	1	1.27e-13	0.614997	Nil
3520671	ENSG00000169692	AGPAT2	rs7035854	chr9	139589508	1	1.31e-13	-0.0727885	Nil
3800037	ENSG00000178229	ZNF543	rs4801219	chr19	57842795	1	1.35e-13	0.0586386	Nil
670603	ENSG00000118495	PLAGL1	rs34047741	chr6	144368546	1	1.39e-13	0.757035	Nil
6110747	ENSG00000106560	GIMAP2	rs137904017	chr7	150379649	1	1.4e-13	-0.140804	Nil
6100561	ENSG00000162490	DRAXIN	rs3117063	chr1	11719438	1	1.41e-13	0.657535	Nil
4900753	ENSG00000139405	RITA1	rs7312205	chr12	113643432	1	1.41e-13	-0.125834	Nil
7160220	ENSG00000118777	ABCG2	rs36111742	chr4	89152718	1	1.43e-13	0.0342999	Nil
5310309	ENSG00000196922	ZNF252P	chr8:146214478:I	chr8	146214478	1	1.43e-13	0.113708	Nil
4280273	ENSG00000196743	GM2A	rs75278160	chr5	150653612	1	1.48e-13	0.0897423	Nil
3840370	ENSG00000169660	HEXD	rs4789771	chr17	80385765	1	1.48e-13	0.0796945	Nil
5220026	ENSG00000186049	KRT73	rs12316002	chr12	53016502	1	1.48e-13	-0.780871	Nil
4850280	ENSG00000099817	POLR2E	chr19:1087704:D	chr19	1087704	1	1.52e-13	0.0539687	Nil
520114	ENSG00000059691	GATB	rs4554052	chr4	152726610	1	1.6e-13	0.0443415	Nil
670279	ENSG00000198298	ZNF485	rs149251559	chr10	44026462	1	1.61e-13	0.0558406	Nil
1710356	ENSG00000168878	SFTPB	rs3024832	chr2	85888784	1	1.62e-13	0.0926646	Nil
1230470	ENSG00000116574	RHOU	rs76088894	chr1	228911279	1	1.69e-13	0.222988	Nil
6560564	ENSG00000154229	PRKCA	rs11656279	chr17	64538464	1	1.75e-13	-1.27575	Nil
4280671	ENSG00000109270	LAMTOR3	chr4:100914703:I	chr4	100914703	1	1.78e-13	-0.0434786	Nil
3360220	ENSG00000155906	RMND1	chr6:151755004:D	chr6	151755004	1	1.78e-13	-0.0505162	Nil
5890678	ENSG00000161929	SCIMP	rs7502862	chr17	5117806	1	1.95e-13	0.126595	Nil
3420347	ENSG00000085978	ATG16L1	rs6431259	chr2	234196519	1	1.97e-13	0.687642	Nil
2060195	ENSG00000107262	BAG1	rs11789000	chr9	33255483	1	1.99e-13	0.0519974	Nil
5220632	ENSG00000143753	DEGS1	chr1:224385284:D	chr1	224385284	1	2.07e-13	-1.02573	Nil
5810221	ENSG00000151062	CACNA2D4	rs1476732	chr12	1899552	1	2.11e-13	-0.126379	Nil
6770082	ENSG00000092203	TOX4	rs1263800	chr14	21977316	1	2.12e-13	0.0759099	Nil
4560528	ENSG00000167272	POP5	chr12:121000072:D	chr12	121000072	1	2.18e-13	-0.0677498	Nil
1580402	ENSG00000157593	SLC35B2	rs3188	chr6	44222109	1	2.18e-13	0.11894	Nil
3890017	ENSG00000044115	CTNNA1	chr5:138177320:D	chr5	138177320	1	2.23e-13	0.112676	Nil
540465	ENSG00000112796	ENPP5	rs9395159	chr6	46117646	1	2.44e-13	-0.0895059	Nil
5090647	ENSG00000173692	PSMD1	rs10202806	chr2	232050852	1	2.62e-13	0.0605361	Nil
4730215	ENSG00000121289	CEP89	rs11084679	chr19	33374940	1	2.64e-13	-0.0337451	Nil
1300719	ENSG00000126790	L3HYPDH	rs111865846	chr14	60016893	1	2.72e-13	-0.128726	Nil
3420088	ENSG00000148824	MTG1	chr10:135215756:D	chr10	135215756	1	2.77e-13	0.0338147	Nil
3120221	ENSG00000244509	APOBEC3C	rs5757423	chr22	39414904	1	2.85e-13	0.691838	Nil
2850630	ENSG00000167747	C19orf48	rs9991	chr19	51301230	1	2.86e-13	0.0618629	Nil
110682	ENSG00000163191	S100A11	rs2999555	chr1	152014485	1	2.92e-13	0.181881	Nil
3870112	ENSG00000198860	TSEN15	rs1327136	chr1	183940085	1	2.96e-13	0.659063	Nil
6040279	ENSG00000101247	NDUFAF5	rs73100123	chr20	13740632	1	3.07e-13	0.114987	Nil
3830047	ENSG00000127399	LRRC61	rs11765692	chr7	150026567	1	3.26e-13	0.0388608	Nil
3610707	ENSG00000137878	GCOM1	rs7162622	chr15	57857245	1	3.27e-13	0.0879434	Nil
3800398	ENSG00000116663	FBXO6	rs3117065	chr1	11725436	1	3.35e-13	-0.10359	Nil
1110075	ENSG00000131142	CCL25	rs4804259	chr19	8141271	1	3.37e-13	0.0301407	Nil
7560180	ENSG00000106868	SUSD1	rs7021232	chr9	114937172	1	3.38e-13	-0.0880354	Nil
5490646	ENSG00000178028	DMAP1	rs58931995	chr1	44623965	1	3.45e-13	0.0657605	Nil
1230682	ENSG00000089685	BIRC5	rs2661687	chr17	76216450	1	3.47e-13	-0.0591213	Nil
6220600	ENSG00000142396	ERVK3-1	rs77193614	chr19	58820450	1	3.63e-13	1.01106	Nil
1690053	ENSG00000141540	TTYH2	rs62065703	chr17	72279508	1	3.66e-13	0.0785052	Nil
6520180	ENSG00000115607	IL18RAP	chr2:103050862:I	chr2	103050862	1	3.68e-13	0.129748	Nil
5490215	ENSG00000105227	PRX	rs79521384	chr19	40876864	1	3.72e-13	0.0863976	Nil
5570376	ENSG00000145945	FAM50B	rs7775694	chr6	3852292	1	3.79e-13	-0.11344	Nil
2850092	ENSG00000138686	BBS7	rs6815973	chr4	122663430	1	4.06e-13	-0.0739047	Nil
1850039	ENSG00000197961	ZNF121	chr19:9664888:D	chr19	9664888	1	4.15e-13	0.0476856	Nil
7380707	ENSG00000104231	ZFAND1	rs2919300	chr8	82525819	1	4.31e-13	-0.0687547	Nil
160114	ENSG00000112305	SMAP1	rs112871254	chr6	71363496	1	4.56e-13	1.4396	Nil
2470093	ENSG00000119139	TJP2	rs11145502	chr9	71777068	1	4.61e-13	-0.0459396	Nil
4070544	ENSG00000167283	ATP5MG	rs7131196	chr11	118265227	1	4.72e-13	0.10546	Nil
4220181	ENSG00000129562	DAD1	rs146684163	chr14	23042478	1	4.72e-13	1.04299	Nil
2680541	ENSG00000115364	MRPL19	rs7583552	chr2	75932062	1	4.8e-13	-0.0772444	Nil
6590689	ENSG00000267838	AC245884.8	rs28377489	chr19	54942647	1	4.91e-13	-0.0456195	Nil
10253	ENSG00000165501	LRR1	chr14:50051420:I	chr14	50051420	1	4.91e-13	0.0631013	Nil
610300	ENSG00000104472	CHRAC1	rs10216653	chr8	141526985	1	5.05e-13	0.0647557	Nil
6220619	ENSG00000204710	SPDYC	rs6591177	chr11	64935751	1	5.07e-13	0.0800355	Nil
6770576	ENSG00000154642	C21orf91	rs2824488	chr21	19156120	1	5.22e-13	-0.0592686	Nil
20066	ENSG00000105953	OGDH	rs12673978	chr7	44717523	1	5.39e-13	-0.060406	Nil
6420142	ENSG00000169087	HSPBAP1	rs7631922	chr3	122471986	1	5.74e-13	-0.0759585	Nil
7380139	ENSG00000132824	SERINC3	rs3092796	chr20	43162471	1	5.78e-13	-0.123105	Nil
1990390	ENSG00000127328	RAB3IP	rs34565292	chr12	70153593	1	5.89e-13	-0.0850006	Nil
3170722	ENSG00000096872	IFT74	chr9:27064790:D	chr9	27064790	1	5.9e-13	-0.0796506	Nil
4290687	ENSG00000125912	NCLN	rs509977	chr19	3185829	1	5.93e-13	-0.0695358	Nil
6400681	ENSG00000079263	SP140	rs66596912	chr2	231130727	1	6.04e-13	-1.40924	Nil
2940730	ENSG00000168615	ADAM9	chr8:38829465:I	chr8	38829465	1	6.16e-13	-0.0289233	Nil
6330754	ENSG00000160714	UBE2Q1	rs61812595	chr1	154411852	1	6.29e-13	0.150604	Nil
6400619	ENSG00000116128	BCL9	rs76606843	chr1	147036062	1	6.56e-13	0.185534	Nil
1990672	ENSG00000105499	PLA2G4C	rs3730926	chr19	48648237	1	6.59e-13	0.116271	Nil
5960332	ENSG00000196950	SLC39A10	rs2280452	chr2	196681284	1	6.65e-13	0.0657683	Nil
6370195	ENSG00000131242	RAB11FIP4	rs138287175	chr17	29870774	1	6.88e-13	-0.831316	Nil
4760747	ENSG00000169902	TPST1	rs10268656	chr7	65595217	1	6.92e-13	-0.042121	Nil
3460014	ENSG00000164125	GASK1B	chr4:158869168:D	chr4	158869168	1	7.05e-13	0.172421	Nil
4850736	ENSG00000089505	CMTM1	rs7193473	chr16	66600479	1	7.09e-13	0.0478027	Nil
3450192	ENSG00000150457	LATS2	chr13:21648395:I	chr13	21648395	1	7.48e-13	-0.0677037	Nil
1570367	ENSG00000115604	IL18R1	rs6731157	chr2	102991191	1	7.59e-13	-0.131274	Nil
2710754	ENSG00000153283	CD96	rs9819529	chr3	111364283	1	8.06e-13	0.099402	Nil
5890221	ENSG00000231177	LINC00852	rs11718465	chr3	10313470	1	8.24e-13	0.0775386	Nil
6480392	ENSG00000146109	ABT1	rs12200782	chr6	26403036	1	8.26e-13	1.11577	Nil
5690328	ENSG00000090263	MRPS33	rs557962	chr7	140779740	1	9.33e-13	0.120169	Nil
2760735	ENSG00000182253	SYNM	rs11247059	chr15	99660664	1	9.42e-13	-0.0914015	Nil
3780619	ENSG00000096092	TMEM14A	rs1000809	chr6	52535274	1	9.44e-13	0.0738542	Nil
5900035	ENSG00000165714	BORCS5	rs117414157	chr12	12631696	1	9.45e-13	0.0909938	Nil
3460132	ENSG00000162073	PAQR4	rs11552907	chr16	3019425	1	1.01e-12	-0.0678742	Nil
1470341	ENSG00000115762	PLEKHB2	rs138840469	chr2	131886759	1	1.04e-12	0.134043	Nil
2070019	ENSG00000033178	UBA6	chr4:68561866:I	chr4	68561866	1	1.07e-12	0.0701413	Nil
5050707	ENSG00000130812	ANGPTL6	rs11666402	chr19	10219076	1	1.09e-12	0.0552279	Nil
3180468	ENSG00000234771	SLC25A25-AS1	rs9695803	chr9	130859332	1	1.09e-12	-0.0839845	Nil
2260132	ENSG00000111906	HDDC2	rs9482644	chr6	125645991	1	1.15e-12	-0.663839	Nil
6420286	ENSG00000166579	NDEL1	rs11650834	chr17	8413380	1	1.19e-12	0.0569242	Nil
6770376	ENSG00000035681	NSMAF	rs2279460	chr8	59508375	1	1.21e-12	0.640318	Nil
1260241	ENSG00000148730	EIF4EBP2	rs10999323	chr10	72174390	1	1.23e-12	-0.0693243	Nil
1110377	ENSG00000099624	ATP5F1D	rs3746105	chr19	1239398	1	1.31e-12	-0.0725535	Nil
730221	ENSG00000165996	HACD1	rs1061162	chr10	17757296	1	1.41e-12	0.0860389	Nil
4480338	ENSG00000166971	AKTIP	chr16:53525731:I	chr16	53525731	1	1.51e-12	-0.0960503	Nil
10240	ENSG00000108405	P2RX1	rs12600392	chr17	3820698	1	1.53e-12	0.0978378	Nil
450647	ENSG00000284691	AC073111.5	rs58892590	chr7	150124852	1	1.6e-12	0.0427948	Nil
4260253	ENSG00000173559	NABP1	rs55956171	chr2	192435147	1	1.64e-12	0.140631	Nil
2760100	ENSG00000240370	RPL13P5	rs2269360	chr12	6993876	1	1.68e-12	0.061732	Nil
7160553	ENSG00000197576	HOXA4	chr7:27180379:D	chr7	27180379	1	1.72e-12	0.0445028	Nil
7560471	ENSG00000142961	MOB3C	rs11211317	chr1	47057633	1	1.78e-12	0.104241	Nil
580767	ENSG00000183688	RFLNB	chr17:421522:I	chr17	421522	1	1.82e-12	0.261249	Nil
1170703	ENSG00000198771	RCSD1	rs7541226	chr1	167671442	1	1.85e-12	0.669063	Nil
5570601	ENSG00000176393	RNPEP	rs6702334	chr1	201954824	1	1.87e-12	0.674164	Nil
5390707	ENSG00000101191	DIDO1	rs3746772	chr20	61514340	1	1.88e-12	-0.0714238	Nil
6400474	ENSG00000089693	MLF2	rs2302366	chr12	6862259	1	1.9e-12	-0.0522444	Nil
2940528	ENSG00000147955	SIGMAR1	rs41305341	chr9	34635337	1	1.91e-12	-1.45782	Nil
4150167	ENSG00000129315	CCNT1	rs7308932	chr12	49036033	1	1.95e-12	0.0776525	Nil
430438	ENSG00000225783	MIAT	rs9625066	chr22	27068702	1	1.96e-12	0.172258	Nil
6860048	ENSG00000049247	UTS2	rs77541611	chr1	7917361	1	1.96e-12	0.486903	Nil
460204	ENSG00000147872	PLIN2	chr9:19073638:D	chr9	19073638	1	2e-12	-0.27665	Nil
1710630	ENSG00000073849	ST6GAL1	rs58903720	chr3	186611799	1	2.12e-12	-0.0913631	Nil
6480079	ENSG00000175857	GAPT	rs144067806	chr5	57837120	1	2.13e-12	0.113538	Nil
4670414	ENSG00000146859	TMEM140	rs76510925	chr7	134855725	1	2.25e-12	-0.145178	Nil
3370066	ENSG00000128335	APOL2	rs136162	chr22	36657474	1	2.3e-12	0.750493	Nil
580114	ENSG00000132323	ILKAP	rs3820817	chr2	239075935	1	2.36e-12	0.101238	Nil
1050470	ENSG00000080986	NDC80	rs12963346	chr18	2609109	1	2.37e-12	-0.0606032	Nil
1770070	ENSG00000213246	SUPT4H1	rs2014835	chr17	56417287	1	2.45e-12	-0.0822773	Nil
50672	ENSG00000134184	GSTM1	rs75953876	chr1	110296231	1	2.47e-12	0.979759	Nil
1190026	ENSG00000239713	APOBEC3G	rs75842619	chr22	39492651	1	2.54e-12	-0.214781	Nil
4540072	ENSG00000175643	RMI2	rs4780363	chr16	11415891	1	2.63e-12	-0.746114	Nil
5860243	ENSG00000051009	FAM160A2	rs178966	chr11	6252903	1	2.7e-12	-0.693541	Nil
4150184	ENSG00000167613	LAIR1	rs111919294	chr19	54865629	1	2.74e-12	0.139189	Nil
2470746	ENSG00000135040	NAA35	rs7450	chr9	88636887	1	2.78e-12	0.0544197	Nil
6330400	ENSG00000159267	HLCS	rs2154530	chr21	38348663	1	2.8e-12	-0.0509715	Nil
5570639	ENSG00000169813	HNRNPF	rs10899790	chr10	43825530	1	2.86e-12	1.07021	Nil
1240661	ENSG00000111731	C2CD5	rs12297617	chr12	22708043	1	2.88e-12	0.124217	Nil
940300	ENSG00000204237	OXLD1	rs117174633	chr17	79665284	1	2.98e-12	-0.108251	Nil
2470259	ENSG00000134452	FBH1	rs672219	chr10	5927344	1	3e-12	-0.828808	Nil
4610110	ENSG00000178789	CD300LB	rs2706532	chr17	72459103	1	3.05e-12	-0.0437826	Nil
4730224	ENSG00000143353	LYPLAL1	rs12029233	chr1	219465099	1	3.23e-12	-0.0743446	Nil
6480138	ENSG00000204954	C12orf73	rs2249210	chr12	104342312	1	3.3e-12	-0.0314615	Nil
3870300	ENSG00000160961	ZNF333	chr19:14817997:D	chr19	14817997	1	3.32e-12	1.02571	Nil
7400053	ENSG00000110628	SLC22A18	rs367035	chr11	2923826	1	3.47e-12	-0.0985645	Nil
3440754	ENSG00000008517	IL32	rs2142476	chr16	3128201	1	3.51e-12	0.636404	Nil
4120341	ENSG00000083457	ITGAE	rs36066403	chr17	3613737	1	3.52e-12	0.0871956	Nil
5090176	ENSG00000165233	CARD19	rs10821069	chr9	95857937	1	3.62e-12	0.0998665	Nil
20450	ENSG00000126005	MMP24OS	chr20:33865576:I	chr20	33865576	1	3.71e-12	-0.080915	Nil
4250364	ENSG00000164120	HPGD	rs2081654	chr4	175437117	1	3.78e-12	0.738524	Nil
4200541	ENSG00000179715	PCED1B	rs866881	chr12	47621118	1	3.78e-12	-0.084752	Nil
6420376	ENSG00000113734	BNIP1	rs72816168	chr5	172595024	1	4.02e-12	-0.0651212	Nil
3890632	ENSG00000087470	DNM1L	rs1971911	chr12	32897088	1	4.1e-12	-0.0614077	Nil
5390168	ENSG00000198574	SH2D1B	rs12746024	chr1	162374853	1	4.11e-12	0.0859369	Nil
650528	ENSG00000197128	ZNF772	rs10406523	chr19	57961355	1	4.14e-12	0.0432684	Nil
2060546	ENSG00000140829	DHX38	rs12597458	chr16	72030970	1	4.16e-12	-0.0699525	Nil
6480091	ENSG00000140403	DNAJA4	chr15:78312056:D	chr15	78312056	1	4.19e-12	-0.745494	Nil
2470463	ENSG00000182919	C11orf54	rs11020510	chr11	93482403	1	4.21e-12	0.0708483	Nil
3170669	ENSG00000135945	REV1	rs13427780	chr2	100095748	1	4.4e-12	-0.0569876	Nil
5560674	ENSG00000175445	LPL	rs112994260	chr8	19878704	1	4.47e-12	0.0708213	Nil
5670487	ENSG00000092199	HNRNPC	rs35229066	chr14	21722690	1	4.48e-12	0.0986732	Nil
6860593	ENSG00000279117	AP001972.5	rs2282600	chr11	74975662	1	4.67e-12	-0.112217	Nil
6840523	ENSG00000112130	RNF8	rs2284923	chr6	37348920	1	4.68e-12	0.608418	Nil
5270709	ENSG00000197013	ZNF429	rs74167860	chr19	21751144	1	4.78e-12	0.032977	Nil
840356	ENSG00000163545	NUAK2	rs4950989	chr1	205282979	1	4.86e-12	-0.0894648	Nil
7320148	ENSG00000105136	ZNF419	rs2074206	chr19	58116143	1	4.86e-12	-0.0922834	Nil
4830204	ENSG00000197971	MBP	rs72973181	chr18	74731516	1	4.9e-12	-1.36306	Nil
2510356	ENSG00000174837	ADGRE1	rs34296469	chr19	6909839	1	4.97e-12	-0.0826	Nil
4290019	ENSG00000196268	ZNF493	rs62110417	chr19	21584998	1	5.14e-12	0.0316521	Nil
6280044	ENSG00000065883	CDK13	rs7795919	chr7	40207962	1	5.18e-12	0.0682262	Nil
2570100	ENSG00000064687	ABCA7	rs3087680	chr19	1038289	1	5.28e-12	-0.133486	Nil
6290097	ENSG00000059145	UNKL	rs6600140	chr16	1446883	1	5.31e-12	-0.0626955	Nil
4830121	ENSG00000184465	WDR27	chr6:170072740:I	chr6	170072740	1	5.33e-12	0.0659379	Nil
3120458	ENSG00000115053	NCL	rs13019380	chr2	232320581	1	5.35e-12	-0.168306	Nil
6180300	ENSG00000142892	PIGK	rs4949655	chr1	77897688	1	5.48e-12	0.82535	Nil
10189	ENSG00000228300	C19orf24	rs12609287	chr19	1271274	1	5.56e-12	0.0619436	Nil
4010131	ENSG00000115816	CEBPZ	rs11893943	chr2	37508433	1	5.58e-12	-0.0646373	Nil
580722	ENSG00000168310	IRF2	rs62337745	chr4	185320636	1	5.68e-12	-0.0988796	Nil
450075	ENSG00000123636	BAZ2B	rs6432534	chr2	160378072	1	5.77e-12	-0.0856308	Nil
5700747	ENSG00000164465	DCBLD1	rs6940327	chr6	117790700	1	5.81e-12	-0.648472	Nil
1510458	ENSG00000100345	MYH9	rs2481	chr22	36677400	1	5.95e-12	0.100356	Nil
770379	ENSG00000113593	PPWD1	rs154866	chr5	64935715	1	6.18e-12	-0.0626268	Nil
4010681	ENSG00000256594	AC010186.2	rs11052241	chr12	9811948	1	6.33e-12	0.107322	Nil
2630411	ENSG00000166260	COX11	rs9913784	chr17	52989071	1	6.52e-12	-0.0301045	Nil
5910152	ENSG00000230438	SERPINB9P1	rs223041	chr6	2887047	1	6.52e-12	-0.049168	Nil
1470017	ENSG00000157379	DHRS1	rs4981501	chr14	24772829	1	6.56e-12	0.711271	Nil
7050646	ENSG00000196267	ZNF836	rs58547594	chr19	52654643	1	6.59e-12	-0.0624227	Nil
6220672	ENSG00000121578	B4GALT4	rs6438503	chr3	118930386	1	6.67e-12	-0.0705048	Nil
4250735	ENSG00000104998	IL27RA	rs10425790	chr19	14140662	1	6.69e-12	-0.089486	Nil
6760474	ENSG00000121542	SEC22A	chr3:122973584:D	chr3	122973584	1	6.8e-12	0.0825628	Nil
610148	ENSG00000104518	GSDMD	rs13276307	chr8	144646352	1	6.98e-12	0.662001	Nil
4220347	ENSG00000137269	LRRC1	rs35709775	chr6	53597774	1	7.16e-12	-0.0682063	Nil
5550086	ENSG00000013523	ANGEL1	rs11159234	chr14	77244698	1	7.22e-12	-0.0618745	Nil
670037	ENSG00000274818	AC004825.2	rs4902866	chr14	71353063	1	7.45e-12	-0.790391	Nil
6060066	ENSG00000170954	ZNF415	rs58665946	chr19	53653650	1	7.5e-12	1.16152	Nil
6110301	ENSG00000178202	KDELC2	rs4533001	chr11	108432472	1	7.95e-12	-0.0813669	Nil
2570471	ENSG00000090054	SPTLC1	rs10115181	chr9	94781841	1	8.42e-12	0.0867717	Nil
770224	ENSG00000143194	MAEL	rs2312238	chr1	166911149	1	8.79e-12	0.0242213	Nil
1770747	ENSG00000130748	TMEM160	rs2909902	chr19	47667326	1	8.86e-12	0.0886383	Nil
7050382	ENSG00000137752	CASP1	rs524048	chr11	104892997	1	9.12e-12	-0.0962797	Nil
4780068	ENSG00000173597	SULT1B1	rs17625755	chr4	70594520	1	9.16e-12	0.051053	Nil
780544	ENSG00000145495	MARCH6	rs2673899	chr5	10472854	1	9.19e-12	-0.1627	Nil
4810288	ENSG00000185085	INTS5	chr11:62426420:I	chr11	62426420	1	9.35e-12	0.0589299	Nil
4180364	ENSG00000135052	GOLM1	chr9:88703488:I	chr9	88703488	1	9.53e-12	0.174328	Nil
5220086	ENSG00000082805	ERC1	rs2079299	chr12	1117618	1	9.78e-12	-0.0380514	Nil
4280735	ENSG00000132906	CASP9	rs59532384	chr1	15890221	1	1.02e-11	-0.689192	Nil
840634	ENSG00000066185	ZMYND12	rs12405545	chr1	42959090	1	1.06e-11	-0.0456078	Nil
1240152	ENSG00000197766	CFD	rs1651889	chr19	873341	1	1.18e-11	0.336312	Nil
7210093	ENSG00000165434	PGM2L1	rs639525	chr11	74105105	1	1.18e-11	-0.056105	Nil
4490452	ENSG00000198160	MIER1	rs3008860	chr1	67391003	1	1.19e-11	-0.652934	Nil
3940343	ENSG00000115750	TAF1B	rs74536810	chr2	10057727	1	1.19e-11	-1.41202	Nil
2360593	ENSG00000099977	DDT	chr22:24311587:D	chr22	24311587	1	1.2e-11	-1.23282	Nil
4880392	ENSG00000005238	FAM214B	rs11791629	chr9	35122934	1	1.2e-11	0.615786	Nil
5690274	ENSG00000076003	MCM6	rs4954387	chr2	136784344	1	1.21e-11	0.0832164	Nil
2470131	ENSG00000184106	TREML3P	rs1843098	chr6	41197020	1	1.23e-11	-0.0576822	Nil
2120209	ENSG00000166377	ATP9B	rs59853629	chr18	77095257	1	1.26e-11	-0.0400948	Nil
2810400	ENSG00000146021	KLHL3	rs2905603	chr5	137027285	1	1.26e-11	0.109379	Nil
1580433	ENSG00000135763	URB2	rs11589905	chr1	229795714	1	1.28e-11	0.0437659	Nil
3930386	ENSG00000186132	C2orf76	chr2:120059895:I	chr2	120059895	1	1.31e-11	0.0593228	Nil
5390411	ENSG00000054148	PHPT1	chr9:139797441:I	chr9	139797441	1	1.33e-11	-0.0808885	Nil
6040767	ENSG00000007541	PIGQ	rs12917944	chr16	622565	1	1.36e-11	0.0513105	Nil
130709	ENSG00000089486	CDIP1	rs1861652	chr16	4505331	1	1.39e-11	-0.0515397	Nil
290189	ENSG00000124019	FAM124B	rs10175515	chr2	225271464	1	1.41e-11	-0.0326457	Nil
450292	ENSG00000137267	TUBB2A	rs9503408	chr6	3144512	1	1.42e-11	1.36115	Nil
7610593	ENSG00000181029	TRAPPC5	rs34624121	chr19	7758725	1	1.43e-11	0.134105	Nil
5420592	ENSG00000197122	SRC	rs6018153	chr20	36005911	1	1.65e-11	0.124629	Nil
5220240	ENSG00000167996	FTH1	rs113017397	chr11	61738222	1	1.71e-11	-0.248444	Nil
4280019	ENSG00000156711	MAPK13	rs2815804	chr6	36109010	1	1.72e-11	0.661044	Nil
840014	ENSG00000137364	TPMT	rs2518469	chr6	18153330	1	1.73e-11	0.0646546	Nil
3310471	ENSG00000167920	TMEM99	rs3169914	chr17	39032395	1	1.88e-11	0.786807	Nil
3440343	ENSG00000109956	B3GAT1	rs77478906	chr11	134264596	1	1.9e-11	-0.185552	Nil
2030376	ENSG00000090863	GLG1	rs7200247	chr16	74637011	1	1.9e-11	-0.0543274	Nil
3360646	ENSG00000013364	MVP	rs12932310	chr16	29846133	1	1.9e-11	-0.105789	Nil
3870707	ENSG00000242779	ZNF702P	rs170669	chr19	53493249	1	1.9e-11	-0.621648	Nil
5490053	ENSG00000176124	DLEU1	chr13:50730924:I	chr13	50730924	1	1.94e-11	-0.111101	Nil
2470364	ENSG00000103355	PRSS33	rs2335454	chr16	2828157	1	2.04e-11	-0.0759345	Nil
3930086	ENSG00000198276	UCKL1	rs111942059	chr20	62557103	1	2.11e-11	-0.222887	Nil
240731	ENSG00000104969	SGTA	rs4624312	chr19	2774460	1	2.13e-11	0.0673446	Nil
1570168	ENSG00000163637	PRICKLE2	rs184452	chr3	64150206	1	2.14e-11	0.0705659	Nil
2710324	ENSG00000198265	HELZ	rs7224311	chr17	65255558	1	2.2e-11	-0.113741	Nil
6860543	ENSG00000131100	ATP6V1E1	rs1296822	chr22	18079177	1	2.23e-11	0.0948422	Nil
5810672	ENSG00000177045	SIX5	rs8112282	chr19	46265029	1	2.28e-11	0.0255025	Nil
1850035	ENSG00000196262	PPIA	rs12702099	chr7	44909341	1	2.29e-11	0.792932	Nil
430446	ENSG00000205426	KRT81	rs1791626	chr12	52759979	1	2.43e-11	-0.146775	Nil
6900521	ENSG00000116793	PHTF1	chr1:114182811:I	chr1	114182811	1	2.51e-11	0.0723677	Nil
4810020	ENSG00000115956	PLEK	chr2:68585722:I	chr2	68585722	1	2.65e-11	-0.831556	Nil
4540647	ENSG00000138757	G3BP2	rs2868598	chr4	76563733	1	2.67e-11	-0.0680233	Nil
6760088	ENSG00000165060	FXN	rs7870295	chr9	71686476	1	2.68e-11	0.0296245	Nil
3830273	ENSG00000114021	NIT2	chr3:100059518:D	chr3	100059518	1	2.8e-11	-0.0488559	Nil
3190164	ENSG00000188428	BLOC1S5	chr6:8010370:D	chr6	8010370	1	2.82e-11	0.0586612	Nil
4050192	ENSG00000160194	NDUFV3	rs4148974	chr21	44323720	1	2.82e-11	-0.0800971	Nil
5810609	ENSG00000163807	KIAA1143	chr3:44770366:D	chr3	44770366	1	2.85e-11	-0.0613609	Nil
3370138	ENSG00000101017	CD40	rs58677455	chr20	44729404	1	2.92e-11	0.0890465	Nil
6100347	ENSG00000132334	PTPRE	rs11016041	chr10	129854550	1	2.92e-11	0.0363894	Nil
7210333	ENSG00000274750	HIST1H3E	rs2179516	chr6	26229411	1	2.94e-11	0.0486587	Nil
2370307	ENSG00000148600	CDHR1	rs7916271	chr10	85954220	1	3.02e-11	0.0673358	Nil
5670706	ENSG00000148468	FAM171A1	rs72638786	chr10	15289486	1	3.05e-11	0.107277	Nil
2750673	ENSG00000165300	SLITRK5	rs9521545	chr13	89272732	1	3.06e-11	0.0434199	Nil
2120088	ENSG00000115073	ACTR1B	rs13003963	chr2	98287483	1	3.13e-11	0.0541868	Nil
5290047	ENSG00000185418	TARSL2	rs11857841	chr15	102183323	1	3.37e-11	0.0803452	Nil
4670274	ENSG00000162438	CTRC	rs10754889	chr1	15757666	1	3.39e-11	-0.0579564	Nil
6380086	ENSG00000114745	GORASP1	rs4386433	chr3	39264519	1	3.46e-11	0.182312	Nil
6960026	ENSG00000076944	STXBP2	rs885433	chr19	7713507	1	3.46e-11	-0.0628549	Nil
[truncated: 2,546 more rows]

## Sheet: Supplementary Data 3
Probe	Ensembl ID	Gene	SNP	SNP.Chr	SNP.pos	P value	Probability eQTL Shared (moloc)	Most Probable Model (moloc)	Functional Segment Overlap	TFBS Overlap	GWAS Trait Overlap (RTC)	GWAS Trait Overlap (coloc)		Features cis eSNPs
6370612	ENSG00000258289	CHURC1	rs6745	chr14	65401695	1.64774e-94	0.986009	NK,CD14,CD4,CD8	Nil	Nil	Nil	Nil
2710463	ENSG00000197119	SLC25A29	rs1059264	chr14	100769163	2.90038e-93	0.999664	NK,CD4,CD8:PMN:CD14	R	Nil	Nil	Nil
5390553	ENSG00000226752	CUTALP	rs13299616	chr9	123594803	2.07765e-87	NA	NA	T	Nil	Platelet_count,Systolic_blood_pressure,Sex_hormone-binding_globulin_levels_adjusted_for_BMI,Sex_hormone-binding_globulin_levels,Sex_hormone-binding_globulin_levels_adjusted_for_BMI,Sex_hormone-binding_globulin_levels	Eosinophil_%,Lymphocyte_%,Mean_platelet_volume
1710132	ENSG00000136146	MED4	rs4941620	chr13	48549408	2.78832e-87	0.981787	NK,PMN,CD14,CD4,CD8	T	Nil	Nil	Nil
6770392	ENSG00000075142	SRI	rs1063964	chr7	87835469	3.76471e-84	0.999384	NK,PMN,CD14,CD4,CD8	T	Pol2	Nil	Nil
5390338	ENSG00000160305	DIP2A	rs9306156	chr21	47960493	1.16427e-83	0.928352	NK,PMN:CD14,CD4:CD8	T	Nil	Lymphocyte_counts,Lymphocyte_counts	Monocyte_%
2000209	ENSG00000214941	ZSWIM7	rs2286796	chr17	15884227	3.03912e-81	0.987367	NK,CD4,CD8:CD14	Nil	Nil	Nil	Nil
3520440	ENSG00000144401	METTL21A	rs2551930	chr2	208469585	7.53242e-80	0.988915	NK,CD14,CD4,CD8	T	Nil	Nil	Waist_circumference
1510743	ENSG00000163584	RPL22L1	rs13063927	chr3	170582888	1.92098e-79	0.999338	NK,PMN,CD14,CD4,CD8	T	BCLAF1,Oct-2,Pol2,POU2F2	Nil	Nil
4640161	ENSG00000187624	C17orf97	rs11150882	chr17	259648	2.62912e-78	0.99935	NK,CD14,CD4,CD8	TSS	ELF1,Nrf1,Pol2	Nil	Nil
3390373	ENSG00000177370	TIMM22	chr17:905386:I	chr17	905386	3.14351e-78	0.896681	NK,CD4:CD14,CD8	T	Pol2	Nil	Nil
5900286	ENSG00000184939	ZFP90	rs1728767	chr16	68583309	4.0095e-78	0.985602	NK,CD4,CD8:CD14	Nil	Nil	Nil	Platelet_crit
2320253	ENSG00000173915	ATP5MD	rs11191658	chr10	105096021	1.21205e-77	0.98766	NK,PMN,CD14,CD4,CD8	T	Nil	Systemic_lupus_erythematosus,Intracranial_volume,Brain_region_volumes,Educational_attainment_(years_of_education)	Nil
2260731	ENSG00000164308	ERAP2	rs1363974	chr5	96293816	1.33282e-76	0.999365	NK,PMN,CD14,CD4,CD8	E	BATF,BCL11A,MEF2A	Chronic_inflammatory_diseases_(ankylosing_spondylitis,_Crohn's_disease,_psoriasis,_primary_sclerosing_cholangitis,_ulcerative_colitis)_(pleiotropy),Ankylosing_spondylitis,Neutrophil_count,Psoriasis,Juvenile_idiopathic_arthritis_(oligoarticular_or_rheumatoid_factor-negative_polyarticular),Blood_protein_levels	Diastolic_blood_pressure,Lymphocyte_%,Neutrophil_%
160446	ENSG00000147421	HMBOX1	rs10088428	chr8	28909523	9.32062e-75	0.999334	NK,PMN,CD14,CD4,CD8	T	Nil	Nil	Nil
6130382	ENSG00000165983	PTER	rs1055340	chr10	16555528	4.82824e-74	0.999368	NK,PMN,CD14,CD4,CD8	R	Nil	Nil	Nil
7610309	ENSG00000184898	RBM43	rs56376752	chr2	152118275	8.44654e-74	0.996798	NK,CD8:CD14,CD4	TSS	CHD2,Egr-1,ELF1,Oct-2,p300,PAX5,Pol2,POU2F2,SRF,TBP,TCF12,YY1	Nil	Nil
380551	ENSG00000111671	SPSB2	rs3825335	chr12	6982452	4.83479e-72	0.365821	NK:PMN:CD14	TSS	BCL3,BCLAF1,EBF1,Egr-1,ELF1,GABP,Oct-2,Pbx3,Pol2,POU2F2,Sin3Ak-20,SP1,TCF12,ZEB1	Nil	Nil
1940612	ENSG00000088930	XRN2	rs202835	chr20	21302885	1.54902e-71	0.991927	NK,PMN,CD14:CD4,CD8	R	Nil	Nil	Nil
6580379	ENSG00000164597	COG5	rs17154091	chr7	107084790	1.74258e-71	0.882941	NK,CD14,CD4,CD8	R	Nil	Macular_thickness,Atrial_fibrillation	Atrial_fibrillation
2650148	ENSG00000164253	WDR41	rs335632	chr5	76728085	2.98343e-71	0.999666	NK,PMN,CD14,CD4,CD8	T	Nil	Sex_hormone-binding_globulin_levels_adjusted_for_BMI	Nil
3850615	ENSG00000160310	PRMT2	rs9306156	chr21	47960493	8.96104e-71	0.0277586	NK:CD14,CD4,CD8	T	Nil	Lymphocyte_counts,Lymphocyte_counts,Lymphocyte_counts	Monocyte_%
5690228	ENSG00000136861	CDK5RAP2	rs7037806	chr9	123151125	9.35702e-71	0.999334	NK,PMN,CD14,CD4,CD8	T	Nil	Rheumatoid_arthritis,Rheumatoid_arthritis	Nil
3440086	ENSG00000124587	PEX6	chr6:42920416:I	chr6	42920416	4.75931e-70	0.999213	NK,PMN,CD14,CD4,CD8	Nil	Nil	Nil	Erythrocyte_count
1070736	ENSG00000133302	SLF1	chr5:93992546:D	chr5	93992546	1.30775e-68	0.995368	NK,PMN,CD14,CD4,CD8	T	Nil	Nil	Nil
5310241	ENSG00000175768	TOMM5	rs7031047	chr9	37594825	2.64749e-68	0.999612	NK,CD14,CD4,CD8	E	CTCF,Rad21,Znf143	Nil	Nil
610598	ENSG00000064886	CHI3L2	rs79561756	chr1	111765671	3.00149e-68	0.994494	NK,PMN,CD14,CD8:CD4	Nil	BATF,CHD2,CTCF,EBF,EBF1,Egr-1,IRF4,MEF2C,Oct-2,Pol2,POU2F2,Rad21,SMC3,SRF,STAT3,TCF12,WHIP,YY1,ZEB1	Blood_protein_levels	Nil
5670139	ENSG00000126246	IGFLR1	rs12459634	chr19	36230174	4.13139e-68	0.995409	NK,PMN,CD14,CD4,CD8	T	BCL3,Pol2	Blood_protein_levels,Blood_protein_levels,Red_cell_distribution_width	Erythrocyte_distribution_width
3310376	ENSG00000134809	TIMM10	rs2848626	chr11	57283988	5.90325e-68	0.0886208	NK:PMN:CD14,CD4,CD8	Nil	Nil	Nil	Nil
3400408	ENSG00000141698	NT5C3B	rs7212972	chr17	39980819	1.16005e-67	0.999654	NK,CD14,CD4,CD8	T	Nil	Nil	Nil
5690543	ENSG00000198468	FLVCR1-DT	rs61832056	chr1	213015323	1.91175e-67	0.997027	NK,CD14,CD4,CD8	R	Nil	Nil	Nil
60437	ENSG00000083444	PLOD1	rs58495963	chr1	12012980	2.23659e-67	0.954138	NK,CD8:CD14	T	Nil	Nil	Lymphocyte_%,Neutrophil_%
1780600	ENSG00000198851	CD3E	rs2231440	chr11	118175439	2.65487e-67	0.109981	NK	Nil	Nil	Nil	Nil
7400243	ENSG00000129933	MAU2	chr19:19434042:I	chr19	19434042	3.66108e-67	0.999248	NK,PMN,CD14,CD4,CD8	T	Nil	Heel_bone_mineral_density,Nonalcoholic_fatty_liver_disease,Height,Height,Smoking_initiation_(ever_regular_vs_never_regular)_(MTAG),Educational_attainment_(years_of_education)	Forced_vital_capacity
110291	ENSG00000166796	LDHC	chr11:18412389:D	chr11	18412389	8.90654e-67	0.973185	NK,CD14,CD4	R	Nil	Nil	Nil
990020	ENSG00000244754	N4BP2L2	rs2239748	chr13	33101817	1.92863e-66	0.999786	NK,PMN,CD14,CD4,CD8	R	Nil	Height,Heel_bone_mineral_density,Coronary_artery_disease,Coronary_artery_disease,Coronary_artery_disease,Height,Body_mass_index,Platelet_count,Platelet_count,Mean_platelet_volume,Mean_platelet_volume,Body_mass_index,Body_mass_index,Body_mass_index	Body_mass_index,Coronary_artery_disease,Height,Mean_reticulocyte_volume,Platelet_distribution_width
2190707	ENSG00000120675	DNAJC15	rs2281782	chr13	43598191	2.18145e-66	0.999665	NK,CD14,CD8:CD4	TSS	EBF1,Egr-1,ELF1,PAX5,Pol2,Rad21,TBP,YY1	Nil	Nil
2320079	ENSG00000103202	NME4	rs7188541	chr16	446095	4.65684e-66	0.999423	NK,PMN,CD14:CD4,CD8	Nil	Nil	Nil	Nil
870056	ENSG00000123427	EEF1AKMT3	rs11172344	chr12	58193448	2.25693e-65	0.997697	NK,CD14,CD4,CD8	T	Nil	Multiple_sclerosis,Self-reported_math_ability_(MTAG),Highest_math_class_taken_(MTAG),Multiple_sclerosis	Mean_platelet_volume,Multiple_sclerosis
2230431	ENSG00000128604	IRF5	rs7796963	chr7	128629001	2.77342e-65	0.994288	NK,PMN,CD14,CD4,CD8	Nil	Nil	Nil	Nil
6200053	ENSG00000171055	FEZ2	rs3770811	chr2	36780780	1.31648e-64	0.99963	NK,CD14,CD4,CD8:PMN	T	Nil	Body_mass_index,Body_mass_index,Body_mass_index,Body_fat_percentage,Waist_circumference_adjusted_for_body_mass_index	Nil
5340487	ENSG00000124275	MTRR	rs162049	chr5	7893121	1.67944e-64	0.995389	NK,CD4,CD8:CD14	T	Nil	Nil	Nil
6270278	ENSG00000198862	LTN1	rs2776232	chr21	30284331	5.65304e-64	0.98358	NK,PMN,CD14,CD4,CD8	R	Nil	Nil	Nil
5960736	ENSG00000125871	MGME1	rs60396879	chr20	17958772	5.74217e-63	0.996956	NK,PMN,CD14,CD8	T	Nil	Red_blood_cell_count,Mean_corpuscular_hemoglobin	Mean_corpuscular_haemoglobin,Mean_corpuscular_volume,Erythrocyte_count
2320187	ENSG00000175221	MED16	chr19:882386:D	chr19	882386	6.50622e-63	0.0224339	NK:CD14:CD4,CD8	T	Nil	Nil	Nil
6180184	ENSG00000214078	CPNE1	rs6058354	chr20	34491110	1.07564e-62	0.991303	NK,CD14,CD4,CD8	Nil	Nil	Nil	Lymphocyte_count,Lymphocyte_%
4390390	ENSG00000240344	PPIL3	rs2136600	chr2	201742345	3.02106e-62	0.801751	NK,CD4,CD8:PMN,CD14	T	Nil	Nil	Platelet_count
1570014	ENSG00000130703	OSBPL2	chr20:60870834:D	chr20	60870834	3.80278e-62	0.999666	NK,CD14,CD8:PMN,CD4	T	BCL3	Lumbar_spine_bone_mineral_density	Nil
7320717	ENSG00000259075	POC1B-GALNT4	rs4842492	chr12	89909062	5.80159e-62	0.982952	NK,CD14,CD4,CD8	Nil	Nil	Nil	Monocyte_count,Monocyte_%,Neutrophil_%
1660397	ENSG00000166888	STAT6	rs4559	chr12	57489648	7.16633e-62	0.999334	NK,PMN,CD14,CD4,CD8	T	Oct-2,Pol2,POU2F2	Insomnia_symptoms_(never/rarely_vs._usually),Appendicular_lean_mass,Insomnia,Insomnia_symptoms_(never/rarely_vs._sometimes/usually),Asthma,Asthma,Asthma,Asthma_(moderate_or_severe),Asthma_(childhood_onset),Asthma,Asthma,Respiratory_diseases,Asthma_(childhood_onset),Atopic_asthma,Asthma_(childhood_onset),Nonatopic_asthma,Asthma_(adult_onset),Asthma,Asthma_onset_(childhood_vs_adult),Asthma_(adult_o…	Nil
4640673	ENSG00000187676	B3GLCT	rs912603	chr13	31905641	1.35327e-61	0.998988	NK,CD14,CD4,CD8	R	Nil	Depression	Depression
1500112	ENSG00000172057	ORMDL3	rs4378650	chr17	38080865	1.88954e-61	0.548645	NK,CD14:CD4,CD8	TSS	CTCF	Educational_attainment_(MTAG),Self-reported_allergy,Asthma,Monocyte_percentage_of_white_cells,Allergic_disease_(asthma,_hay_fever_or_eczema),Medication_use_(adrenergics,_inhalants),Medication_use_(glucocorticoids),Asthma,Asthma_or_allergic_disease_(pleiotropy),Atopic_asthma,Type_1_diabetes,Bronchial_hyperresponsiveness_in_asthma,Type_1_diabetes,Acute_lymphoblastic_leukemia_(childhood),Asthma,Asth…	Systemic_lupus_erythematosus
1240309	ENSG00000110074	FOXRED1	rs672908	chr11	126149651	2.9121e-61	0.53049	NK:CD14,CD4,CD8	T	Pol2	Nil	Nil
5690519	ENSG00000100979	PLTP	rs394643	chr20	44540178	1.06969e-60	0.0929305	NK	TSS	CHD2,Egr-1,ELF1,Pol2	Cognitive_performance_(MTAG),General_cognitive_ability,Intelligence_(MTAG),Self-reported_math_ability_(MTAG),Highest_math_class_taken_(MTAG),Educational_attainment_(MTAG),Educational_attainment_(years_of_education),Self-reported_math_ability	Nil
4260609	ENSG00000237651	C2orf74	rs2167564	chr2	61400816	5.00006e-60	0.996689	NK,PMN,CD14,CD4,CD8	R	Nil	Nil	Nil
5290239	ENSG00000166896	ATP23	rs11172389	chr12	58337671	6.51398e-60	0.993919	NK,CD14,CD4,CD8	Nil	Nil	Intelligence_(MTAG),Intelligence,Educational_attainment_(MTAG),Educational_attainment_(years_of_education),Cognitive_performance_(MTAG),Height	Nil
5270379	ENSG00000011405	PIK3C2A	rs214932	chr11	17195511	7.20016e-60	0.688706	NK:PMN,CD14,CD4	R	Nil	Insomnia,Systolic_blood_pressure_x_alcohol_consumption_interaction_(2df_test),Lifetime_smoking_index,Smoking_status_(ever_vs_never_smokers)	Nil
6580612	ENSG00000120253	NUP43	rs9717327	chr6	149949928	1.44599e-59	0.806127	NK,PMN,CD14,CD4,CD8	Nil	Nil	Testicular_germ_cell_tumor	Nil
3290576	ENSG00000105053	VRK3	rs12971775	chr19	50479238	3.09358e-59	0.991414	NK,PMN,CD14,CD4,CD8	T	Nil	Nil	Nil
3460056	ENSG00000135778	NTPCR	rs743199	chr1	233086949	5.4859e-59	0.988643	NK,PMN:CD14:CD4,CD8	Nil	Nil	Nil	Nil
1500753	ENSG00000137411	VARS2	rs753725	chr6	30890871	8.45169e-59	0.999882	NK,CD14,CD4,CD8	Nil	Nil	Nil	Coeliac_disease,Systemic_lupus_erythematosus
7160612	ENSG00000055483	USP36	rs3744799	chr17	76794774	3.9518e-58	0.999412	NK,CD14,CD4,CD8	T	Nil	Nil	Ulcerative_colitis
6900053	ENSG00000166387	PPFIBP2	rs7126061	chr11	7548423	4.98163e-58	0.871183	NK,CD4,CD8:CD14	E	Nil	Nil	Nil
1230192	ENSG00000169682	SPNS1	rs7140	chr16	28995757	9.8266e-58	0.99885	NK,CD14,CD4,CD8	T	Nil	Intelligence,Intelligence_(MTAG),Body_mass_index,Intelligence_(MTAG),Parkinson's_disease_or_first_degree_relation_to_individual_with_Parkinson's_disease,Body_mass_index,Body_mass_index_variance,Household_income_(MTAG),Obesity,Leisure_sedentary_behaviour_(television_watching),Estimated_glomerular_filtration_rate,Type_2_diabetes,HDL_cholesterol_levels,Type_2_diabetes,Cannabis_use,Waist-hip_ratio,Wa…	Ankylosing_spondylitis,Mean_corpuscular_haemoglobin,Mean_reticulocyte_volume
3190730	ENSG00000140319	SRP14	rs16924528	chr15	40328292	1.2942e-57	0.999339	NK,CD14,CD4,CD8	T	Nil	Ewing_sarcoma	Nil
3390379	ENSG00000110455	ACCS	rs2074038	chr11	44087989	4.62084e-57	0.999334	NK,PMN,CD14,CD4,CD8	TSS	BRCA1,CHD2,CTCF,EBF1,Egr-1,ELF1,ETS1,IRF4,Oct-2,Pol2,POU2F2,PU,RXRA,SRF,TAF1,TBP,TCF12,USF-1,USF2,YY1,ZBTB33,ZEB1,Znf143	IgA_nephropathy	Basophil_%
7650615	ENSG00000137106	GRHPR	rs7856656	chr9	37421065	4.75205e-57	0.798976	NK,PMN:CD14,CD4,CD8	R	Nil	Nil	Nil
2100722	ENSG00000117533	VAMP4	rs78075821	chr1	171724645	1.1367e-56	0.686356	NK:PMN,CD14,CD4,CD8	R	Nil	Nil	Nil
1690161	ENSG00000163428	LRRC58	chr3:120082075:D	chr3	120082075	1.24838e-56	0.99274	NK,PMN,CD14,CD4,CD8	Nil	Nil	Nil	Nil
5960682	ENSG00000166831	RBPMS2	rs4777596	chr15	65080708	2.79981e-56	0.937073	NK,PMN,CD14,CD4,CD8	R	Nil	Electrocardiogram_morphology_(amplitude_at_temporal_datapoints)	Nil
5050520	ENSG00000006282	SPATA20	rs8076632	chr17	48625928	2.99737e-56	0.999429	NK,PMN,CD14,CD4,CD8	T	Nil	Blood_protein_levels,Triglyceride_levels,Heel_bone_mineral_density	Bone_mineral_density,High_light_scatter_reticulocyte_%,Reticulocyte_%
3870113	ENSG00000176422	SPRYD4	rs7302925	chr12	56861458	3.02986e-56	0.999345	NK,CD14,CD8	Nil	Nil	Nil	Erythrocyte_count
3060471	ENSG00000001561	ENPP4	rs7769738	chr6	46110726	3.06011e-56	0.959947	NK,PMN,CD4,CD8:CD14	T	Nil	Nil	Nil
360156	ENSG00000105278	ZFR2	rs8110279	chr19	3828433	4.44112e-56	0.0641859	NK	Nil	Nil	Nil	Nil
1500102	ENSG00000136240	KDELR2	rs2347784	chr7	6524843	5.34283e-56	0.999367	NK,PMN,CD14,CD4,CD8	R	Nil	Blood_protein_levels,Lymphocyte_counts,Lymphocyte_counts,Monocyte_count,Monocyte_count,Mean_platelet_volume,Granulocyte_percentage_of_myeloid_white_cells,Mean_platelet_volume,Monocyte_percentage_of_white_cells,Lymphocyte_counts,Monocyte_count,Mean_platelet_volume,Inflammatory_bowel_disease	Lymphocyte_count,Lymphocyte_%,Monocyte_count,Mean_platelet_volume,Neutrophil_count,Neutrophil_%,Platelet_distribution_width
4120689	ENSG00000182511	FES	rs12906125	chr15	91427612	6.49887e-56	0.832892	NK,CD14	TSS	ELF1,Pol2	Nil	Coronary_artery_disease,Diastolic_blood_pressure,Inflammatory_bowel_disease,Diastolic_blood_pressure
240152	ENSG00000204650	LINC02210	chr17:44166080:I	chr17	44166080	1.59162e-55	NA	NA	T	Nil	Nil	Atrial_fibrillation,Asthma,Bone_mineral_density,Type_1_diabetes,Eosinophil_%,Forced_expiratory_volume,Forced_vital_capacity,Haemoglobin,Haematocrit,Height,High_light_scatter_reticulocyte_%,Immature_reticulocyte_fraction,Lymphocyte_%,Monocyte_count,Mean_platelet_volume,Mean_reticulocyte_volume,Mean_sphered_cell_volume,Neutrophil_count,Neutrophil_%,Primary_biliary_cirrhosis,Peak_expiratory_flow,Ery…
4120154	ENSG00000086232	EIF2AK1	rs62456202	chr7	6079951	4.02671e-55	0.999099	NK,CD14,CD4,CD8	T	Nil	Nil	Mean_corpuscular_volume
5810411	ENSG00000163162	RNF149	rs10496353	chr2	101917459	8.60468e-55	0.995449	NK,PMN,CD14,CD4,CD8	T	Nil	Nil	Nil
3310025	ENSG00000145247	OCIAD2	rs7673965	chr4	48931159	9.12979e-55	0.981413	NK,CD14,CD4,CD8	R	Nil	Systolic_blood_pressure,Type_2_diabetes,Platelet_count	Nil
3370255	ENSG00000148384	INPP5E	chr9:139330594:I	chr9	139330594	1.67461e-54	0.999597	NK,PMN,CD14,CD4,CD8	T	Nil	Serum_total_protein_level,Mean_corpuscular_hemoglobin,Mean_corpuscular_hemoglobin,Red_blood_cell_count,Monocyte_percentage_of_white_cells,Hemoglobin_A1c_levels,Granulocyte_percentage_of_myeloid_white_cells	Mean_corpuscular_haemoglobin,Mean_sphered_cell_volume
4730168	ENSG00000104835	SARS2	rs730078	chr19	39421388	2.85841e-54	0.998396	NK,CD14,CD4,CD8	TSS	c-Fos,CHD2,CTCF,ELF1,GABP,Nrf1,Oct-2,PAX5,Pbx3,Pol2,POU2F2,RFX5,Sin3Ak-20,SIX5,SMC3,SP1,TAF1,TBP,USF-1,USF2,WHIP,YY1,ZEB1,Znf143	Nil	Nil
4010021	ENSG00000141560	FN3KRP	rs2246577	chr17	80680394	3.89844e-54	0.0723826	NK:CD14	T	Nil	Nil	Nil
7100386	ENSG00000141002	TCF25	chr16:89974729:D	chr16	89974729	4.74706e-54	0.11406	NK:CD14	T	Nil	Red_vs._brown/black_hair_color,Facial_pigmentation_measurement_(UV_light),Facial_pigmentation_measurement_(polar_light),Cutaneous_malignant_melanoma	Nil
240110	ENSG00000029725	RABEP1	rs7426	chr17	5288983	4.93278e-54	0.995538	NK,CD14,CD4,CD8:PMN	T	Pol2	Nil	Mean_platelet_volume
4010072	ENSG00000136197	C7orf25	rs616746	chr7	42942731	8.93996e-54	0.958037	NK,PMN,CD14	R	Nil	Nil	Height
7200315	ENSG00000066926	FECH	chr18:55221716:D	chr18	55221716	1.41361e-53	0.999349	NK,CD14,CD4,CD8	T	Nil	Nil	Nil
5130154	ENSG00000091844	RGS17	rs609834	chr6	153457812	1.4829e-53	0.515543	NK,CD8	R	Nil	Triglyceride_levels,High_density_lipoprotein_cholesterol_levels	Nil
3610671	ENSG00000145284	SCD5	rs1031640	chr4	83817693	2.35137e-53	0.146476	NK	Nil	Nil	Nil	Nil
5090731	ENSG00000119878	CRIPT	rs3087822	chr2	46852033	3.16222e-53	0.999474	NK,PMN,CD14,CD8:CD4	R	Nil	Chronotype	Nil
3290209	ENSG00000012963	UBR7	rs2905	chr14	93693422	3.16351e-53	0.999938	NK,PMN,CD14,CD4,CD8	T	Nil	Nil	Nil
2940647	ENSG00000188321	ZNF559	rs28384491	chr19	9434872	5.41001e-53	0.999356	NK,CD14,CD4	TSS	BRCA1,CHD2,Nrf1,Oct-2,PAX5,Pol2,POU2F2,SP1,TCF12,YY1,ZBTB33,ZEB1	Nil	Nil
6940521	ENSG00000055950	MRPL43	rs3740490	chr10	102756743	5.62895e-53	0.997186	NK,PMN,CD14,CD4,CD8	TSS	EBF1,Egr-1,ELF1,GABP,PAX5,Pol2,Sin3Ak-20,TCF12,USF-1,USF2,YY1,ZEB1	Nil	Mean_platelet_volume
6840600	ENSG00000198756	COLGALT2	rs10911473	chr1	183935353	6.51215e-53	0.996392	NK,CD8	R	Nil	Nil	Nil
6180377	ENSG00000105483	CARD8	rs1347170	chr19	48713950	3.21721e-52	0.963382	NK,CD8:PMN:CD14,CD4	T	Nil	Nil	Nil
1010315	ENSG00000140471	LINS1	rs6598356	chr15	101109893	8.85389e-52	0.99256	NK,CD14,CD4,CD8	T	Nil	Nil	Nil
3180682	ENSG00000186716	BCR	rs131703	chr22	23652201	1.73361e-51	0.991453	NK,CD14:CD4,CD8	Nil	Nil	Nil	Nil
5670114	ENSG00000183891	TTC32	rs35957485	chr2	20090677	2.47387e-51	0.996179	NK,CD14:CD4,CD8	Nil	Nil	Nil	Nil
6590731	ENSG00000047579	DTNBP1	rs742105	chr6	15573074	3.0016e-51	0.994016	NK,PMN:CD14	T	Nil	Nil	Nil
2600204	ENSG00000211456	SACM1L	rs2673053	chr3	45732044	4.16419e-51	0.0550867	NK:CD4,CD8	TSS	PU	Nil	Nil
2650110	ENSG00000114742	WDR48	rs3736573	chr3	39129742	6.09716e-51	0.999735	NK,CD14,CD4,CD8	T	Nil	Nil	Nil
7050180	ENSG00000197375	SLC22A5	rs11242109	chr5	131677047	8.47723e-51	0.999743	NK,CD14,CD4,CD8	R	Nil	White_blood_cell_count,Monocyte_count,Lung_function_(FVC),White_blood_cell_count,Platelet_count,Height,Diastolic_blood_pressure,Mean_platelet_volume,Mean_platelet_volume,White_blood_cell_count,Monocyte_count,Basophil_count,Blood_metabolite_levels,Mean_platelet_volume,Blood_metabolite_levels,White_blood_cell_count,Myeloid_white_cell_count,Granulocyte_count,Sum_neutrophil_eosinophil_counts,Sum_baso…	High_light_scatter_reticulocyte_%,Monocyte_count,Mean_platelet_volume,Neutrophil_count,Platelet_count,White_blood_cell_count
770593	ENSG00000128534	LSM8	rs2896241	chr7	117822380	1.0815e-50	0.99433	NK,CD14,CD4	R	Pol2	Nil	Nil
2070605	ENSG00000075239	ACAT1	rs61214973	chr11	107990733	1.29535e-50	0.999858	NK,CD14,CD4,CD8	T	Nil	Nil	Nil
6480059	ENSG00000107796	ACTA2	rs1324551	chr10	90751516	1.43827e-50	0.996639	NK,PMN,CD14,CD4,CD8	TSS	BATF,BCL11A,BCL3,BCLAF1,CHD2,EBF1,Egr-1,ELF1,NFKB,Oct-2,PAX5,Pol2,POU2F2,SRF,STAT3,TAF1,TBP,TCF12,WHIP,YY1,ZBTB33,ZEB1	Chronic_lymphocytic_leukemia,Mean_corpuscular_volume,Mean_corpuscular_volume,Red_blood_cell_count	Lymphocyte_%,Mean_corpuscular_volume,Mean_reticulocyte_volume,Mean_sphered_cell_volume,Erythrocyte_count
7160400	ENSG00000143198	MGST3	rs12040685	chr1	165599858	1.49628e-50	0.999485	NK,CD14,CD4,CD8	TSS	CHD2,Egr-1,ELF1,IRF4,Oct-2,PAX5,Pol2,POU2F2,Sin3Ak-20,SIX5,SP1,SRF,TCF12,ZEB1	Height	Height
1410246	ENSG00000125124	BBS2	rs8060037	chr16	56484820	2.15864e-50	0.938812	NK,CD4,CD8:CD14	TSS	CHD2,Egr-1,ELF1,GABP,PAX5,Pol2,PU,RXRA,Sin3Ak-20,TCF12,YY1,ZEB1	Nil	Nil
290156	ENSG00000116698	SMG7	chr1:183523503:I	chr1	183523503	2.22017e-50	0.999511	NK,CD14,CD8:CD4	T	Nil	Nil	Monocyte_count
[truncated: 3,843 more rows]

## Sheet: Supplementary Data 4
Feature Type	Feature	URL	Primary eQTL: total	Primary eQTL: overlap	Primary eQTL: expected overlap	Primary eQTL: odds ratio	Primary eQTL: P value	Primary eQTL: P value (FDR)	NK-specific eQTL: total	NK-specific eQTL: overlap	NK-specific eQTL: expected overlap	NK-specific eQTL: odds ratio	NK-specific eQTL: P value	NK-specific eQTL: P value (FDR)	Conditional eQTL: total	Conditional eQTL: overlap	Conditional eQTL: expected overlap	Conditional eQTL: odds ratio	Conditional eQTL: P value	Conditional eQTL: P value (FDR)		ENCODE features
[truncated: 59 more rows]

[truncated: 12 more sheets: Supplementary Data 5, Supplementary Data 6, Supplementary Data 7, Supplementary Data 8, Supplementary Data 9, Supplementary Data 10, Supplementary Data 11, Supplementary Data 12, Supplementary Data 13, Supplementary Data 14, Supplementary Data 15, Supplementary Data 16]
