# Supplementary material for: Natural Killer cells demonstrate distinct eQTL and transcriptome-wide disease associations, highlighting their role in autoimmunity
Source: Nat Commun. 2022 Jul 14;13:4073. doi: 10.1038/s41467-022-31626-4 (PMC9283523; doi:10.1038/s41467-022-31626-4)
Supplement: Supplementary file 6 — Source Data [file 41467_2022_31626_MOESM6_ESM.xlsx]

## Sheet: Figure1B
SNP	Probe	Probability eQTL Shared (moloc)
rs79408265	4050121	0.148925
rs140522	2350504	0.993796
chr5:133495080:I	2940369	0.995697
chr5:133544970:D	1740240	0.138438
rs154866	770379	0.956128
rs37343	5290192	0.588703
rs10036755	4150215	0.378127
rs1644962	3290324	0.434836
rs6880394	60400	0.934465
rs889013	7560367	0.962284
rs793224	830039	0.835571
rs72816168	6420376	0.989225
rs2180292	1190445	0.999645
chr5:173372483:I	1500131	0.984099
rs7624902	5910689	0.962167
rs2630819	3610630	0.992937
rs56214742	1820746	0.99901
chr3:100059518:D	3830273	0.981404
rs681783	540056	0.995538
rs1630766	4640242	0.753047
rs6791385	7200703	0.0392576
rs56306491	6290435	0.993113
rs41276485	6650079	0.991859
rs7072828	3420026	0.991832
rs13072578	3520048	0.193413
rs6796643	5270132	0.980706
rs147866801	7200286	0.98555
rs58582416	940373	0.113044
rs67484324	2970044	0.100045
chr3:51320118:D	1440440	0.932439
rs3736573	2650110	0.999735
rs4386433	6380086	0.00565293
rs73179688	6580553	0.937899
rs76199570	150064	0.862397
chr6:167391834:I	2850100	0.974298
rs342520	2690709	0.994522
chr3:156258828:D	2810523	0.997756
rs831525	430242	0.98319
rs13019380	3120458	0.999508
rs13003963	2120088	0.982648
rs13005315	4780678	0.981434
rs13002982	1300762	0.121695
rs185678883	1260020	0.284112
rs80086565	620072	0.328502
rs28445639	5260291	0.348008
rs9467748	3130600	0.614584
rs6712188	1440615	0.252589
rs267992	2680386	0.999345
rs155149	7200768	0.105927
rs1260345	3360468	0.925603
rs17045065	60309	0.524804
rs1728922	3140008	0.923127
rs3791355	2120326	0.107272
rs4455200	5390487	0.057954
rs2588512	6770189	0.167262
rs12366	2120286	0.999571
rs10040391	520332	0.986547
rs7583552	2680541	0.999867
rs11894425	5570427	0.960772
chr2:216906231:I	6200255	0.8469
rs3754876	5390561	0.968831
rs17496232	4200674	0.99783
rs73995853	1980484	0.182078
rs77986008	6290014	0.147304
rs1866140	6580041	0.0400828
rs12990400	5260403	0.998565
rs28694778	3870646	0.727617
rs12473245	6550020	0.480228
rs6731157	1570367	0.862466
chr2:103050862:I	6520180	0.00287689
rs10190186	6110025	0.993184
rs10190834	2810367	0.0689698
rs6754085	7330678	0.0610993
rs74536810	3940343	0.023253
rs35158739	780327	0.0822908
rs138840469	1470341	0.960533
rs11893943	4010131	0.921915
rs190020163	3840079	0.948941
rs14121	2000195	0.999601
rs77902734	460180	0.934411
rs309165	6840711	0.997442
rs7572733	4780307	0.956455
rs68181270	6350392	0.0838825
rs672208	2140519	0.996018
rs78244381	3460685	0.961084
rs72914576	290088	0.999816
rs72892018	4810020	0.212385
chr2:70334412:D	5420719	0.211516
rs74710463	1030047	0.162883
rs7426	240110	0.995538
rs3136249	870148	0.991963
rs1813499	6650482	0.9987
rs76606843	6400619	0.603268
rs626079	4480341	0.163412
rs835339	4200543	0.781698
rs56222568	1010730	0.999575
rs2275822	6650288	0.99952
chr1:3536626:I	1940605	0.98457
rs12073932	5550348	0.999863
rs165258	2850021	0.328858
chr2:213844405:D	1440358	0.0751907
rs17229081	610193	0.947729
rs839880	520609	0.395134
rs521300	7100458	0.964668
rs10911640	5670398	0.22078
rs72654087	130403	0.968555
rs1111102	7200292	0.0186482
rs76088894	1230470	0.553371
chr1:63048270:I	2640128	0.955122
rs2272983	4540215	0.999706
rs3117065	3800398	0.343402
rs193607	2140156	0.999633
rs2229384	2350630	0.933506
rs12140970	2510278	0.446383
rs78661848	2680382	0.993062
rs10732976	4280228	0.18185
rs1474868	5550253	0.462358
chr1:183523503:I	290156	0.999511
rs10921268	3400019	0.91177
rs828352	60138	0.988427
rs4145871	3850010	0.998451
chr1:114182811:I	6900521	0.955414
rs3820494	2190220	0.995132
rs146990626	7160440	0.96357
rs578945	1580343	0.991946
rs7544230	6270554	0.991098
rs9438931	5220524	0.960022
rs6685115	3460053	0.108043
rs2211080	430139	0.951296
rs1980606	5810136	0.999471
rs1126644	2030767	0.785696
rs312395	2850184	0.292438
rs7531745	6660152	0.0857416
rs12146148	2350189	0.993098
rs11618165	3610537	0.971334
rs601426	290114	0.956749
rs3219492	6180446	0.208964
rs5013329	1990471	0.882739
rs12137934	3120653	0.836388
rs7532195	4210309	0.0889851
rs10782959	4890706	0.972975
rs78075821	2100722	0.686356
rs2077690	4570612	0.0208336
rs6661004	5820521	0.975417
rs596731	2760368	0.157193
rs6464134	7100039	0.544809
chr1:209997123:D	1300092	0.992843
rs61828901	1050563	0.619041
chr1:26143704:I	5360735	0.151104
rs11581294	4670240	0.00696129
rs6664930	4610669	0.139894
rs3790644	4730739	0.938699
rs748517	3120139	0.983177
chr1:212925904:D	6980747	0.996215
rs12756102	6280411	0.982381
rs2236074	3420561	0.998325
rs9323460	3870497	0.98941
rs9808287	7050372	0.0730311
rs56083120	7570026	0.988433
rs74720037	4150414	0.918943
rs113739713	5490379	0.116142
rs4320808	1300279	0.0428467
rs12025202	5420343	0.997828
rs2709357	7510092	0.951848
rs41447647	4010553	0.293611
rs239585	4760056	0.703866
rs878402	5860400	0.0100036
chr4:68561866:I	2070019	0.973328
rs12198142	4280608	0.0700404
rs34047741	670603	0.0977857
rs1190809	5340504	0.93103
rs11759999	2100546	0.663522
rs12500770	450114	0.991595
rs12232002	3520255	0.256382
rs2366639	5910128	0.9919
chr1:114456397:D	2000301	0.99172
rs36111742	7160220	0.901169
rs4859664	6180047	0.963431
rs2643826	620543	0.217721
rs9600233	1430711	0.00812964
rs11145502	2470093	0.986859
rs12636891	580743	0.999242
chr9:115973049:I	3180382	0.0866487
rs10979605	940722	0.999362
rs1772042	3140280	0.939586
rs10739742	6040114	0.932673
rs10121184	2140630	0.242942
rs4838041	5670088	0.0229407
rs3753029	5550402	0.996031
rs2126129	2570288	0.962795
rs34071757	5860463	0.11647
rs2998190	670408	0.909208
rs74581861	4560367	0.362926
rs3750527	3190338	0.999423
rs10818655	5910195	0.98274
rs4979176	5220008	0.139873
rs10817330	1340128	0.999201
rs7874710	1980192	0.883412
rs402348	160537	0.999425
chr19:1474932:D	6520113	0.999678
rs6480716	2900068	0.190726
rs12587742	940129	0.999444
chr14:75604399:I	5960142	0.930219
rs12434143	2810500	0.163879
rs4899633	5290626	0.250569
rs10141401	6290059	0.865587
rs2165197	1940692	0.136102
rs175076	7560274	0.800441
rs2018195	5810347	0.989945
chr14:74589587:D	7100274	0.982488
rs175064	3130079	0.968393
rs2279460	6770376	0.95888
rs10184	2680164	0.999497
rs10459546	6620315	0.924105
rs8014409	1820097	0.88123
rs867022	290615	0.00791945
rs3087822	5090731	0.999474
rs807027	6510368	0.486673
rs6584190	1030278	0.13378
rs11187948	7040161	0.760674
rs78518793	6620056	0.961579
rs67497633	730593	0.890035
rs2239907	4150593	0.43309
rs12065658	5960097	0.995268
rs62062479	3800730	0.820356
chr17:43187811:I	1400079	0.00379332
rs11079830	2350575	0.0795819
rs13184134	6860377	0.203526
rs10072	5340142	0.99889
rs9717327	6580612	0.806127
rs2563333	5700669	0.992522
rs640692	2750242	0.0682078
chr6:160208623:D	7330753	0.0374328
rs3751039	360673	0.998936
rs11077404	780270	0.79346
rs7435720	2690296	0.998752
rs7894187	20521	0.978409
rs2486563	5900497	0.0241079
chr10:32615969:D	6380008	0.975434
rs56204927	2900468	0.99958
rs6489452	3850291	0.0280485
rs2281782	2190707	0.999665
chr5:138349273:D	6560603	0.876256
rs7957829	1470521	0.701392
rs10859513	6770673	0.150651
rs4355095	6200066	0.269303
rs13269963	6960397	0.987926
chr1:11078401:I	2570139	0.0901014
rs7819550	7050433	0.0738643
rs12937005	6370341	0.154961
rs12272467	6040653	0.991734
rs9930290	520017	0.776502
rs11084679	4730215	0.979983
rs56222568	2320653	0.999085
rs4762826	2120639	0.993318
chr13:20232609:I	5690563	0.821044
rs12093881	4120753	0.110707
rs2547296	6520280	0.75918
rs10410869	430368	0.993759
rs12039541	4890647	0.956435
chr3:122973584:D	6760474	0.966857
rs8007	4070025	0.841917
rs6438503	6220672	0.037082
rs7947771	1770500	0.865465
rs3991498	1570039	0.990302
chr12:72295111:I	240019	0.983382
chr3:172280754:I	5570047	0.03904
rs7717596	3450093	0.987992
rs3181143	870202	0.16083
rs6837251	3390253	0.993613
rs1048140	3710189	0.999807
rs61403319	1300280	0.190518
rs1218798	6560181	0.173704
rs9507895	270619	0.132118
rs55957544	2760669	0.973193
rs11240440	580411	0.961021
rs73803606	3610088	0.998956
rs3766377	5360692	0.101474
chr19:13872565:D	5560370	0.994578
rs112874986	4830050	0.162584
rs28654892	4050181	0.997268
chr10:81947415:D	5900735	0.580047
rs11202025	5310608	0.0203717
rs1334149	6840026	0.360659
rs12748218	4280689	0.967904
rs7522081	2480315	0.989253
rs113238839	4640131	0.581824
rs13238404	7150541	0.995754
rs1624451	3290164	0.837382
rs13106192	130064	0.993873
rs4720184	1050682	0.381909
rs35689560	7560615	0.999383
chr7:43893384:I	7570553	0.139916
rs1294874	3120341	0.129215
rs12531150	1710162	0.96108
rs7868944	3370661	0.900287
rs1571268	830278	0.601447
rs73479410	2450608	0.51381
rs36099217	6510196	0.918931
rs76620175	7150259	0.20176
rs11075694	1300113	0.0263076
rs2590306	6220441	0.948166
rs10998210	4260689	0.991178
rs145480052	3800735	0.608342
rs7005799	2000615	0.418315
rs2420536	5310678	0.121187
rs62122611	6380427	0.949126
rs166329	5700086	0.389102
rs12415683	5260215	0.997291
rs11613183	2030441	0.0560626
rs7954532	130156	0.878678
rs7725566	6370187	0.0128505
rs11172344	870056	0.997697
rs3818323	4890491	0.598972
chr2:152129516:I	4050554	0.946121
rs6432534	450075	0.084632
chr5:150846880:D	2940095	0.889692
rs4001036	6220142	0.907033
rs12462166	4280088	0.864844
rs7395213	2600070	0.994878
rs2977474	290468	0.997074
rs10469670	3440367	0.942399
rs7260346	7610184	0.0423011
rs10175515	290189	0.294092
rs56021043	1450452	0.994353
rs62203085	2760390	0.0500179
rs4810312	2260131	0.101879
rs764673	1400601	0.0606715
rs58497656	7320202	0.0086346
rs6095298	3800487	0.363153
rs2064864	1940373	0.996922
rs1977122	7000634	0.922317
rs6128327	7050136	0.999272
rs7610060	4210370	0.158144
chr18:52504343:D	7040682	0.979682
rs6096141	5560193	0.0354208
rs162049	5340487	0.995389
rs162024	580053	0.99952
rs11084727	5670400	0.725148
rs7588498	4880671	0.580586
rs4852763	5290408	0.991967
rs34766235	2260632	0.991419
chr17:20908081:D	2680086	0.932889
rs1985732	5420709	0.969325
chr6:13578890:D	1580224	0.989935
rs13318131	6660619	0.0626259
rs45520637	6480440	0.102415
rs645279	10066	0.969467
chr6:2914942:I	4220504	0.682225
rs806786	2680450	0.690755
chr6:42920416:I	3440086	0.999213
rs7106	6330538	0.999362
rs9471978	7380286	0.988671
rs3734618	2320296	0.0737197
rs2764082	4810377	0.916025
rs2714354	110451	0.91774
rs12232164	4070538	0.248893
rs12200195	160204	0.995598
rs520987	3290088	0.436154
rs2513059	450553	0.183976
rs11729860	2490309	0.999552
rs2280397	6520382	0.978282
rs8060037	1410246	0.938812
rs1616798	6980048	0.479482
rs1058083	4120224	0.941281
rs7333886	4610273	0.1513
rs1283216	2850382	0.990265
rs4904448	380079	0.998013
rs4148436	6110181	0.0540406
chr14:50789102:I	6900722	0.974116
rs1063744	2490343	0.121826
rs8075276	1580129	0.998032
rs8064297	730020	0.306445
rs11657484	380014	0.573105
rs1807073	1110243	0.983284
rs306534	6560025	0.818647
rs11243838	1820133	0.390688
rs1295810	2070243	0.127102
rs6707823	3840367	0.958301
chr2:113989122:I	1090451	0.991432
rs114018748	2070039	0.0886966
rs6761202	4730131	0.961253
rs79043335	3310324	0.902543
rs111372085	2510079	0.99852
rs10853997	5390682	0.999321
rs6510976	610113	0.0751148
rs10995	2320356	0.999864
rs112400363	110349	0.992084
rs7492	6100615	0.162461
rs17051863	7330333	0.604252
rs1543454	2640500	0.955876
rs6139109	2510523	0.999357
rs6140481	2850259	0.611862
rs6083354	2070349	0.776073
rs6034875	3890408	0.0499283
rs4813936	3830519	0.993588
rs2023509	2370364	0.295137
rs3790315	6900612	0.998907
rs2073055	6270288	0.999334
rs60396879	5960736	0.996956
rs11589146	7210092	0.279998
rs727689	4810398	0.011292
chr20:3184519:D	360445	0.999289
rs236118	1190037	0.889407
rs509977	4290687	0.991445
rs11626720	2680577	0.11793
rs6088344	6580369	0.0938891
rs6142101	3400577	0.987076
rs73277243	620538	0.936425
chr20:34153804:D	5700689	0.316628
chr20:33865576:I	20450	0.980709
chr5:138177320:D	3890017	0.958551
rs12117349	610138	0.000703996
rs998418	4760020	0.963736
rs4906347	4250706	0.990369
rs9549352	730541	0.132476
chr19:36419822:D	3840288	0.365478
rs12459634	5670139	0.995409
rs10422762	4250095	0.975753
rs11231749	520750	0.469038
rs2098709	7550753	0.00806426
rs12104272	150397	0.997154
rs3207775	7210040	0.583173
chr7:65658634:I	6620598	0.976039
chr4:70656398:D	5220736	0.156626
rs72628307	1690379	0.999465
rs4786429	4670092	0.999422
rs61230147	6550719	0.0685474
rs12579775	4850091	0.987316
rs465080	4780053	0.0978581
rs111865846	1300719	0.980061
chr14:64572506:D	2940577	0.00499216
rs498391	4010411	0.650656
rs742105	6590731	0.994016
rs17880873	4590224	0.980718
rs6629	4290736	0.98088
rs1004870	5260328	0.0513871
rs10781523	2470465	0.11665
rs34565292	1990390	0.939889
rs7303212	3370747	0.952879
rs917157	150592	0.0111328
rs11765692	3830047	0.911632
rs7515397	6660047	0.20184
rs4233274	2710725	0.860793
rs6446190	7380088	0.966141
chr12:4638102:D	6420551	0.955213
rs11672806	2140136	0.146366
rs10402655	3850692	0.987524
rs142385527	5860609	0.227811
rs74908091	1770689	0.919808
rs6700698	6370739	0.183381
rs7249774	5570730	0.938815
rs10778902	6020661	0.971457
rs3770214	4180411	0.0673829
rs4604	5670093	0.455461
rs112641413	580484	0.0869825
rs10457315	1410170	0.135783
rs4729503	3140364	0.215998
rs3093273	1430170	0.999516
rs11933778	6590632	0.990628
rs61032900	4050639	0.824262
rs9606244	290053	0.987524
rs71324138	7400102	0.974713
rs5759587	4640609	0.108238
rs55824602	7560440	0.813273
rs738526	3610072	0.0758177
rs5756082	1980750	0.228717
rs1060588	4780561	0.995505
rs11570660	6280605	0.148365
rs62233823	3370066	0.0690419
rs7501702	4540646	0.651351
rs112817805	4900593	0.219417
rs2896241	770593	0.99433
rs886797	5220139	0.0263355
rs184703706	940431	0.29406
rs12668480	7100364	0.408587
rs7796963	2230431	0.994288
rs4443587	7160082	0.999235
rs2269728	7150682	0.955551
rs113033809	7000670	0.0129164
rs1850992	460072	0.860793
rs1055091	7650341	0.994786
rs11632945	1050408	0.978147
rs9303776	4260022	0.147869
rs79717225	940041	0.211711
rs8034043	1340431	0.92318
rs12917447	1660687	0.291578
rs112571916	6020398	0.88728
rs1677249	6280242	0.831138
rs76258242	4150242	0.994959
rs11853096	6620356	0.970677
rs6790466	6250382	0.975264
rs2597184	6980170	0.95349
rs1132720	7050026	0.969585
rs3741201	6580437	0.0781503
rs11132156	4670519	0.165803
rs9908179	730543	0.99217
rs72833202	7210543	0.99932
rs1048490	2350477	0.994029
rs7308932	4150167	0.937734
rs592033	7400133	0.00907963
chr12:44144999:I	540487	0.964795
rs12980640	5090747	0.937239
rs10775614	3360689	0.612145
rs2360742	1980521	0.209048
rs6511710	1090333	0.0394933
rs71526162	3800017	0.0603835
rs911389	5910138	0.978745
rs3181254	360142	0.965204
rs4981983	1850612	0.413669
rs73350255	1450603	0.908442
rs10992800	430519	0.817326
rs146684163	4220181	0.999302
rs62366963	520324	0.886692
rs1984992	3420523	0.38366
chr16:426004:D	270129	0.972431
chr19:19434042:I	7400243	0.999248
rs4716341	6020167	0.859752
rs7336692	4880521	0.998952
rs2585135	1470706	0.0587827
rs185123414	6900400	0.720049
rs919267	5820424	0.999635
rs17505620	5090500	0.00518885
rs7251644	6180608	0.981344
rs4808666	7380279	0.990751
rs8100232	5960114	0.99577
rs8100717	4640079	0.839684
rs10402757	5670315	0.96268
rs2054365	1240477	0.999559
rs11759803	3190681	0.992371
chr6:159377964:D	2650678	0.969259
rs4807837	1660376	0.149065
rs12460689	270437	0.239668
rs916384	5420066	0.996806
rs73005520	6040291	0.92169
rs10184659	6400397	0.0128905
chr19:18386813:I	3850754	0.991197
rs1038193	2680072	0.0262241
rs62584822	1340411	0.981382
rs2297688	2850112	0.986953
rs907612	4180068	0.999512
chr10:135101152:I	2630356	0.978138
rs11666238	4490632	0.977933
rs114288414	780324	0.603609
chr1:7906859:I	4640066	0.166451
rs6598955	5310348	0.244815
chr20:60557433:I	770520	0.706914
chr20:60870834:D	1570014	0.999666
rs6089695	4390121	0.155675
rs2909902	1770747	0.558977
rs11671280	5820608	0.96867
rs2474472	4390221	0.141781
rs111715719	3780068	0.997302
chr1:28222588:D	2470240	0.866445
rs2010353	2190377	0.42562
rs11046092	3890750	0.864847
rs3213578	5290538	0.987206
rs11666402	5050707	0.0766857
rs2010353	5220204	0.086223
rs10761022	6510689	0.928968
rs6121171	5130129	0.997616
rs734111	4490524	0.9479
rs1296822	6860543	0.078353
rs4804259	1110075	0.153822
rs139834789	2630553	0.996907
rs11663658	940725	0.960573
rs2729484	380259	0.105592
rs77541611	6860048	0.999652
rs138287175	6370195	0.301905
chr19:17156767:D	650307	0.977371
rs11706426	7150162	0.974944
rs73042072	460047	0.99732
rs826424	2680168	0.117884
rs75000365	1260497	0.0131504
rs11880305	2100296	0.998538
rs4076033	5860411	0.00438147
rs7218119	5550482	0.0022206
rs2131630	5670440	0.0776207
rs78083835	610546	0.00510597
rs2074612	4760047	0.021862
rs11487001	2350215	0.581969
rs670012	610445	0.964457
rs7033638	7380706	0.997163
chr19:58931895:D	4730187	0.956025
rs8036374	3060128	0.211844
rs2245430	2470608	0.996026
chr19:30190522:I	6370377	0.999271
rs13164140	3800139	0.848059
chr19:33449384:I	4890364	0.996703
rs10146658	240053	0.125191
rs7258368	2760131	0.971844
rs6511901	4880040	0.080629
rs4356807	6100703	0.0911205
rs13066607	2320215	0.963047
rs2790	2710358	0.656375
rs146511687	520653	0.120376
rs7114084	5960747	0.76222
rs12475079	3190059	0.98174
rs6485347	5390451	0.998586
rs13353	5340100	0.99949
rs3820817	580114	0.141602
rs4663269	7050064	0.278832
rs11016041	6100347	0.995343
rs11871984	1710438	0.662803
rs17734	3120671	0.0814642
rs2005251	150630	0.746431
rs28601619	7160707	0.870968
rs11764792	5890593	0.998297
chr17:73872969:I	840528	0.100498
rs7301189	4880537	0.954303
rs8081725	7610440	0.999364
rs8074018	2450129	0.104866
rs79543001	2100402	0.999679
rs3759979	6280482	0.992781
rs642758	290296	0.954946
rs3730448	6900079	0.987644
rs6084183	5270743	0.960802
rs146713622	2100050	0.969454
rs3181042	2360121	0.985194
rs4660262	6040112	0.983675
rs394384	4150575	0.84347
rs12739418	5670037	0.957735
rs1555276	3420372	0.995059
rs3092796	7380139	0.93197
rs28833541	2230603	0.995197
rs75218693	5670471	0.9363
rs59532384	4280735	0.048103
rs7985011	1580601	0.900181
rs7321635	2940343	0.326522
chr17:10622486:D	3450563	0.959575
rs11240748	4610180	0.0903342
rs11098605	4830471	0.207981
rs708727	580332	0.996405
rs12401678	3610154	0.161692
rs7995647	5420376	0.12886
rs9566108	3120170	0.971025
rs2014439	5700725	0.999757
rs3014932	3710209	0.0308878
rs10421179	7610072	0.268188
rs56052242	1240192	0.0211958
chr5:93992546:D	1070736	0.995368
chr11:63697410:D	4250059	0.498646
rs77381392	1820360	0.924602
rs34689235	3060543	0.867632
rs2267321	10768	0.050823
rs4821600	1010446	0.996475
rs1949696	6330615	0.124495
rs11767311	4880626	0.910749
rs2968556	1780647	0.998444
rs2069442	6220164	0.896421
rs10887356	6510270	0.277704
rs73295310	1170398	0.995123
rs325702	5860243	0.00965258
chr12:29933597:D	5310280	0.0151714
chr5:145545225:D	940020	0.849381
rs62527168	1500681	0.979898
rs2649044	6200753	0.994962
chr11:13279018:D	7150519	0.999727
chr8:29949521:D	6280270	0.955783
rs2333137	110445	0.10022
rs2284339	7040603	0.011077
rs11628333	6480239	0.945795
rs57546877	7200598	0.124634
rs231235	60167	0.990262
rs12933505	4070392	0.991411
rs117104298	3870110	0.141748
rs3764481	730273	0.129485
rs1833288	1440100	0.0539083
rs77968928	3930750	0.361762
rs2600188	5860020	0.982621
rs7179767	2710520	0.930776
rs114723329	50672	0.996273
rs11102873	2320575	0.225672
rs1332018	7150598	0.999666
rs6683374	6130326	0.281073
rs7740623	3940026	0.987577
rs11102088	2650544	0.0176083
rs817582	5870403	0.0677814
rs7241196	1430114	0.981883
rs9945644	5690246	0.699287
rs56036005	2570373	0.518857
rs2293449	5860204	0.98387
rs11168332	1430537	0.503687
rs62104395	1400377	0.00722863
rs7581717	4250131	0.0862605
rs3795974	6200670	0.999455
rs60021223	4230204	0.0448689
rs111734544	6520386	0.239547
rs17714875	5270491	0.967457
rs684557	2470259	0.973941
rs11257292	5220612	0.934034
rs2387089	940356	0.980579
rs72884525	4290377	0.797869
rs75546961	10747	0.335639
rs1600126	1770598	0.357768
rs10845130	5550341	0.987654
chr1:60261891:I	3120053	0.943045
rs11814021	3460687	0.935974
rs1370450	4050328	0.765672
rs2303508	3140110	0.951103
rs2848626	3310376	0.0886208
chr13:101182211:D	4760377	0.150494
rs4150350	5820343	0.371749
rs2442707	4050451	0.985164
rs9521890	160403	0.958066
rs55967126	2570692	0.639675
rs2093449	6380463	0.000640306
chr9:86272283:D	4230484	0.790693
rs1821198	2680670	0.879074
rs7450	2470746	0.994811
rs11143513	6520215	0.301862
rs2274611	4260386	0.996903
chr9:88703488:I	4180364	0.963667
rs6891966	5220093	0.960125
chr5:159620917:D	4610142	0.139153
rs10850337	4830010	0.835285
rs11614326	4780554	0.0168226
chr12:121418991:I	7650097	6.6672e-05
rs2071271	2060605	0.999491
rs761305	130220	0.937616
rs11979238	4860133	0.997858
chr7:77405568:I	4480368	0.731459
rs7810280	3310538	0.845259
rs10500060	780463	0.983386
rs2017272	5130605	0.986514
rs72911820	4880465	0.247203
rs16883571	3130735	0.161355
rs1365120	4610672	0.380181
rs76413697	1170554	0.888117
rs2253412	3830471	0.703376
rs151290	3890437	0.0603831
rs3138141	110326	0.999671
rs10877011	5670577	0.969326
rs17125346	780427	0.994194
rs11612312	4570240	0.919047
rs17064702	5860253	0.999811
rs4428538	2190437	0.96022
chr6:109716811:I	3800551	0.653956
rs1188827	360358	0.726219
rs62147724	1260193	0.68096
rs11685800	4220187	0.0353912
chr9:139797441:I	5390411	0.952064
rs1063588	2750309	0.999423
rs57922961	870468	0.996093
rs9319452	2000767	0.998182
rs255057	50129	0.00257398
rs72791631	1660681	0.234648
rs11589905	1580433	0.749258
rs2479132	6550647	0.0189957
rs743199	3460056	0.988643
rs12752307	2480487	0.879621
rs115886573	110064	0.998975
rs587640	780021	0.993623
rs59062153	110653	0.979693
rs234100	4230735	0.791456
rs17278379	4070136	0.236259
rs9783992	5870184	0.996424
rs281524	1710736	0.0571045
rs10194024	5080192	0.999389
rs11554825	5820097	0.111843
rs4674345	7040735	0.833256
rs13427780	3170669	0.895617
chr2:99781339:I	3940538	0.991934
rs3897821	460458	0.985471
rs17027788	4880553	0.264677
rs2579518	7330347	0.951872
rs2438252	7320500	0.93389
chr2:105722695:D	4830731	0.978351
rs10861778	2710475	0.983592
rs10778158	4280482	0.10583
chr13:54264307:I	4120121	0.00911163
rs9536203	1510091	0.965725
rs7985262	1050672	0.994583
chr13:50162549:I	6760195	0.324423
chr17:7475233:D	7570059	0.0367674
rs10864454	7040707	0.996196
rs4941620	1710132	0.981787
rs7322908	6100521	0.984814
rs35980977	5390646	0.930899
rs11770210	1030239	0.951172
rs616746	4010072	0.958037
rs2347784	1500102	0.999367
rs858300	5340209	0.997949
rs11559147	6220092	0.999498
rs11976480	2940424	0.0389916
rs4721525	1440612	0.850992
rs12200037	2760079	0.08305
rs3757573	5810541	0.998476
rs140776140	2140671	0.999675
rs2289367	4860634	0.969423
rs11979485	3450195	0.74398
rs642697	6560066	0.549978
rs11632439	4150519	0.995399
rs12592111	6840240	0.90208
rs9913787	6280037	0.940693
rs78369934	4220180	0.999178
rs112709843	3940494	0.911989
chr11:73298212:I	5560520	0.982483
chr2:160491883:D	7560594	0.985861
rs4614265	5090088	0.548311
rs10864906	4890162	0.0107133
rs12232961	5910095	0.986373
rs10194375	5130440	0.999458
rs12692112	7000577	0.61174
chr10:17717798:I	770619	0.0692467
rs10820724	2490100	0.999564
rs12235990	6400240	0.998521
rs11791099	6180056	0.844008
rs4904408	3440491	0.941683
rs116875830	3360400	0.265503
rs3780697	4890500	0.762978
rs3780326	990280	0.960984
rs4240418	3180053	0.363799
rs2805803	3140520	0.999395
rs11789887	5870326	0.526025
rs7037806	5690228	0.999334
rs10981613	1510674	0.916078
rs17185855	630603	0.960139
rs7847420	2060152	0.999607
rs907796	2030044	0.995715
rs4836592	1850041	0.558991
chr9:100952171:I	4780563	0.0902183
rs1561959	3440446	0.994653
rs10986599	460519	0.943046
rs13284912	70753	0.644542
rs11792930	6480064	0.967746
rs2070074	2760148	0.999543
rs3818644	1570138	0.997614
rs62544119	2470196	0.204451
rs7856656	7650615	0.798976
rs243545	70601	0.951051
rs13299148	2640240	0.0913587
chr6:36823502:I	4200612	0.972214
rs156737	4830220	0.990141
rs4382252	2810136	0.212147
rs13204290	450292	0.0612475
rs35709775	4220347	0.304214
rs9378764	5560086	0.997417
rs3132453	3780181	0.0895268
rs1778483	4010386	0.451202
rs2518469	840014	0.999641
rs9390690	360017	0.954868
rs753725	1500753	0.999882
rs7678232	7650441	0.187307
rs4698432	10504	0.231793
rs290200	6760037	0.999508
rs61372386	2120279	0.00854825
rs2510286	1660300	0.981633
rs10793337	5860592	0.716092
rs6592477	5310446	0.0370178
rs3744799	7160612	0.999412
rs35791650	2510338	0.977089
rs7696352	4760674	0.310809
rs11213419	7100180	0.994124
rs524048	7050382	0.442057
rs477390	6420044	0.0905202
rs12441823	6330278	0.995738
rs10643	6770707	0.997999
chr15:41847038:D	1300747	0.990273
rs115718693	6180598	0.998606
chr15:41030579:I	4730184	0.0803855
rs3740490	6940521	0.997186
rs12439272	2060451	0.999087
rs7161799	5290300	0.588056
rs4774514	3060528	0.0351029
rs7162622	3610707	0.160029
rs72735627	5670475	0.088035
rs1146642	2600538	0.737985
rs6705514	5050022	0.84843
rs1077641	3800050	0.181203
rs62130680	5050040	0.999623
rs17032309	3940653	0.484866
rs17331151	3710343	0.918417
rs72854140	2680438	0.95494
rs6720846	6380064	0.976652
rs4526717	4280561	0.928619
rs1056741	3870193	0.220879
rs71471284	1440241	0.920789
rs7900450	7150671	0.612376
rs11712078	5960561	0.959233
rs76436642	3130035	0.902747
rs1245537	830528	0.993421
rs10995146	4180301	0.9712
rs73069540	7160360	0.479097
rs9487679	7510719	0.697982
rs11694211	1770546	0.0784118
rs6715570	5080561	0.85194
rs6434361	6960242	0.880982
chr2:191346784:D	6250040	0.0740372
rs4334462	4830021	0.337016
rs72926946	3120292	0.994734
rs62194113	5270315	0.010714
rs56136540	2690209	0.977716
chr3:112255138:I	1500132	0.965047
rs2288677	2370128	0.999108
chr1:179324008:D	6200386	0.909603
rs2682384	2350468	0.980876
rs11631783	4920398	0.873049
rs7677237	6860482	0.999027
rs13106473	7320612	0.224393
rs7671740	4280102	0.0046463
rs6815973	2850092	0.807689
rs1442134	1050008	0.0635701
rs6838639	2450239	0.501672
rs13111710	620639	0.985749
rs4859614	4810358	0.920116
rs9587	6650594	0.129935
rs2868598	4540647	0.981158
rs116701333	4730619	0.999023
rs6854010	240594	0.386537
rs62311398	6290709	0.994035
rs2189156	130187	0.919212
chr12:15066968:D	940639	0.996915
rs17808345	6420465	0.431845
rs12314129	3890543	0.932938
rs1962526	1990639	0.105565
rs12304029	5810424	0.92981
rs2544774	4120152	0.992532
rs2167285	3420162	0.249708
rs1805716	4880193	0.394885
rs4764600	6650639	0.961603
rs11522897	6220746	0.293412
rs10879313	110196	0.993416
rs11105221	5260288	0.212652
rs11105291	7160609	0.941872
rs7486703	6520112	0.999736
rs7312205	4900753	0.952277
rs35586551	3390021	0.795943
rs6600140	6290097	0.999396
rs17625129	20241	0.835648
rs61938962	630110	0.974329
rs206321	620112	0.66711
rs12810816	6510402	0.986284
chr12:50523601:D	6330356	0.985189
chr12:53795308:I	4920300	0.999418
rs12300327	6040307	0.967343
rs1064169	2260148	0.354667
rs11059650	7330164	0.996977
rs9549682	2640487	0.127992
rs2159484	3940390	0.0666611
rs7154785	6620291	0.928396
rs241565	3840491	0.100125
chr14:65443251:D	5720392	0.914198
rs55817663	2710176	0.950398
rs2301123	6550273	0.0731201
rs61977303	2260414	0.994635
rs2267990	5690639	0.999845
rs7154553	3130494	0.973472
rs2068655	4670020	0.137232
rs4774245	50086	0.129936
rs4554052	520114	0.968777
rs28699115	770538	0.137465
rs8039235	7380136	0.316573
rs56398204	2450368	0.867936
rs16924528	3190730	0.999339
rs33931897	7320747	0.553325
rs11631423	4780743	0.995815
rs11638767	4250646	0.994912
rs34443712	7510025	0.440833
rs4451914	150241	0.988157
rs10444863	6480091	0.693471
rs10817205	4040719	0.862209
rs11071720	5560246	0.999503
rs12899533	6400639	0.0468193
rs16948162	4810646	0.0140512
rs6598356	1010315	0.99256
rs6939	4480132	0.990184
rs903558	4570184	0.307491
chr15:75225489:D	50341	0.828802
chr15:89049801:D	3990605	0.137347
rs1424695	990349	0.431242
rs12906125	3870706	0.0671898
chr6:166673576:D	4890093	0.235182
rs2074585	6520646	0.997647
rs7190053	2900129	0.148948
rs12597458	2060546	0.986989
rs7192652	6100408	0.0486986
rs75446625	4120768	0.994106
rs8051710	3890551	0.998653
rs13332770	5310114	0.393466
chr16:84509080:D	3360563	0.998421
rs8054928	4640438	0.945054
rs11609552	7650524	0.999746
rs143798139	4210066	0.82289
chr16:89974729:D	7100386	0.11406
rs62055819	4200162	0.944453
rs16942887	2970050	0.505849
rs11078421	290112	0.771227
rs77096411	5550079	0.32942
rs2960058	1300075	0.26313
rs8081708	7050735	0.955409
rs60634439	1430678	0.150688
rs75113598	4390300	0.988272
rs75106520	6350333	0.993256
rs4922142	3520735	0.996021
rs35343613	1940273	0.998547
rs111509194	5870192	0.0841808
rs11870606	380242	0.368096
rs6504006	5270722	0.000456076
rs585247	2340241	0.996056
chr18:33560133:D	450070	0.966289
rs1429934	1470170	0.826526
rs9965722	7570358	0.98925
rs4890296	5560400	0.165527
rs1053754	1850450	0.999606
rs6732015	5960274	0.108363
rs8068222	1980762	0.40841
rs383603	4290209	0.467678
rs4550503	110719	0.455632
rs62065703	1690053	0.238391
rs9902635	4010377	0.988413
rs2246577	4010021	0.0723826
rs74002832	6400349	0.0735983
rs68140114	2600646	0.998214
chr18:43982294:I	10019	0.0893204
rs9635894	5340373	0.888502
rs831800	6480315	0.842929
rs584249	1510240	0.0872043
rs7212972	3400408	0.999654
chr19:13317490:D	3870390	0.100572
rs6510818	5220594	0.998712
rs928303	5570242	0.17901
rs56229622	290309	0.999257
rs2446212	6270475	0.826284
rs73040113	4560601	0.751356
rs8178573	7550181	0.988386
rs7282065	3390458	0.10774
rs35209882	620707	0.374018
chr21:34797183:D	4480647	0.975642
rs177918	7160753	0.998758
rs7257719	6220600	0.998644
rs1029840	6290253	0.954467
rs113439314	460382	0.792678
rs2946848	580392	0.0544928
rs4594362	6180408	0.999736
rs145564331	2450053	0.984895
rs159963	10008	0.996026
rs221052	6250546	0.999042
rs10426317	3800725	0.152499
chr1:26633316:I	5900343	0.0377126
rs4246507	2760437	0.049282
rs61766982	5890253	0.987807
rs11161571	110148	0.684364
rs4949655	6180300	0.997924
rs11211317	7560471	0.994891
rs4268379	3710240	0.572536
rs12408101	1820044	0.999507
rs10458394	4220468	0.210989
rs10753766	6040129	0.999754
chr14:78180507:D	780379	0.991227
rs7526721	6590296	0.754958
chr1:166804811:I	6220368	0.973905
rs12025160	1090497	0.512599
rs28384507	670348	0.0676082
rs10489209	7510255	0.746709
rs1323533	460168	0.0741401
rs2312238	770224	0.0816207
rs12040685	7160400	0.999485
rs11265561	3120609	0.473085
chr1:161317953:I	1090301	0.928465
rs9806826	4900333	0.989638
rs12409352	1230719	0.356561
rs147665113	2690224	0.958396
rs12724273	3180039	0.0115368
rs12029233	4730224	0.915537
rs4970976	1430278	0.997242
chr1:150738483:D	3370121	0.973993
chr1:150731513:D	2640338	0.996104
rs2280471	4150332	0.00557506
rs34061869	4290021	0.736007
rs3014858	2100132	0.00493685
rs145285449	4200220	0.738181
rs41264285	3440452	0.999721
rs111492088	1440300	0.972353
rs1760802	7610152	0.999596
rs9427318	4920458	0.937138
rs28693650	2370576	0.982862
rs2274067	4760692	0.998827
rs11122623	4490014	0.112723
rs138517440	4490220	0.997608
rs2090008	5130112	0.371156
chr1:224385284:D	5220632	0.41657
rs3769821	1050092	0.130483
rs7519433	6040292	0.936899
rs12758302	6400332	0.953175
rs3766928	5080524	0.100616
rs78927954	3610082	0.252951
rs35151237	6560451	0.0860066
rs7574493	2480450	0.316671
rs12987925	4120356	0.020568
rs4953236	110139	0.030301
rs1356389	3180184	0.89255
rs611943	6980156	0.234123
chr12:27124528:D	2070474	0.96744
rs111376985	870735	0.999071
rs13429399	5870382	0.99019
rs9636487	3180719	0.998728
rs4241155	940753	0.951034
rs7566777	6420731	0.0227688
rs58360798	6270594	0.956257
rs12999417	2970088	0.977639
rs11893359	6200070	0.894584
rs72848835	6900025	0.249276
rs13009735	2120661	0.202335
rs150240376	2030068	0.63131
rs1634802	3460431	0.999608
rs11607639	5310286	0.914442
rs2289969	4900068	0.999298
rs13781	940445	0.999686
rs12994589	5810086	0.984173
rs2551930	3520440	0.988915
rs4685744	5490626	0.99987
rs6758502	450424	0.27862
rs12988979	610201	0.0227226
rs13394744	2760102	0.999356
rs420537	7000746	0.997215
rs2571452	5860025	0.0119718
rs2521268	770575	0.370555
rs532475	7050138	0.80643
rs2290538	3840437	0.123657
rs7632698	2970072	0.976252
rs1680394	1850458	0.396881
rs2242284	5090408	0.185653
rs808919	1510564	0.918793
rs3796278	460487	0.999464
chr3:111558035:D	610301	0.0202264
chr3:111710201:D	1300328	0.987349
rs75004547	5270102	0.0104448
rs73924805	6580603	0.983078
rs57847564	4480224	0.998946
rs1568585	5820068	0.719781
rs111621487	6350711	0.995726
rs6437394	2350279	0.98524
chr3:49445687:D	940450	0.954854
rs73212176	3800706	0.24742
rs3733349	7510356	0.998959
rs1865328	5310369	0.477839
rs73237091	5490681	0.162519
rs7673965	3310025	0.981413
chr19:19750824:D	1170605	0.471598
rs1031640	3610671	0.146476
rs10050249	7100349	0.993343
rs7655054	3940411	0.990885
chr4:114371765:D	1110364	0.957915
chr4:113178894:D	6420594	0.966277
chr4:163840389:D	2000386	0.058986
rs17054653	5810750	0.994
rs4253286	2650598	0.553969
rs2673899	780544	0.122589
rs13175020	4280743	0.222968
rs3092125	2140717	0.0482873
rs35685853	1710286	0.973967
rs13174614	360132	0.186921
rs3797446	4220440	0.0852137
chr5:102434039:I	3390382	0.695589
rs32848	4210670	0.297995
rs3797344	5340521	0.994683
rs2431600	2000228	0.979092
rs10062588	6510719	0.999472
rs35722782	5720142	0.26445
rs6869336	380703	0.989786
rs6510991	2230242	0.516507
rs154786	6350706	0.468278
rs4704853	4850332	0.0119098
chr5:147809712:I	7570139	0.944374
rs2242376	4560435	0.990885
rs7775694	5570376	0.128107
rs2439556	2940367	0.995708
rs2753243	5690279	0.0125102
rs62404554	2230020	0.994924
rs2905603	2810400	0.194825
rs3172920	7510315	0.996554
rs3087680	2570100	0.999374
rs7769018	5890703	0.970765
rs10456328	6480392	0.979847
chr6:30892999:D	7560037	0.0968936
rs969664	6510403	0.617042
rs28385699	540139	0.999334
rs72902902	4040382	0.982908
rs1538499	1580139	0.0104473
rs72915625	4850095	0.926174
rs149812016	730487	0.960989
rs60794090	1300131	0.0882418
rs290449	670372	0.134988
rs66596792	6020681	0.977524
rs74298520	160333	0.993101
rs6913851	6350634	0.9919
rs10242703	3310136	0.999454
rs10954724	6420369	0.198584
rs7793921	5820392	0.447868
chr7:64862238:I	2690370	0.454799
rs2527919	2810674	0.986022
rs11984107	1440343	0.993811
rs76510925	4670414	0.98143
rs79561756	610598	0.994494
rs73167215	1940632	0.999237
rs2427	4260243	0.0502277
rs7011587	4610561	0.7718
rs10088428	160446	0.999334
rs17296501	6220538	0.672184
chr8:23427571:D	620682	0.992777
rs11778731	3310682	0.847931
rs7463174	1050039	0.999341
rs62505797	2940373	0.178979
rs2718990	2760121	0.0127537
rs8100122	4210612	0.985503
rs11996416	4050711	0.989751
rs11778063	6660193	0.174949
rs10738356	5960133	0.251276
chr9:19073638:D	460204	0.979616
rs41305341	2940528	0.999684
rs145629567	5570142	0.987766
chr9:97217463:D	4640427	0.0517649
rs2404295	160307	0.105032
rs4742807	10438	0.00924291
rs818714	3120162	0.904699
rs11168203	2000392	0.713376
rs11965761	1240102	0.957375
rs3124769	3710324	0.998222
rs28729234	2600452	0.99766
rs590858	6590661	0.0455418
rs62586368	1780450	0.991692
rs35640773	10487	0.947415
rs55868600	7330259	0.980747
chr9:130251835:D	3190437	0.295734
chr9:139330594:I	3370255	0.999597
rs7020201	2600343	0.998041
rs1164893	3400709	0.0247152
rs7371	6060592	0.998209
rs72638786	5670706	0.134879
rs780632	6110209	0.030156
rs7916271	2370307	0.49932
rs56401248	1410332	0.0188345
rs12260509	1990468	0.631231
rs7092031	610221	0.558235
rs10999323	1260241	0.961421
chr10:135215756:D	3420088	0.964643
chr10:106014764:D	4900070	0.979131
rs12360096	2690324	0.387828
rs2674340	7610561	0.986312
rs1027536	2900338	0.0155323
rs10839663	1980619	0.991976
rs1061810	6280050	0.953546
rs61904289	780440	0.984184
rs2509814	2510039	0.148787
rs3018101	510632	0.248547
rs1228367	7650017	0.390568
rs7931392	2810121	0.991185
rs11214583	1230450	0.992054
rs2118309	2940754	0.954459
rs4806884	7400554	0.989293
rs7946955	580537	0.94419
rs1939809	7040717	0.917098
rs3018285	6450382	0.12429
rs62205117	460292	0.988948
rs174559	2360020	0.768205
rs1801144	3400397	0.814245
rs3935660	650452	0.999755
rs3809054	6110095	0.542938
rs11220089	360427	0.117764
chr11:118126428:I	3890228	0.956048
rs3743604	1710204	0.997338
rs6058820	7050576	0.678026
rs111608720	2360754	0.526329
rs477859	2070403	0.364022
rs11549690	940669	0.998575
rs672553	1660674	0.698933
rs2325786	6060315	0.301787
rs4788220	4280291	0.857669
rs7902719	1410408	0.475811
rs79282847	1410020	0.993825
rs2186888	4050463	0.996648
chr1:212452912:I	380356	0.912329
chr13:21648395:I	3450192	0.763
rs1503360	7560022	0.186276
rs8015094	7650504	0.897193
rs74156303	3130168	0.997886
rs1788098	3940754	0.143385
rs2412412	5220424	0.0787336
rs1042392	540170	0.937975
rs16884328	7320368	0.771813
rs11214218	4050437	0.0190294
rs12768143	1410037	0.317622
chr10:105791628:D	4060021	0.864754
rs4432429	3930040	0.0104621
rs11726582	4250451	0.854185
rs28404303	1660286	0.997975
rs61239537	870711	0.932885
rs1476732	5810221	0.997391
rs4681058	3710746	0.00704612
rs4436523	2070332	0.164678
rs7959207	7510608	0.704467
rs79210497	5420025	0.994082
rs71442754	4640608	0.358588
rs2181833	990372	0.154211
chr10:79637615:I	6510215	0.920326
rs10769016	6760070	0.478309
rs4943949	3800279	0.355603
chr10:116606173:I	1340739	0.859579
rs28783815	4760209	0.206053
rs2637649	50309	0.95827
chr2:46824378:I	1450072	0.325668
rs7601609	6660315	0.999665
rs13409841	3870291	0.256137
rs12373785	6660161	0.0348731
rs1654674	6560520	0.20988
chr2:9639239:D	5420762	0.964129
rs7679215	2120678	0.996431
rs6488049	4220450	0.121193
rs13125773	5890338	0.996455
rs6860073	7100762	0.120916
chr6:56678195:I	6550079	0.15503
chr6:56765030:D	3520164	0.0944542
rs259352	540647	0.126881
rs1257206	1440437	0.0892534
rs6758396	1980639	0.131187
rs17155703	6040603	0.246006
rs12585725	2510292	0.955739
rs10734405	3840736	0.0722678
chr18:43515576:I	3780709	0.699135
rs9675392	4290368	0.502454
chr2:85545949:D	5700672	0.99564
rs12030402	4180612	0.929131
rs74335553	5340603	0.48716
rs2291630	1070474	0.981937
rs10789590	1580296	0.998983
rs76401638	2630554	0.963739
rs11791629	4880392	0.11531
chr6:84115440:D	3390326	0.304292
rs13037	4810577	0.983861
rs15772	1190075	0.999546
rs9839989	70603	0.989234
rs10875736	7100072	0.316924
rs6891905	6980630	0.152674
rs56202457	2450187	0.0523409
rs1544653	4290360	0.987407
rs115018790	5960358	0.99573
rs246344	5290484	0.911288
rs9556404	3180563	0.22985
rs7795919	6280044	0.980957
rs303208	4890327	0.98975
rs727427	6620133	0.639966
rs2867693	7040431	0.994952
rs2497318	5130750	0.972147
rs79518518	3870075	0.072972
rs2331994	2900451	0.92154
rs28803556	1230348	0.991285
chr16:11804189:I	10746	0.738978
rs700220	3930367	0.952756
rs31249	6560136	0.998704
rs867584	5870746	0.965654
rs2668585	4040482	0.999622
chr1:245018456:D	4250112	0.981674
rs12466812	7550066	0.969869
rs9819529	2710754	0.986264
rs56256466	6840129	0.962404
rs355328	3990382	0.992904
rs76813374	540524	0.0643767
rs685767	2140239	0.799069
chr2:86987885:D	1240762	0.988721
rs3810831	670369	0.0914478
rs2275180	5700008	0.107828
rs143334432	3400482	0.990141
rs8046949	6200494	0.988694
rs12601123	3520370	0.0164922
rs12093881	6270148	0.0954379
rs2691490	2570068	0.926742
rs1557456	1940524	0.272675
rs35004	6420309	0.0102427
rs2289500	1400435	0.917306
rs62084081	1230630	0.0530628
rs7513934	730497	0.999432
chr12:50981919:I	7510392	0.871445
rs6598327	6510187	0.0699391
rs4791057	6560564	0.022759
rs28855073	6940519	0.00410028
rs1345462	3780445	0.233162
rs11991453	4010184	0.0683056
rs451401	4830128	0.990227
chr1:93435677:I	2970433	0.0225937
rs2288960	6220541	0.946441
rs4434614	70167	0.950501
rs2824488	6770576	0.19266
rs12405545	840634	0.0791536
rs150622550	1940707	0.0302372
rs1629004	6940025	0.986739
rs445784	6900086	0.336942
rs3806662	6900176	0.998032
rs2459641	6510279	0.100474
rs689894	3060278	0.0322817
rs16976822	360053	0.999839
rs13148776	1470224	0.120513
rs1853030	5270670	0.80662
rs221286	4040091	0.995622
chr1:160557622:I	4060095	0.269269
rs11993347	2480039	0.991681
rs10434874	4200110	0.881225
rs10121612	2340477	0.233961
rs2822777	1410181	0.100836
rs114596583	4390619	0.618318
chr16:50089132:D	4850440	0.98977
rs1056014	1090327	0.986592
rs832402	6100239	0.999196
rs1052549	4060068	0.991605
rs13263296	870390	0.0562095
rs2071304	5810398	0.976519
chr6:151755004:D	3360220	0.164676
rs2958684	5870164	0.95077
rs1168760	2680128	0.148768
chr8:17130367:I	1090221	0.676473
rs7905662	1030241	0.798575
chr10:79355371:D	5550452	0.00720497
rs3762374	1440142	0.997484
rs12903359	4040019	0.999577
rs73192133	3520156	0.995538
rs845951	2760242	0.0270809
rs150853727	4890112	0.387713
chr10:105922056:D	5570300	0.887792
rs113616380	2100341	0.971129
rs160967	6020523	0.0104911
rs9663238	5870040	0.576263
rs9352006	3360504	0.998235
rs4746975	1940288	0.976947
chr6:40337930:D	1740092	0.117318
rs10896653	130670	0.863644
chr11:57558025:I	3450427	0.978956
rs12194618	1400309	0.329949
rs11031140	430743	0.0130707
rs2815804	4280019	0.997677
rs6470142	6040554	0.683573
rs13274120	2810167	0.89435
rs28841118	6270619	0.975512
rs2454909	3390424	0.999181
rs9815925	2140538	0.976962
chr15:49380999:I	5670121	0.172515
rs2290306	6660195	0.999357
rs242734	2690753	0.986295
chr5:72163213:D	5860064	0.995442
rs17617053	5820292	0.97674
rs8019051	510747	0.993807
rs17590628	5560408	0.266937
rs17419887	6100050	0.717732
chr1:54951818:I	6480196	0.00840668
rs10256294	2470343	0.00895649
rs153060	2900561	0.999488
rs2815807	4220474	0.00914823
rs1950491	1470017	0.459651
rs2288044	1170484	0.00404886
rs11728110	4150561	0.975986
rs9980406	7320437	0.117631
rs60329726	4670451	0.786536
rs3188	1580402	0.996079
rs464783	1690066	0.997835
rs4920119	6770209	0.106206
rs76572820	6220386	0.993172
rs7048418	5720131	0.51739
rs4278584	2750612	0.0929407
rs4648647	6520725	0.991517
rs2071190	580014	0.999424
rs12472	1410075	0.988414
rs1806688	4220692	0.0184168
rs113219508	6770348	0.987966
rs6424087	4260722	0.0782961
rs11611988	610735	0.0740667
rs1679167	5900398	0.920859
rs1009181	290730	0.995587
rs2516836	5050255	0.933327
rs10274458	5260307	0.0958516
rs1783556	1010176	0.517047
rs217399	5220682	0.985386
rs2129904	2030386	0.998847
rs143185989	6400603	0.750107
rs2531807	1580722	0.439099
rs2789422	2340180	0.938865
rs4656851	6040577	0.0505645
rs8048125	4280348	0.981607
rs12408663	5090156	0.105631
chr1:161005266:I	3850561	0.17017
rs12116949	6280333	0.999361
rs13335097	450673	0.998883
rs146352929	5090372	0.989005
rs4489574	3850440	0.95394
chr18:55221716:D	7200315	0.999349
rs4233368	4260152	0.144715
rs11782130	5050047	0.977499
rs10057128	6770161	0.999349
rs4996522	3390504	0.646876
rs2833753	160593	0.921379
rs2834148	6550056	0.0475049
chr21:34911926:D	3780435	0.985014
rs8131801	2370368	0.00598122
rs1962412	460040	0.999258
chr17:47014651:D	4860458	0.0205204
rs182444786	2640670	0.132922
rs12403025	2320402	0.99966
rs35177343	2900377	0.997087
rs10854375	5560543	0.949525
rs2154530	6330400	0.0362279
rs145620712	7330070	0.998699
rs117128674	5550619	0.999624
rs3003448	2650035	0.538057
rs6683107	580494	0.00398742
chr2:75039887:I	7150661	0.994018
rs6698740	6100010	0.993066
rs12221160	2340215	0.994867
rs12910538	4810370	0.00209931
rs2617849	1400672	0.23664
rs839755	430523	0.999173
rs61210889	6510427	0.971177
rs404176	4010243	0.714246
rs7204900	7380273	0.076092
rs28891083	4560167	0.948082
rs139706597	1090072	0.600928
rs6812059	6450619	0.152339
rs12508446	7510538	0.889685
rs7180332	4260053	0.100496
rs28765128	6330377	0.0681123
rs7191281	5050193	0.0632318
rs35189054	3140653	0.983133
rs17854363	730386	0.123696
rs35150150	4070215	0.452757
rs7787179	7320594	0.92686
rs8075506	620240	0.154677
chr1:10519781:I	50224	0.984914
chr1:1509412:D	1500768	0.998776
rs12730651	7040270	0.356366
rs389106	110167	0.941641
rs66606313	1010692	0.984101
rs4677952	3610300	0.999407
rs2839581	830563	0.999474
rs113361571	3930703	0.963218
rs4148974	4050192	0.999404
rs1672131	2100537	0.0546709
rs62215420	7610079	0.00577391
rs35285321	1430187	0.999352
chr21:45760630:D	3400164	0.997743
rs13052421	3890373	0.99428
rs12901603	5340435	0.698653
rs8133205	1500390	0.999415
rs9306157	6450154	0.122811
rs9306156	1510014	0.888673
rs9306156	5390338	0.928352
rs9306156	3850615	0.0277586
chr9:136294729:I	1990477	0.040562
rs393569	3800307	0.998498
rs1671169	1300187	0.99938
rs9697210	4730170	0.786429
rs11216829	1580465	0.984059
rs739393	5550068	0.59406
rs7500458	650626	0.0664051
chr11:117027754:D	2900731	0.845194
rs17613576	1090474	0.150181
rs61812595	6330754	0.998573
chr1:154497873:D	5720370	0.112987
rs59340135	4260187	0.951735
chr1:156197290:D	3940193	0.264765
rs55843455	4200743	0.735588
chr3:46973093:D	1090468	0.876324
rs2139637	940646	0.0123067
rs2210913	620167	0.99812
rs2803307	130551	0.119697
rs2977837	1190110	0.998545
rs7252751	7150484	0.197361
rs6989368	2810687	0.999683
chr19:14831754:D	3870300	0.85178
rs2620666	3140408	0.998955
rs152234	7550411	0.99934
rs143712280	4260044	0.938523
rs2954658	1050709	0.891166
rs4543479	7100546	0.998355
rs62405552	2000292	0.995567
rs2290562	2510689	0.999454
rs2240754	2900358	0.934648
rs8111522	4810497	0.13475
rs2871921	5570546	0.990068
rs11246176	870669	0.993291
rs34540056	4830646	0.0433533
rs732083	2000441	0.960278
rs36079893	6900091	0.999477
rs12983992	940441	0.975924
rs1078801	7560075	0.527165
rs7502862	5890678	0.578236
chr17:58160568:D	2000220	0.997142
rs17732290	2470484	0.883063
rs4796409	3400403	0.0167828
rs216594	1440639	0.99887
rs6597	7160246	0.999224
rs4786284	6110280	0.923383
rs1124285	7560376	0.0238932
rs11552907	3460132	0.11691
rs11076927	4920162	0.987738
rs34140544	3060100	0.970338
rs12364519	6450470	0.964679
rs749579	1340192	0.125267
rs55646096	2680064	0.230977
rs6588655	3170270	0.164467
rs2622926	2640551	0.992901
chr1:49246883:D	4540398	0.994506
rs35051689	2810022	0.977624
rs12563656	7400296	0.79012
rs2306459	290669	0.407001
rs11206124	5720414	0.988187
rs4659383	1780402	0.60333
rs10754889	4670274	0.438031
rs12491769	460719	0.99981
chr1:47805353:D	940376	0.0049651
rs35449927	110390	0.991374
rs3117063	6100561	0.107447
rs59853190	5360376	0.101741
rs4912145	430170	0.110747
rs2503701	4810014	0.999355
rs78768736	7210477	0.00658551
rs72672216	1260347	0.969493
rs17312971	10386	0.999554
rs12744914	5490184	0.107899
rs1703251	4260309	0.756666
rs904331	1710242	0.15669
rs72718500	4120379	0.398122
rs2808643	3610228	0.399672
rs2000104	4730204	0.947643
chr1:111550021:I	1500703	0.12209
chr1:180211398:I	650241	0.0312498
rs7528982	4670671	0.651952
rs72816437	3940242	0.17687
rs1772143	4040594	0.664315
rs3935632	4260661	0.967528
rs823111	4880445	0.990619
rs11693528	4120377	0.5451
rs6432182	7000382	0.999386
rs1799	6270195	0.187006
rs17046778	7610392	0.999366
rs10865254	6100154	0.612306
rs11578103	6220180	0.843114
rs76772324	6280053	0.923629
rs72696844	3420377	0.94486
rs34600506	6330484	0.947587
rs10496353	5810411	0.995449
rs112395206	4050609	0.260537
chr2:37877197:I	2070669	0.969619
rs2999555	110682	0.881173
rs10519168	3850148	0.414673
rs378322	3420296	0.560714
rs76808342	7550639	0.0933691
rs4374575	10685	0.991886
rs4235062	1430639	0.982106
rs9832011	3370687	0.957835
rs57789461	2480440	0.992898
rs116177831	3850161	0.990646
rs1985788	2570132	0.879705
rs4839509	4480017	0.990229
rs704285	3390221	0.814671
rs7634474	1030463	0.999675
chr3:120082075:D	1690161	0.99274
rs1123897	2650220	0.25915
rs12130040	6840685	0.685511
rs1749417	7650484	0.951377
rs2736610	520195	0.0986544
rs6765525	5490348	0.985471
rs6801510	3440156	0.319282
rs12598978	4180494	0.996605
chr15:56294219:D	5560576	0.0376142
rs4950989	840356	0.987026
rs4657618	7000270	0.652402
rs1133328	4810524	0.999856
rs6444950	2190356	0.767368
rs13063927	1510743	0.999338
rs72928605	7320541	0.0558807
rs12496352	840554	0.998155
rs984706	940168	0.985658
rs184452	1570168	0.0970068
rs17732955	130201	0.10782
rs12708446	2030739	0.995141
rs142160737	4640095	0.999159
rs4681828	2690402	0.952977
rs9837307	2940561	0.97745
rs420389	540377	0.148529
chr4:76460613:I	270445	0.996685
rs7428427	2190403	0.0628508
rs7596471	6590025	0.040468
chr3:44770366:D	5810609	0.986277
chr3:45921256:D	6250154	0.335014
chr3:45916547:D	6900278	0.24352
rs8024892	2230408	0.999534
rs4679168	6520129	0.923855
rs7639511	6200382	0.0407792
chr1:35313926:D	7040411	0.581176
rs2720269	2360626	0.456981
rs6704190	2690270	0.995872
chr3:128380906:D	1340689	0.320962
rs2034343	2940349	0.928497
rs2378117	2030315	0.379793
chr3:52619961:D	3850414	0.978197
rs111632154	4210653	0.968004
rs974396	1340470	0.983121
rs139982089	6370672	0.137467
chr4:3509483:I	2650521	0.98866
rs12410984	6350292	0.083251
rs11210731	6770279	0.999816
chr4:100843710:D	2710292	0.949247
rs2306478	240477	0.0871875
rs7642363	50327	0.196718
rs12497634	7210438	0.999861
rs1425422	6760669	0.0204051
chr3:49478988:D	450475	0.982116
rs214077	60427	0.99012
rs13314125	6660446	0.113302
rs2276834	7150253	0.983198
rs7656644	1980369	0.276788
rs6854854	1070451	0.648231
rs2625252	4860681	0.112467
rs11933187	5690181	0.958979
rs2081654	4250364	0.230355
chr4:158869168:D	3460014	0.954786
rs13111860	870408	0.629484
rs4619875	10753	0.993061
chr3:149741411:D	6130538	0.950416
rs3212418	3890541	0.077077
rs6884828	5360315	0.268388
rs335632	2650148	0.999666
rs56003370	580369	0.122281
rs353264	5080487	0.961362
chr4:185592134:D	2260215	0.337021
rs1057569	4920347	0.999407
rs1363974	2260731	0.999365
rs28729222	1110370	0.933032
chr5:78937529:D	10050	0.370925
rs144307960	2360356	0.110472
chr5:72860750:D	1170630	0.977309
chr5:72885642:D	1770195	0.992878
rs10866290	2060377	0.0717775
rs62350518	7400240	0.99201
rs2295761	2370639	0.966509
rs12198662	7550112	0.235511
rs29782	6840491	0.950294
rs1885064	5700747	0.328641
rs4897378	3610719	0.234489
rs9398120	6380327	0.997049
rs2040738	4280292	0.825261
rs2786189	7550022	0.860936
rs118003225	3610619	0.986436
rs10074414	3610202	0.0145825
rs6884266	2320053	0.999559
rs17154091	6580379	0.882941
rs7724622	50475	0.853758
rs79082746	6660092	0.999044
rs62439734	3930253	0.201446
rs9364984	2600682	0.0193691
rs11250169	240309	0.988083
rs777501	5700132	0.987139
rs13280985	1090288	0.878052
rs16889862	1230292	0.95528
rs4397290	5290037	0.2064
rs989384	2070309	0.605094
rs149400099	2900504	0.110459
rs2282510	730291	0.713718
rs7802818	7100092	0.0439853
rs11765973	6960097	0.0258225
rs11769150	770687	0.768712
rs7862695	2030438	0.994955
rs900641	3800040	0.945052
rs7781115	6860544	0.946477
chr8:100888592:D	5820465	0.857841
rs72667350	6100192	0.854679
rs72671357	270431	0.0789857
chr8:104338931:D	2190553	0.429446
rs75039456	5130414	0.914858
rs10814102	2750035	0.999074
rs10124746	3610040	0.981511
rs290243	110685	0.0728361
rs138776777	2320014	0.00857788
rs1397204	5960181	0.0705161
rs2387629	5420564	0.0111972
rs56208431	1090735	0.223614
rs7861997	6760088	0.958885
rs11782362	1710541	0.996294
chr9:74940279:D	6510754	0.00641665
rs141034391	4920215	0.910295
rs10821375	6020224	0.962752
rs11763367	2810326	0.962922
rs10821069	5090176	0.183833
rs2227285	3180706	0.78373
rs10958709	3420128	0.996614
rs74675506	7610446	0.900471
rs808195	2450093	0.977762
rs542342	3310451	0.870163
rs9521545	2750673	0.00909757
rs1251401	5490612	0.976281
rs10954780	5720433	0.671401
rs6858	6110195	0.985018
rs639525	7210093	0.171865
rs10459364	3940458	0.0220702
rs1325788	1400682	0.963734
rs12780892	650239	0.0100929
rs10751082	2570019	0.136314
chr14:50051420:I	10253	0.926955
rs7146248	3170184	0.992541
rs510767	2100608	0.995011
rs11543	6960377	0.954014
chr10:119133297:D	2340008	0.987433
chr9:139087424:I	290441	0.892728
rs112813667	3310543	0.49277
rs191129675	2070195	0.999404
rs10870146	60706	0.295787
rs73282500	5820129	0.0448954
rs117414157	5900035	0.0996983
rs12268540	4220674	0.997813
rs2698779	2450435	0.996392
rs17211712	1070288	0.357616
rs9414736	3140193	0.997858
chr10:115439640:D	5290465	0.994228
chr14:21951905:D	6860524	0.858897
rs7569	1580397	0.971106
chr14:92331565:D	1850300	0.0606619
rs8012444	460379	0.923877
rs2731752	4150176	0.943657
rs1055340	6130382	0.999368
rs1061162	730221	0.0911541
chr11:93205213:I	4900747	0.0875878
rs7161799	2350044	0.999356
rs571290	7100519	0.935265
rs2252929	4040088	0.996762
chr10:102203750:I	2070095	0.717178
rs3743034	1820035	0.992543
rs9324063	4150484	0.982766
rs4244347	3190692	0.87867
rs725158	1780564	0.928382
rs1054080	6550349	0.738556
chr16:58023362:D	3180315	0.609486
rs61873630	2940301	0.977486
rs4755756	4610369	0.289757
chr12:69913373:I	7100288	0.299501
rs11597530	3850600	0.233753
chr15:72815066:I	6560433	0.930155
rs9913784	2630411	0.270633
rs12775431	1850524	0.997798
rs4567373	7210300	0.774078
rs11734804	4860239	0.0251865
rs7915269	2970687	0.687682
rs4627053	4230132	0.98696
rs7487	670113	0.999575
rs57686386	2140154	0.922668
rs59853629	2120209	0.392957
rs7126061	6900053	0.871183
rs72943598	1770376	0.561504
rs56194145	4280296	0.985719
rs7940366	3840110	0.903699
rs1282689	3940681	0.655229
rs41631	5570204	0.446858
rs17847539	6510307	0.00745912
rs79957369	6550373	0.98506
rs2742474	6270112	0.976164
rs113955842	3830403	0.981848
rs375151	1820187	0.954911
chr11:9581887:D	2970332	0.207327
chr16:24072715:I	3460564	0.0123015
rs10162999	3460296	0.960485
rs1963304	1470195	0.631769
rs74931323	3290152	0.143909
rs3783996	580465	0.999567
rs10841856	7050519	0.340563
chr7:99666617:I	940576	0.985957
rs72790434	5690053	0.996891
chr11:87043186:D	270328	0.31614
rs11650834	6420286	0.938454
chr17:16160973:D	1030026	0.957736
rs116020376	2480075	0.852988
rs7212408	5310259	0.991392
rs11080327	1240725	0.9924
chr11:18123404:D	5860707	0.994433
chr7:73076692:I	6370538	0.980569
chr11:18412389:D	110291	0.973185
rs17816376	6280685	0.0982255
rs451589	6370019	0.996044
rs2305441	4040438	0.281213
rs28417429	5810612	0.990126
rs4777596	5960682	0.937073
rs2196603	2760520	0.11595
rs249870	5130468	0.999365
rs145761934	6400672	0.00867127
rs7314487	1110494	0.00905282
rs13334972	6520075	0.991206
rs2977835	3130349	0.993315
rs4559	1660397	0.999334
rs11172389	5290239	0.993919
chr15:31274296:I	3120452	0.0264507
rs6031847	1340521	0.990481
chr11:60208941:I	3840564	0.174376
rs2290202	6250605	0.994248
chr16:53525731:I	4480338	0.06209
rs642433	3400360	0.454997
rs9305503	3310307	0.068443
rs138129781	6200743	0.999537
chr2:172342684:I	2450465	0.0691092
rs2240002	3870408	0.0792954
rs73176682	4040114	0.987643
rs9611610	1340326	0.956703
rs7222840	2760138	0.998915
rs504434	4120327	0.600742
rs17628363	6770463	0.153576
rs2293966	2900543	0.99109
rs16973688	2850039	0.290634
rs74411203	6370477	0.981411
rs58195267	5860048	0.987945
rs2072916	4010546	0.992053
rs112556034	1820681	0.989955
chr12:121000072:D	4560528	0.528425
rs3744189	430390	0.993543
rs7131196	4070544	0.997547
rs9319617	4230356	0.943601
rs10835454	2850575	0.856792
rs2231978	2370328	0.960657
rs8050871	4260221	0.999221
rs2303222	5820647	0.975796
rs12462700	7150678	0.980042
rs55695655	5890241	0.0964227
rs17554931	6520128	0.979172
rs12933657	1440020	0.1016
rs11076728	1450082	0.999812
rs7309104	6650747	0.293369
rs34014405	1980328	0.999783
rs565977	1010647	0.377588
rs268695	3370474	0.999655
rs3733829	1010047	0.933195
chr19:54674349:I	1450348	0.440517
rs111919294	4150184	0.144372
rs4925037	3120196	0.0533863
rs7251009	2030470	0.0743912
rs2304176	6020468	0.10957
rs2304176	630470	0.977244
chr19:55671090:D	3520612	0.118786
rs459906	2120689	0.978763
rs12450028	360463	0.999584
rs9909206	2630333	0.986926
rs9991	2850630	0.99341
rs8112866	3130370	0.0611287
chr12:53087998:D	2450647	0.997128
rs12322035	830168	0.0680847
rs12891	2340327	0.150087
chr12:53504836:I	3180521	0.985946
rs10791908	780487	0.243052
rs1205170	5960674	0.999472
rs114816590	1050017	0.676723
chr17:72538350:D	3120091	0.999629
rs72844326	4780196	0.88625
rs2871647	5560133	0.999743
rs28635038	7100367	0.252851
chr17:38136376:I	5290719	0.0993065
rs4685608	4810326	0.99471
rs3169914	3310471	0.891641
rs77475871	6250553	0.969916
rs27425	3710215	0.427767
rs62037803	3990050	0.999269
rs972354	5420600	0.114805
rs113017397	5220240	0.999363
rs147513159	6900224	0.0549107
rs13076276	5870475	0.667215
chr3:41296536:D	4260379	0.826422
chr3:41848626:D	4610703	0.00453907
rs6771972	7000026	0.999118
rs3740720	1300674	0.990168
rs1151488	3520093	0.14735
rs35124799	4120626	0.991835
rs598241	4210692	0.732956
chr11:64503543:D	3610743	0.983937
rs600377	4860711	0.970714
rs77515038	6350114	0.999395
rs5757238	60398	0.394463
rs73271727	110328	0.952602
rs4243589	6940274	0.0366891
rs7258138	2190241	0.957097
rs10502441	990719	0.0561168
rs610060	4920682	0.992518
rs73805714	4760458	0.016822
rs1887917	6660768	0.128978
rs1010553	6840301	0.962854
rs6586384	2360598	0.992502
rs4900963	2060079	0.0391065
rs6787467	4540725	0.946349
rs62337745	580722	0.998098
rs141003286	5550373	0.11269
rs1727735	4250113	0.00436685
rs4637258	6770176	0.954378
rs75590598	5960703	0.956563
rs9932977	4560541	0.999447
rs11643608	5340167	0.972699
rs7196155	3800008	0.0201584
rs12644272	160674	0.157563
rs11663783	6590341	0.13245
rs58969219	450196	0.947233
rs1139547	5570324	0.995201
rs62076129	1440575	0.137445
rs77096411	130671	0.988551
rs1479057	4490072	0.0141542
rs2974318	6590037	0.985056
chr8:38829465:I	2940730	0.850417
rs34848020	6980398	0.229265
rs56093013	2570187	0.987988
rs267778	1190139	0.153412
rs75546717	60014	0.998561
[truncated: 1,858 more rows]

## Sheet: Figure1C
TOTAL eQTL enrichment										NK cell specific eQTL enrichment
trait	label	#eQTL colocalised with trait association	#eQTL <250kb from trait association	#eQTL colocalised with height association	#eQTL <250kb from height association	fold change	p-value			trait	label	#eQTL colocalised with trait association	#eQTL <250kb from trait association	#eQTL colocalised with height association	#eQTL <250kb from height association	fold change	p-value
GCST005840	LV_Stroke	0	5	1	16	0	1			GCST005527	Psoriasis	0	8	1	30	0	1
GCST006907	LV_Stroke	0	5	1	16	0	1			GCST007799	Asthma	0	18	3	64	0	1
GCST006910	Emb_Stroke	0	16	2	56	0	1			GCST003156	SLE	0	24	1	78	0	1
GCST006906	Stroke	0	44	2	143	0	1			30060_irnt	MCHC	1	71	7	186	0.366434	0.450904
GCST005528	JIA	1	47	16	171	0.211574	1			30240_irnt	Retic%	5	238	8	311	0.813071	0.784265
GCST007236	Breast_Ca	47	1669	115	2147	0.512096	1			78_irnt	BMD	4	168	8	311	0.923925	1
30060_irnt	MCHC	12	324	69	1311	0.692457	1			GCST007236	Breast_Ca	7	258	8	311	1.05614	1
3064_irnt	PEF	12	390	69	1631	0.718769	1			50_irnt	Height	14	510	8	311	1.06897	1
102_irnt	Pulse_rate_auto	26	620	115	2147	0.77349	1			21002_irnt	Weight	8	291	8	311	1.07052	1
4080_irnt	SBP	29	683	115	2147	0.783586	1			30300_irnt	HLS_retic%	7	252	8	311	1.08199	1
GCST007799	Asthma	5	107	21	359	0.789368	1			GCST006867	DM2	1	45	3	152	1.12809	1
30020_irnt	Hb	45	1010	115	2147	0.824038	1			4080_irnt	SBP	5	171	8	311	1.14049	0.778008
30030_irnt	HCT	44	955	115	2147	0.853467	1			30250_irnt	Retic%	7	235	8	311	1.1625	0.796597
21001_irnt	BMI	46	994	115	2147	0.857436	1			3063_irnt	FEV1	6	197	8	311	1.18937	0.785172
3063_irnt	FEV1	40	832	115	2147	0.892438	1			102_irnt	Pulse_rate_auto	4	131	8	311	1.1924	0.755271
3062_irnt	FVC	48	969	115	2147	0.920915	1			30010_irnt	RBCC	10	289	8	311	1.35683	0.634117
GCST005569	RA	5	79	20	297	0.93598	1			30020_irnt	Hb	8	226	8	311	1.38902	0.609689
78_irnt	BMD	34	664	115	2147	0.953636	1			3062_irnt	FVC	9	237	8	311	1.49393	0.461446
GCST004901	ALS	1	16	3	46	0.956271	1			3064_irnt	PEF	3	88	5	219	1.5084	0.693341
GCST003156	SLE	7	168	26	612	0.979953	1			30030_irnt	HCT	8	206	8	311	1.52896	0.442461
49_irnt	Hip_circ	53	996	115	2147	0.993095	1			30290_irnt	HLS_retic%	10	248	8	311	1.59002	0.346031
50_irnt	Height	116	2147	115	2147	1.00919	1			21001_irnt	BMI	9	223	8	311	1.59142	0.454343
4079_irnt	DBP	33	608	115	2147	1.01407	0.919113			30210_irnt	Eosino%	11	253	8	311	1.71989	0.252666
21002_irnt	Weight	71	1234	115	2147	1.07868	0.638712			GCST005581	PBC	1	16	2	55	1.7506	0.540985
30240_irnt	Retic%	60	1032	115	2147	1.09068	0.61849			GCST005194	CAD	2	62	4	220	1.79567	0.615818
30040_irnt	MCV	76	1271	115	2147	1.12371	0.442092			30140_irnt	Neut	10	220	8	311	1.80147	0.231862
GCST002245	Alzheimers	1	46	3	156	1.13263	1			4079_irnt	DBP	6	129	8	311	1.84462	0.249457
GCST007800	Asthma	14	314	43	1100	1.14699	0.628351			30070_irnt	RBC_DW	14	293	8	311	1.89854	0.192452
30090_irnt	Plt_crit	86	1391	115	2147	1.16437	0.299054			30220_irnt	Baso%	4	79	6	232	2.00381	0.281534
GCST005843	Isch_Stroke	3	39	9	137	1.18403	0.729663			GCST006085	Prostate_Ca	3	33	5	107	2.02806	0.392199
30010_irnt	RBCC	80	1273	115	2147	1.18481	0.285491			30040_irnt	MCV	16	298	8	311	2.14633	0.0954386
30250_irnt	Retic%	65	1033	115	2147	1.18641	0.287587			30000_irnt	WBCC	15	263	8	311	2.28757	0.0854806
30000_irnt	WBCC	73	1158	115	2147	1.18875	0.270891			30110_irnt	Plt_DW	16	275	8	311	2.33646	0.0596836
30110_irnt	Plt_DW	74	1173	115	2147	1.18968	0.272797			30100_irnt	MPV	19	325	8	311	2.34873	0.0488349
30290_irnt	HLS_retic%	66	1044	115	2147	1.19234	0.288975			30270_irnt	MSCV	17	283	8	311	2.4171	0.0417986
48_irnt	Waist_circ	46	726	115	2147	1.19518	0.350384			30120_irnt	Lympho	15	245	8	311	2.46612	0.0517581
GCST005527	Psoriasis	5	119	15	424	1.19552	0.78293			30190_irnt	Mono%	14	226	8	311	2.49687	0.0464954
30300_irnt	HLS_retic%	70	1100	115	2147	1.20076	0.26272			49_irnt	Hip_circ	14	224	8	311	2.52058	0.0457786
30140_irnt	Neut	62	968	115	2147	1.20907	0.242638			30180_irnt	Lympho%	14	220	8	311	2.56938	0.0446124
30270_irnt	MSCV	80	1205	115	2147	1.25639	0.143824			30130_irnt	Mono	15	231	8	311	2.6255	0.0308632
GCST005194	CAD	24	474	68	1693	1.27436	0.305049			30280_irnt	Imm_retic	12	183	8	311	2.65234	0.0350533
30190_irnt	Mono%	74	1055	115	2147	1.3328	0.0665047			GCST005536	DM1	2	15	3	56	2.67073	0.283469
30200_irnt	Neut%	65	916	115	2147	1.3495	0.0649864			48_irnt	Waist_circ	11	161	8	311	2.77095	0.0446921
GCST005902	Depression	5	88	13	305	1.35199	0.566902			30050_irnt	MCH	18	263	8	311	2.77783	0.0158548
30050_irnt	MCH	82	1152	115	2147	1.35394	0.0450983			30260_irnt	MRV	18	260	8	311	2.81217	0.015279
30210_irnt	Eosino%	78	1093	115	2147	1.35778	0.0494574			GCST005843	Isch_Stroke	1	8	1	22	2.87249	0.468966
30080_irnt	Plt	110	1541	115	2147	1.35811	0.0304002			30090_irnt	Plt_crit	25	325	8	311	3.15102	0.00387397
30280_irnt	Imm_retic	56	775	115	2147	1.37605	0.060989			30080_irnt	Plt	27	350	8	311	3.16122	0.00300168
30120_irnt	Lympho	82	1127	115	2147	1.38642	0.0303665			30200_irnt	Neut%	16	201	8	311	3.26785	0.00871534
30260_irnt	MRV	81	1113	115	2147	1.38677	0.0298134			GCST005195	CAD	1	31	1	103	3.36101	0.410504
GCST005838	Stroke	2	44	5	153	1.40686	0.65394			GCST007800	Asthma	2	43	2	148	3.53058	0.21912
30100_irnt	MPV	106	1430	115	2147	1.41446	0.0131141			GCST005523	Coeliac	1	22	1	78	3.60519	0.393333
GCST006085	Prostate_Ca	17	252	43	890	1.42446	0.261779			GCST005569	RA	1	7	1	26	3.93398	0.38447
30070_irnt	RBC_DW	92	1203	115	2147	1.46308	0.00887993			GCST006414	Afib	4	40	3	138	4.94051	0.0460767
GCST005195	CAD	10	247	23	851	1.51835	0.290342			GCST003043	IBD	8	63	5	223	6.28625	0.00188263
30180_irnt	Lympho%	83	1008	115	2147	1.58526	0.00268289			GCST003045	UC	7	52	4	183	6.88291	0.00288072
30130_irnt	Mono	93	1071	115	2147	1.67999	0.000440806			GCST003044	Crohns	9	65	5	230	7.16575	0.000587881
GCST005523	Coeliac	12	148	26	539	1.73935	0.152754			GCST005531	MS	2	25	1	93	7.80726	0.113144
30220_irnt	Baso%	28	317	68	1366	1.84851	0.0104461
4194_irnt	Pulse_rate	7	110	17	496	1.91257	0.173957
GCST005581	PBC	11	128	20	453	2.03261	0.0746122
GCST005529	Ank_Spond	11	132	20	468	2.03359	0.0745113
GCST006908	Isch_Stroke	2	44	3	145	2.2425	0.330553
GCST006867	DM2	22	335	32	1183	2.52627	0.00213378
GCST003044	Crohns	42	401	63	1435	2.54623	1.47e-05
GCST006810	Risk_taking	4	19	6	65	2.58639	0.223086
GCST003043	IBD	46	414	64	1483	2.76964	1.15e-06
GCST003045	UC	29	309	35	1091	3.1216	2.08e-05
GCST005536	DM1	10	104	12	371	3.17266	0.0138901
GCST005531	MS	19	170	23	612	3.21593	0.000427938
GCST006414	Afib	20	260	22	901	3.32499	0.000227863
GCST006698	Parent_longevity	1	8	1	28	3.67445	0.4
GCST005841	SV_Stroke	2	9	1	33	8.47778	0.110801

## Sheet: Figure1D
rs1788098 genotype dose	CD226 expression (PC32 corrected)
1	0.259752
1	0.0876362
0.011	0.181927
0	0.102211
2	0.0360232
1	-0.0756087
1	0.0149491
1	-0.0367585
1	0.110793
0	-0.00690699
1	-0.0524759
0	0.101366
0	0.13955
1	-0.0403848
2	0.165826
1	-0.171301
1	-0.109057
2	-0.0218952
1	0.0404931
1.024	-0.0609357
1	-0.273499
1.999	-0.0754593
2	-0.353575
0	0.0382307
1	-0.0619769
0.967	-0.10529
2	-0.357976
1	-0.0508206
0	0.270927
0	0.166514
0	0.129343
2	-0.346273
1	0.0460849
1	0.194337
0.004	0.150913
2	-0.379648
1	0.259231
2	-0.0547616
1	0.225405
1	0.113732
1	-0.00982547
2	-0.201551
1.023	-0.134941
0	0.0408821
0	0.137293
0	0.0421927
2	-0.181718
1	-0.0460996
0.004	0.116195
0.115	-0.0527133
1	-0.0650363
2	-0.0174843
0	0.123132
0	0.303711
1	-0.122013
2	-0.131217
1	0.0713969
2	-0.259278
2	0.0106999
0	0.0728864
1	0.0267386
2	-0.177273
1	-0.118896
0	0.0876644
0.962	0.089544
0	0.002922
1	-0.205916
1	0.0112601
0	0.255611
1	0.122066
1	-0.0861472
1	-0.310586
1	-0.0671958
1	0.122263
1	0.0820447
0	-0.0838228
1	-0.0402298
2	-0.0161259
1	0.113862
0.012	0.187933
1	-0.170753
2	0.116205
2	-0.220155
1.998	-0.339854
1	-0.212026
2	-0.254178
1	0.214727
1	-0.0785083
1	0.0283675
1.107	-0.0801451
1	-0.237086
1	0.0765014
1	-0.0912011
1	0.023714
1.125	-0.205106
0	0.284181
0.001	0.257405
2	0.0638332
2	-0.0202877
1	-0.0231044
1.002	0.215649
2	-0.313448
1	-0.0468973
1	0.0800313
2	0.0883692
0.005	-0.100151
1	-0.196812
1	0.0686585
1	-0.078179
1.008	0.00423991
1	-0.185898
1	0.00199982
1	-0.343346
1	-0.0110407
0	0.0342124
0	0.280758
1	-0.190397
0	0.24759
2	-0.248309
2	-0.115542
1.002	-0.16796
1	-0.0460579
0	0.268959
1	-0.0312486
1	-0.00916526
1	-0.139311
0	0.251067
0	0.115508
1	-0.279834
1	0.345812
0	0.149399
1.197	0.0140678
1	-0.253831
1	0.0041952
2	-0.101867
2	-0.315521
1	0.274915
0.002	-0.226908
0	0.107865
1	0.0318535
1.003	-0.0599089
1	0.0911288
1	0.0307292
2	-0.0674307
0	0.161224
0	0.111482
0	0.0557608
2	-0.179345
1	-0.238974
0.003	0.0343665
1	-0.188391
0.001	0.152698
0	0.0470716
0	0.0810209
0.005	0.348102
1	0.0133338
2	-0.0118747
1	0.120084
1	-0.0161512
2	-0.167566
1	0.0104452
1.016	-0.0911687
1	-0.0029061
2	-0.0664896
2	-0.0930722
1	0.0455263
1	-0.107629
1	-0.203654
2	-0.0220917
1	-0.077556
2	0.188404
1	-0.00588529
0	0.0542276
2	-0.183423
1	0.0528053
0	0.194326
0	0.094439
1	0.241415
1	-0.0288007
0.035	-0.0517177
1	-0.118874
0	-0.11303
1	0.199166
1	0.366709
0	0.180129
1	-0.22579
2	-0.0736821
0	0.3349
1	-0.00522541
1	0.252644
0	0.29439
1	0.0313153
0	0.19772
1.003	-0.0551286
1	0.0517906
1	-0.0621622
1	0.0290887
0	0.1408
2	-0.0528024
1	-0.150697
1	0.136222
1.083	-0.072547
0	-0.0643135
0.008	-0.0982048
2	0.0763902
0.005	-0.0391299
0	-0.0165578
1	-0.0426135
1	0.0602478
0	0.286418
1	0.215002
1	0.245606
0	0.199598
1	0.170236
0.995	-0.0230227
1	-0.39901
1	0.0618088
2	-0.25439
1	0.0349719
0	0.192497
1.998	0.128651
2	-0.216271
2	-0.162127
1	0.115985
0	0.382129
0	0.219828
1	0.0532283
1	0.161008
1	-0.282424
0	0.335685
1.006	-0.185276
2	-0.245874
0	0.283393
2	-0.320776
1	0.0878741
1	0.242686
2	-0.194959
0.01	0.201657
1	0.0667592
2	-0.306748
2	-0.384469
0	-0.0129406
2	-0.207247
0.001	0.289623
1	-0.413251

## Sheet: Figure1E
Cell	BETA	SE
nk	-0.150937	0.0150465
neut	0.00221477	0.0118323
cd14	-0.00465839	0.00948878
cd4	-0.0123641	0.0106837
cd8	-0.0294148	0.0140856

## Sheet: Figure1F
SNP	p-value (GWAS)	p-value (eQTL)	r2 to peak SNP
rs1007822	7.52235e-07	2.89559e-14	0.755
rs1009847	0.000355039	1.29435e-08	0.374
rs10163684	0.872881	0.231966	0.006
rs1023743	0.00014027	0.016205	0.158
rs10513976	0.000102492	0.0350471	0.173
rs10513977	0.000102492	0.0162204	0.158
rs10513978	0.535885	0.924012	0.004
rs10513979	0.446117	0.944673	0.004
rs10513981	0.000858121	0.00567523	0.158
rs10513983	0.0156634	0.0134731	0.176
rs1124980	1.59033e-05	1.12604e-13	0.646
rs117404294	0.0603745	0.247045	0.075
rs11873810	0.512357	0.580643	0.015
rs11875162	0.535885	0.926015	0.004
rs11875246	0.0026998	0.0118819	0.125
rs12956753	0.258293	0.204189	0.005
rs12964890	5.73303e-07	3.18318e-14	0.755
rs12968499	4.35764e-07	3.90825e-14	0.755
rs12969613	5.73303e-07	2.17487e-13	0.755
rs13381239	1.90984e-10	5.17497e-18	0.96
rs1469857	0.0163951	0.00474865	0.138
rs1469858	1.41602e-07	4.74716e-12	0.594
rs1550134	0.107156	0.0139609	0.111
rs1610555	7.94289e-08	7.25484e-13	0.632
rs1615504	1.78974e-11	2.46282e-18	0.96
rs1619345	0.487404	0.0449129	0.018
rs17081746	0.0239991	0.00613064	0.138
rs17081797	0.0191367	0.894898	0.097
rs17207042	5.54351e-11	2.59218e-19	0.98
rs17208063	0.0901809	0.0140902	0.111
rs17208112	0.000606767	1.89354e-08	0.374
rs17792135	0.782654	0.601263	0.006
rs17793893	0.00595953	0.00901331	0.11
rs17799566	0.0026998	0.0119689	0.125
rs17799658	0.535885	0.928406	0.004
rs17800362	0.0100021	0.0229423	0.167
rs17802023	0.00042539	1.69743e-08	0.374
rs17842596	7.90149e-05	2.38156e-11	0.313
rs1788097	5.54351e-11	2.33245e-19	1
rs1788101	0.809261	2.63367e-10	0.138
rs1788103	5.54351e-11	4.43745e-19	1
rs1788112	0.033904	0.0608099	0.034
rs1788113	0.00238916	0.0140601	0.064
rs1788114	2.17074e-06	2.53141e-11	0.614
rs1788115	0.384538	0.0642332	0.053
rs1788229	1.02631e-09	2.27613e-19	0.96
rs1788230	0.0191367	0.00481723	0.138
rs1788232	2.61678e-11	2.4456e-18	0.96
rs1788234	0.000756	3.09111e-10	0.501
rs1788235	0.0583769	0.317392	0.053
rs1788237	0.0846829	0.336629	0.045
rs1788238	1.25148e-05	2.17876e-09	0.506
rs1788243	0.0978895	0.304267	0.053
rs1788245	0.342112	0.753072	0.013
rs1790575	1.97318e-09	9.69258e-19	0.922
rs1790576	1.42499e-09	6.02756e-18	0.96
rs1790588	5.54351e-11	4.43745e-19	1
rs1790597	0.421196	0.0593507	0.053
rs1790599	0.112692	0.336629	0.053
rs1790604	1.39934e-09	3.25889e-17	0.922
rs1790605	0.0344909	0.0029445	0.145
rs1790930	0.490893	0.0637596	0.053
rs1790931	5.54351e-11	2.29673e-19	0.941
rs1790932	5.54351e-11	2.24308e-19	0.96
rs1790942	0.0344909	0.00251985	0.138
rs1790947	1.90984e-10	1.04566e-18	0.96
rs1790961	2.61678e-11	5.01262e-17	0.96
rs1790963	1.02631e-09	5.59958e-18	0.922
rs1790968	0.802587	0.170868	0
rs1790969	0.140961	0.0126434	0.111
rs1790971	0.0978895	0.336629	0.053
rs1790974	9.64581e-09	2.80004e-17	0.845
rs1865761	3.81446e-11	2.19316e-19	1
rs2051322	0.112692	0.336629	0.053
rs2051323	0.0378087	0.106915	0.11
rs2051324	0.0210163	0.107233	0.11
rs2117984	0.0312522	0.0433641	0.073
rs2156247	0.0196307	0.0134731	0.176
rs2164491	0.00620321	0.642617	0.084
rs28702626	0.535885	0.929781	0.004
rs3018275	1.78974e-11	2.44523e-18	0.96
rs34594414	2.52659e-08	0.016297	0.317
rs34794968	1.88306e-07	1.43004e-12	0.594
rs34836160	0.391366	0.933152	0.004
rs34875178	2.61678e-11	5.09227e-18	0.96
rs35124952	0.567709	0.940493	0.004
rs35159959	0.475051	0.973347	0.004
rs4094864	1.41602e-07	8.87424e-17	0.845
rs4438406	0.0026998	0.340974	0.109
rs4891376	1.88306e-07	1.39786e-12	0.594
rs4891377	0.0262683	0.00819488	0.131
rs4891378	0.0901809	0.0140383	0.111
rs4891781	1.06196e-07	1.58799e-11	0.594
rs4891784	0.0278069	0.00520941	0.131
rs58948695	0.604988	1.29186e-09	0.108
rs60079419	6.33425e-05	0.00871415	0.158
rs62090529	0.000119986	0.0139667	0.158
rs62090536	0.504985	0.933484	0.004
rs62090537	0.000102492	0.0127596	0.158
rs62090538	0.000163751	0.0111807	0.158
rs62090539	5.38029e-05	0.0113464	0.158
rs62090543	0.000283828	0.0152709	0.151
rs62092080	0.782654	1.28736e-09	0.108
rs62092084	0.756299	1.47932e-09	0.108
rs66504140	4.35764e-07	2.20362e-14	0.755
rs67066405	0.000144696	0.0204933	0.189
rs67643815	1.88306e-07	2.20908e-14	0.755
rs7236173	0.0154756	0.760261	0.09
rs7236337	0.0205698	0.764517	0.09
rs7237611	0.000318217	2.31366e-10	0.426
rs7237727	0.000465258	3.48855e-10	0.426
rs7239671	1.78974e-11	8.07048e-18	0.96
rs7241191	7.94289e-08	1.70258e-09	0.541
rs7244202	2.61678e-11	5.17066e-18	0.96
rs72481820	0.0258424	0.00576983	0.138
rs727088	3.81446e-11	2.297e-19	0.96
rs72953819	8.74252e-05	0.0154689	0.158
rs72953837	0.475051	0.943738	0.004
rs73970277	8.74252e-05	0.0154938	0.158
rs74374673	0.00381755	0.00785457	0.125
rs74921269	0.0298988	0.00576708	0.138
rs75133490	0.173479	0.0404876	0.016
rs75353041	0.128074	0.134043	0.071
rs763361	8.032e-11	2.297e-19	0.96
rs763362	1.88306e-07	1.42086e-12	0.594
rs77139620	0.0026998	0.0119672	0.125
rs77580480	0.858274	3.90925e-10	0.131
rs77671930	0.00664189	0.743258	0.104
rs78508287	0.00340524	0.0142578	0.11
rs79758786	0.00167307	0.0163382	0.125
rs8086400	0.891534	0.163771	0
rs948788	9.89398e-10	1.09747e-17	0.904
rs9947556	0.535885	0.921739	0.004
rs9950174	5.15452e-09	2.33594e-18	0.921
rs9956173	0.000673859	0.169781	0.145
rs9958984	0.11163	0.319744	0.03
rs9962408	0.00303386	0.0116467	0.125
rs9962570	0.475051	0.959352	0.002
rs999146	0.0256964	0.106915	0.11

## Sheet: Figure1G
Study ID	PP4 (coloc)	Trait	Beta	SE
30100_irnt	0.949262	MPV	-0.0838495	0.00238821
30110_irnt	0.971772	Plt_DW	-0.0522174	0.00236632
30090_irnt	0.960839	Plt_crit	-0.0265663	0.00227624
30180_irnt	0.969218	Lympho%	-0.0130794	0.00235587
30130_irnt	0.916792	Mono	0.00994619	0.00231915
30250_irnt	0.955157	Retic	0.0115694	0.002379
30240_irnt	0.959001	Retic%	0.01232	0.00240977
30000_irnt	0.960852	WBCC	0.0123304	0.00238519
30140_irnt	0.969344	Neut	0.0134336	0.00238184
30210_irnt	0.966184	Eosino%	0.014043	0.00238431
30080_irnt	0.977415	Plt	0.0166586	0.00231559
30300_irnt	0.966489	HLS_retic	0.0167833	0.0023921
30290_irnt	0.967395	HLS_retic%	0.017371	0.00240969
30280_irnt	0.96309	Imm_retic	0.0189752	0.00240702
GCST003043	0.980349	IBD	0.0604969	0.0102163
GCST003045	0.984418	UC	0.0665407	0.0128863
GCST005523	0.981332	Coeliac	0.0925792	0.0185955
GCST003156	0.901671	SLE	0.113329	0.0292882
GCST005536	0.973412	DM1	0.117961	0.017994
GCST005581	0.938159	PBC	0.120446	0.0307167

## Sheet: Figure1HI
BP position	SNP	p-value (GWAS)	p-value (eQTL)	r2 to peak SNP
128389554	rs1006023	0.0379818	0.623117	0.008
128389559	rs1006024	0.0409829	0.632733	0.008
128558502	rs10081379	0.00466354	0.688324	0.005
128684571	rs10156169	6.94e-13	8.58e-43	0.697
128789583	rs10215952	0.0210313	0.562505	0
128789588	rs10215953	0.0165248	0.600848	0
128789884	rs10216028	0.157779	0.494508	0.003
128744709	rs10225866	1.25e-05	0.262987	0
128599397	rs10229001	3.53e-16	6.21e-81	1
128597587	rs10236569	4.39e-14	9.28e-46	0.732
128668510	rs10239340	4.16e-16	5.34e-81	1
128767410	rs10247566	0.0746663	0.106407	0.008
128742649	rs10254963	2e-10	0.000309211	0.002
128817031	rs10256669	0.360723	0.0379784	0
128817187	rs10256888	0.363259	0.0378382	0
128752860	rs10262147	5.86e-06	0.102509	0
128735579	rs10269317	0.688462	0.153289	0.015
128735690	rs10269439	0.985057	0.0256459	0.005
128683547	rs10279821	8.8e-13	8.58e-43	0.697
128558689	rs10280295	0.00220489	0.516123	0.005
128409225	rs1043550	0.0301483	0.896016	0.035
128410012	rs1043595	0.584249	0.19843	0.023
128411620	rs1044226	0.0453136	0.618229	0.012
128766165	rs10464694	0.284774	0.299559	0.025
128766528	rs10464697	0.53337	0.392867	0.025
128769030	rs10464703	0.29603	0.334509	0.025
128593948	rs10488630	0.943582	1.75e-27	0.397
128594183	rs10488631	9.4e-45	0.454155	0.106
128853123	rs1061280	0.139401	0.231649	0
128853308	rs1061285	0.109901	0.230007	0
128673205	rs1072767	4.6e-14	5.4e-48	0.732
128742951	rs1077481	2.64e-10	0.000310579	0.002
128743071	rs1077482	2.2e-10	0.000311207	0.002
128743124	rs1077483	0.131124	0.336225	0
128521431	rs10954211	0.197738	0.102618	0.02
128589427	rs10954213	2.77e-16	3.13e-79	1
128589633	rs10954214	4.56e-14	2.13e-47	0.732
128645513	rs10954215	3.24e-16	5.34e-81	1
128746313	rs10954217	0.526077	0.260693	0.003
128748785	rs10954218	0.664805	0.275715	0.001
128795384	rs10954222	0.0195619	0.22559	0.001
128393950	rs109829	0.0339585	0.5584	0.002
128508011	rs1109781	0.00203917	0.00423018	0.048
128572399	rs111236877	0.0181147	0.00031522	0.081
128386846	rs111265944	0.0403839	0.617677	0.012
128501734	rs111525351	0.716353	0.449837	0.002
128671101	rs111637762	0.833817	1.9e-19	0.361
128704463	rs111666147	3.09e-07	2.33e-12	0.198
128725386	rs111720106	0.202915	0.177615	0.04
128732414	rs111764833	0.139722	0.277508	0.035
128524190	rs111838117	0.820885	0.251069	0.004
128482806	rs111958241	0.847998	0.303684	0.004
128747144	rs112020498	0.0670171	0.344871	0.018
128501559	rs112104786	0.945096	0.268018	0.004
128601764	rs112659365	0.00116307	5.51e-05	0.036
128686929	rs112868952	0.0517816	7.33e-06	0.085
128501959	rs112947324	0.487311	0.259137	0.004
128755229	rs112984431	0.0922349	0.264199	0.026
128523297	rs113033809	0.565288	0.0123249	0
128652306	rs113045281	0.000915259	4.95e-06	0.036
128467381	rs113065509	0.675625	0.657897	0.008
128738923	rs113253472	5.79e-13	0.0195954	0.01
128744633	rs113450807	6.72e-09	0.131732	0
128402782	rs113520408	0.548992	0.197243	0.023
128508027	rs113593618	0.841877	0.260148	0.004
128759961	rs113632320	0.0908759	0.174334	0.026
128711547	rs113708239	3.55e-36	0.225803	0.077
128823270	rs113716540	0.611506	0.00406228	0.008
128506470	rs113752302	0.985176	0.261832	0.004
128720447	rs113893409	0.213035	0.129655	0.04
128718178	rs113945951	2.17e-29	0.0478537	0.052
128496399	rs113982458	0.968086	0.275017	0.004
128612552	rs11538884	0.0389609	0.000320799	0.096
128630227	rs1154329	8.28e-06	5.98e-17	0.252
128625788	rs1154330	8.26e-06	5.98e-17	0.252
128509207	rs116296846	0.715049	0.248319	0.004
128409580	rs11653	0.0336053	0.988085	0.035
128737892	rs116956139	2.32e-14	0.229534	0.022
128737893	rs117236301	1.58e-15	0.230812	0.022
128793722	rs117388928	0.0207164	0.0675093	0.001
128698186	rs117473643	1.58e-44	0.454669	0.106
128656120	rs11760442	4.97e-14	7.51e-48	0.732
128392743	rs11760505	0.0466296	0.696028	0.012
128581835	rs11761199	1.22e-30	4.46e-23	0.576
128670964	rs11762968	0.0739284	1.65e-56	0.627
128397327	rs11763672	0.0450829	0.609965	0.012
128637994	rs11763684	1.28e-15	8.61e-78	1
128641906	rs11763959	0.112504	1.91e-39	0.589
128862578	rs11764644	0.00246756	0.237628	0.004
128643240	rs11765050	0.0663838	8.03e-55	0.627
128520881	rs117652666	0.353888	0.00231182	0
128405013	rs11766175	0.0332218	0.988125	0.035
128749948	rs11766182	0.339084	0.0259725	0.022
128686338	rs11767238	0.835417	2.66e-16	0.343
128392843	rs11767254	0.0443656	0.685761	0.012
128651832	rs11767711	4.79e-16	7.89e-78	0.98
128699679	rs11767954	1.98e-08	6.56e-21	0.452
128645292	rs11768572	0.936249	7.75e-27	0.397
128758015	rs11768874	0.885538	0.0357034	0.019
128841137	rs11768957	0.700142	0.236775	0
128653202	rs11769533	0.0620488	5.96e-55	0.627
128750026	rs11769857	0.900851	0.0134739	0.022
128629471	rs11770317	0.0580621	4.45e-54	0.627
128589488	rs11770589	0.0743386	2.45e-55	0.64
128730177	rs11770861	0.0469502	0.350742	0.001
128730083	rs11770889	0.051089	0.344226	0.001
128730247	rs11770935	0.213721	0.0374134	0.014
128750079	rs11773134	0.000111856	0.963642	0.002
128638032	rs11773774	0.732987	5.51e-21	0.37
128698185	rs117944677	1.4e-41	0.366437	0.106
128774205	rs11971071	0.00593363	0.0644599	0.02
128493169	rs11971599	0.219913	0.813683	0.002
128736849	rs11972310	2.01e-07	0.0272822	0.01
128721471	rs11972719	3.51e-18	0.00846801	0.098
128773770	rs11975493	0.00388177	0.0671444	0.02
128542982	rs11975930	0.397731	0.000428667	0.055
128755618	rs11976770	1.18e-05	0.109344	0
128691990	rs11976775	5.95e-08	1.25e-18	0.422
128756402	rs11977643	1.04e-05	0.114158	0
128551363	rs11978560	0.373415	0.000516024	0.048
128756493	rs11981263	0.410771	0.0709452	0.001
128527093	rs11982744	0.739325	0.439161	0.067
128566754	rs11982901	2.18e-17	0.0337016	0.02
128752568	rs12113040	6.24e-06	0.102193	0
128658739	rs12155080	1.48e-16	5.34e-81	1
128710988	rs12155244	1.37e-10	2.42e-17	0.348
128383222	rs12530616	0.0674712	0.743612	0.044
128644251	rs12531054	3.53e-45	0.454297	0.106
128667412	rs12532542	4.94e-14	5.4e-48	0.732
128382873	rs12533022	0.0245566	0.888317	0.035
128402032	rs12534064	0.0310431	0.987952	0.035
128624073	rs12534421	3.18e-45	0.454369	0.106
128625019	rs12535158	3.17e-45	0.454369	0.106
128611035	rs12536266	3.51e-45	0.454155	0.106
128717523	rs12536672	4.61e-30	0.0281261	0.062
128717740	rs12536719	9.65e-31	0.027983	0.062
128381058	rs12536800	0.940626	0.29442	0.027
128717965	rs12537264	3.28e-29	0.0512963	0.052
128717906	rs12537284	9.84e-31	0.028036	0.062
128712868	rs12537496	1.46e-17	0.0956697	0.027
128388541	rs12538139	0.0398376	0.610128	0.012
128386272	rs12539363	0.0397442	0.616825	0.008
128657483	rs12539476	3.81e-45	0.454155	0.106
128390782	rs12539716	0.0462073	0.695981	0.012
128596805	rs12539741	3.96e-45	0.454155	0.106
128722800	rs12540468	2.21e-18	0.00559042	0.103
128790847	rs12666384	0.0189561	0.433922	0.001
128790796	rs12668381	0.0161227	0.288536	0
128730951	rs12668956	0.114456	0.196452	0.01
128746301	rs12669653	0.400569	9.14e-06	0.018
128625289	rs12669885	0.00475471	0.0001959	0.096
128634360	rs12672081	0.0314855	0.000320799	0.096
128736219	rs12673075	0.267709	7.16e-06	0.018
128790946	rs12673144	0.0150779	0.257332	0.001
128790994	rs12673188	0.0150731	0.255968	0.001
128590921	rs12673511	0.0409706	0.000320799	0.096
128521437	rs12673737	0.967224	0.334364	0.076
128715679	rs12674059	4.4e-13	0.000194691	0.068
128570026	rs12706860	2.26e-18	0.0869611	0.012
128616582	rs12706861	3.27e-45	0.454362	0.106
128725325	rs12706862	5.54e-14	0.0951152	0.048
128844402	rs12706866	0.369367	0.650413	0.002
128418013	rs1318256	0.000911263	0.221377	0.058
128756526	rs13221067	0.0431113	0.0675795	0.027
128816655	rs13221269	0.34782	0.0390782	0
128663175	rs13221560	8.74e-14	1.67e-46	0.713
128716525	rs13222044	8.59e-31	0.0279952	0.062
128735744	rs13222807	1.03e-13	0.324546	0
128738964	rs13222837	5.79e-11	0.000213044	0.002
128711228	rs13222967	0.00029515	3.66e-11	0.13
128769100	rs13223118	0.0153953	0.067905	0.02
128751955	rs13225556	0.955414	0.254772	0.006
128504529	rs13225751	0.802513	0.0134782	0.078
128736014	rs13225818	1.41e-13	0.323831	0
128504575	rs13226115	0.769689	0.0133517	0.078
128739949	rs13226546	3.03e-10	0.00169603	0.002
128643297	rs13227075	3.52e-45	0.454297	0.106
128723943	rs13227095	1.6e-17	0.0102864	0.098
128740355	rs13227214	1.08e-10	0.000251452	0.002
128490553	rs13227216	0.851094	0.105621	0.067
128754323	rs13227498	0.686655	0.280472	0.001
128714843	rs13229034	7.34e-31	0.0279477	0.062
128499860	rs13230127	0.238602	0.433348	0.04
128715299	rs13232316	7.66e-31	0.0280163	0.062
128816601	rs13235352	0.468512	0.0376377	0
128795773	rs13235509	0.021077	0.379055	0.001
128759908	rs13235698	0.0397777	0.0676896	0.027
128663173	rs13236009	5.96e-45	0.454874	0.106
128572482	rs13237475	1.49e-17	0.0267117	0.035
128720433	rs13237546	3.86e-30	0.0259719	0.062
128862391	rs13238161	0.469664	0.567437	0
128647942	rs13238352	2.33e-45	0.447148	0.106
128516470	rs13238831	0.228141	0.00735229	0.072
128695983	rs13239597	1.19e-44	0.454155	0.106
128727843	rs13239703	0.00196533	0.0102116	0.048
128791160	rs13239893	0.018469	0.253839	0.001
128821778	rs13240451	0.572352	0.0538625	0.001
128731777	rs13240595	4.18e-26	0.023676	0.043
128714746	rs13241591	1.07e-30	0.0284911	0.062
128708939	rs13242075	5.36e-44	0.615368	0.057
128591364	rs13242262	2.88e-16	2.64e-80	1
128785008	rs13243618	0.0990937	0.57219	0.004
128725297	rs13244090	4.74e-14	0.0936174	0.048
128567810	rs13245639	2.14e-17	0.03805	0.02
128701331	rs13246321	3.66e-44	0.454155	0.106
128756270	rs13247794	0.0463852	0.067538	0.027
128652145	rs139623125	0.0390866	0.000306642	0.096
128386356	rs141023521	0.508325	0.561974	0
128656246	rs142584143	0.0395843	0.000320799	0.096
128671110	rs142681586	0.0400462	0.000320799	0.096
128576573	rs142866741	0.0172145	0.000315759	0.081
128523082	rs143202507	0.82328	0.253432	0.004
128732777	rs143708303	0.274555	0.100123	0.008
128755017	rs1450876	0.67013	0.257341	0.001
128674681	rs145696656	0.0396679	0.000319289	0.096
128503543	rs1472147	0.864112	0.0152724	0.078
128702410	rs1476193	2.14e-08	1.31e-20	0.434
128718170	rs148435172	0.202029	0.105994	0.04
128651541	rs148715708	0.0396217	0.000320799	0.096
128551740	rs1495461	0.00279275	0.000143008	0.112
128516945	rs1532222	0.203358	0.00528045	0.053
128746316	rs1545445	1.23e-08	0.129791	0
128449387	rs1565628	0.149651	0.0272283	0.045
128445370	rs1565629	0.166796	0.171693	0.082
128445266	rs1565630	0.44826	0.190566	0.097
128759073	rs1594423	0.360656	1.29e-05	0.018
128759091	rs1594424	0.263919	4.14e-06	0.018
128651000	rs1597552	0.0675537	1.49e-56	0.64
128550030	rs1609544	0.504545	0.000312361	0.048
128550894	rs1609545	0.555315	0.0010946	0.053
128419678	rs1668419	0.152636	0.747183	0.038
128421782	rs1688931	0.000569939	0.189195	0.048
128421135	rs1688932	0.000590361	0.200491	0.053
128419880	rs1688934	0.00584598	0.159247	0.068
128442479	rs17165121	0.138081	0.170268	0.074
128451004	rs17165191	0.156946	0.120129	0.082
128451741	rs17165198	0.16071	0.162537	0.082
128453626	rs17165226	0.237319	0.367976	0.048
128466576	rs17165357	0.694479	0.65621	0.008
128597804	rs17166351	0.0615844	1.46e-56	0.64
128797622	rs17167754	0.0550134	0.222351	0
128871713	rs17168214	0.499459	0.345644	0
128618559	rs17338998	3.24e-45	0.454292	0.106
128625914	rs17339221	2.45e-06	5.34e-17	0.252
128681062	rs17339836	8.56e-45	0.485855	0.106
128708797	rs17340351	5.1e-44	0.61685	0.057
128720045	rs17340542	2.56e-30	0.0259164	0.062
128722514	rs17340646	3.58e-18	0.00566755	0.098
128384605	rs17396823	0.0228955	0.895172	0.035
128414484	rs17397588	0.0459682	0.619392	0.012
128657995	rs17424179	0.201891	0.00266921	0.063
128687940	rs17424602	4.4e-45	0.454155	0.106
128708122	rs17424921	3.82e-44	0.619273	0.057
128721724	rs17425212	8.58e-28	0.0506829	0.052
128755306	rs17425565	0.372344	0.067439	0.001
128407169	rs17475638	0.00223875	0.716025	0.004
128408313	rs17475665	0.0351777	0.988442	0.035
128415290	rs17476081	0.043156	0.573447	0.012
128415195	rs1799922	0.0266376	0.980441	0.039
128390206	rs184703706	0.40824	0.509657	0
128412982	rs1868774	0.0456064	0.618661	0.012
128585376	rs1874327	3.67e-14	6.69e-47	0.717
128585104	rs1874328	0.443635	8.95e-29	0.417
128575224	rs1874330	1.05e-07	1.95e-12	0.254
128614613	rs1874332	0.063499	5.94e-55	0.627
128709789	rs1901198	0.001267	8.6e-32	0.35
128804780	rs1971767	0.0437381	0.236708	0.002
128545855	rs1976297	0.639697	0.000249142	0.055
128758080	rs1987448	0.402281	0.0716007	0.001
128789127	rs1991646	0.0273497	0.638805	0
128472981	rs1994765	0.905155	0.304064	0.037
128745069	rs2003202	2.11e-08	0.0619438	0
128578301	rs2004640	2.9e-31	4.17e-14	0.404
128744981	rs2013044	8.42e-06	0.138082	0
128768413	rs2037738	0.122755	0.310999	0.025
128390143	rs2046973	0.319357	0.48798	0.012
128440641	rs2046974	0.432368	0.201409	0.068
128757813	rs2060720	0.363161	1.26e-05	0.018
128758033	rs2060721	0.0940069	0.73503	0.028
128589000	rs2070197	3.04e-45	0.454155	0.106
128845277	rs2075777	0.115413	0.534028	0.002
128845702	rs2075778	0.135053	0.534746	0.002
128845907	rs2075779	0.130656	0.445601	0.002
128852381	rs2075780	0.0970595	0.21259	0.002
128729128	rs2084654	2.6e-12	0.154777	0.038
128476726	rs2132256	0.171875	0.860656	0.002
128877305	rs2141075	0.0182701	0.446098	0.011
128748378	rs2167272	0.660888	0.273591	0.001
128689413	rs2167273	0.27332	9.81e-36	0.541
128603292	rs2172876	0.0707368	1.65e-56	0.64
128802526	rs2177950	0.047077	0.2514	0.002
128846328	rs2228617	0.12103	0.536288	0.002
128694976	rs2242028	4.93e-08	4.07e-18	0.422
128695279	rs2242029	1.64e-06	2.92e-12	0.271
128455916	rs2270590	0.639906	0.476722	0.062
128456234	rs2270593	0.234785	0.368169	0.048
128619415	rs2272347	2.92e-16	5.45e-81	1
128594725	rs2280714	4.23e-14	5.4e-48	0.732
128388981	rs2290227	0.275179	0.0865636	0.042
128388648	rs2290228	0.587843	0.241634	0.014
128626557	rs2290231	0.0399769	0.000320799	0.096
128477472	rs2291560	0.73408	0.264674	0.054
128477547	rs2291561	0.722401	0.264674	0.054
128478103	rs2291562	0.164049	0.87345	0
128480791	rs2291564	0.0844735	0.417176	0.022
128481196	rs2291565	0.17964	0.818202	0
128482440	rs2291566	0.64232	0.393218	0.002
128483227	rs2291567	0.872282	0.129263	0.059
128487893	rs2291568	0.226832	0.716617	0
128488734	rs2291569	0.653044	0.713387	0.036
128808061	rs2293426	0.0444635	0.190255	0.001
128615066	rs2293492	0.0473141	0.00048572	0.085
128614990	rs2293493	0.0354056	0.000320799	0.096
128633722	rs2305323	0.731049	5.55e-21	0.37
128641226	rs2305324	0.292815	9.81e-36	0.541
128654840	rs2305325	0.314353	1.21e-36	0.553
128454537	rs2307036	0.218938	0.368169	0.048
128449405	rs2307037	0.216953	0.29566	0.048
128449356	rs2307038	0.246118	0.480689	0.048
128449355	rs2307039	0.237427	0.480535	0.048
128394606	rs2307040	0.0486277	0.615631	0.012
128401466	rs2402935	0.0376601	0.987944	0.035
128444295	rs2402938	0.121454	0.0780613	0.082
128570742	rs2402940	1.54e-07	2.17e-11	0.279
128859394	rs2465900	0.672846	0.992745	0.001
128816439	rs2566868	0.415221	0.0635539	0
128840135	rs2566869	0.957751	0.386347	0.001
128841118	rs2566870	0.61693	0.241611	0
128843169	rs2566871	0.106067	0.518202	0.017
128845325	rs2566872	0.113367	0.526023	0.002
128791398	rs2566890	0.0229672	0.276386	0.001
128795167	rs2566891	0.0195322	0.226634	0.001
128804218	rs2566892	0.0614245	0.24019	0.002
128808488	rs2648	0.414036	0.507297	0.004
128866950	rs2694571	0.46642	0.504779	0
128843757	rs2701316	0.168554	0.212686	0
128793560	rs2701317	0.0747368	0.149834	0.001
128840230	rs2703090	0.653094	0.296152	0.001
128845018	rs2703091	0.115505	0.533604	0.002
128846804	rs2703093	0.102939	0.53435	0.002
128810971	rs2718102	0.0466016	0.172082	0.001
128838659	rs2718107	0.698499	0.252986	0.001
128838769	rs2718108	0.557616	0.863824	0.004
128844066	rs2718110	0.119049	0.525523	0.002
128859284	rs2718111	0.776537	0.855181	0.001
128871532	rs2718115	0.0156106	0.640309	0.002
128846469	rs2735842	0.122738	0.537993	0.002
128846716	rs2735843	0.126609	0.295332	0
128847463	rs2735844	0.122285	0.538384	0.002
128770701	rs28396650	0.304114	0.658982	0.009
128816476	rs28550218	0.345964	0.0394622	0
128516037	rs28582084	0.891263	0.0240246	0.01
128504285	rs28584751	0.735479	0.059957	0.078
128554075	rs28634513	0.38874	0.000413649	0.043
128816581	rs28674838	0.407268	0.0394049	0
128661132	rs28711211	0.0680574	4.88e-55	0.607
128795557	rs28783746	0.0176431	0.229504	0.001
128698257	rs28864742	5.14e-07	7.86e-14	0.28
128419011	rs339037	0.00130608	0.649073	0.031
128416587	rs339038	0.0390899	0.423014	0.068
128416561	rs339039	0.00462416	0.595854	0.019
128390563	rs339046	0.0387123	0.538677	0.031
128386205	rs339050	0.0816491	0.767742	0.044
128382511	rs339054	0.0396591	0.476073	0.031
128426806	rs339082	0.000163909	0.211679	0.053
128425768	rs339083	0.000254201	0.219202	0.053
128424343	rs339084	0.000506897	0.263205	0.053
128423763	rs339085	0.000597295	0.273928	0.058
128423617	rs339086	0.0006879	0.274	0.053
128423341	rs339087	0.00331446	0.213836	0.065
128422986	rs339088	0.000700617	0.273928	0.053
128422527	rs339090	0.000567984	0.194859	0.048
128406086	rs339094	0.0558388	0.53961	0.038
128406047	rs339095	0.0385438	0.544129	0.038
128396582	rs339098	0.0349527	0.612552	0.012
128396345	rs339099	0.0419185	0.533883	0.038
128486091	rs34180031	0.991666	0.295505	0.004
128744432	rs34282166	0.843512	0.278936	0.009
128735438	rs34288126	1.01e-16	0.0205892	0.027
128397977	rs34308504	0.046124	0.611039	0.01
128718708	rs34350562	1.57e-30	0.0259477	0.062
128486363	rs34373805	0.775275	0.294804	0.042
128666825	rs34381587	2.56e-44	0.504245	0.106
128710302	rs34420397	1.78e-43	0.587573	0.057
128790191	rs34534607	0.134482	0.513536	0.002
128721877	rs34591253	2.11e-29	0.0264537	0.062
128603415	rs34632345	3.68e-08	7.71e-13	0.27
128797002	rs34639170	0.0387701	0.0918838	0.002
128720967	rs34644138	7.02e-30	0.0260706	0.062
128739025	rs34673027	5.85e-11	0.000214578	0.002
128488456	rs34692078	0.646863	0.304925	0.037
128747220	rs34717200	0.644334	0.27103	0.001
128641653	rs34725944	3.5e-45	0.454297	0.106
128700153	rs34748780	2.22e-44	0.45445	0.106
128801715	rs34761481	0.0925701	0.0797341	0.002
128816146	rs34783001	0.414241	0.0650276	0
128563333	rs34815476	4.41e-17	0.0169087	0.02
128717305	rs34865778	9.2e-31	0.0279909	0.062
128671086	rs34871361	4.06e-45	0.454155	0.106
128567718	rs34891352	2.92e-16	0.0323862	0.02
128790310	rs34992981	0.664597	0.335532	0.009
128585616	rs35000415	1.86e-45	0.365605	0.106
128383768	rs35105361	0.0227114	0.892648	0.035
128721777	rs35144535	1.86e-29	0.0262892	0.062
128732786	rs35163364	6.08e-08	0.025704	0.013
128514543	rs35168289	0.390114	0.0244334	0.08
128683539	rs35188261	2.11e-44	0.45843	0.106
128817443	rs35223628	0.49828	0.0319735	0
128648953	rs35234849	3.64e-45	0.454226	0.106
128475831	rs35279564	0.804003	0.677054	0.031
128807732	rs35331287	0.0884877	0.0704883	0.002
128727794	rs35354193	1.39e-25	0.0132109	0.072
128814468	rs35370123	0.475433	0.48755	0.004
128818819	rs35377277	0.511247	0.025176	0.001
128540221	rs35383832	0.589616	0.000501512	0.049
128723194	rs35414340	1.13e-27	0.112445	0.062
128792356	rs35423524	0.0186772	0.247328	0.001
128713630	rs35429892	1.23e-30	0.0282268	0.062
128817531	rs35438512	0.500739	0.0315035	0
128447054	rs35456642	0.211284	0.852084	0.01
128749587	rs35475924	0.359378	0.0648178	0.001
128732319	rs35518304	4.89e-26	0.0219618	0.039
128713658	rs35598937	1.99e-19	0.00549077	0.103
128564825	rs35611012	3.28e-17	0.0152293	0.023
128790491	rs35625644	0.606832	0.511782	0.007
128727730	rs35789143	1.5e-24	0.00801846	0.072
128708849	rs35797491	7.84e-05	1.2e-14	0.148
128737016	rs35918581	0.143243	0.34037	0
128572040	rs35939202	1.62e-17	0.026552	0.035
128792380	rs35952546	0.0186984	0.247298	0.001
128738262	rs35994853	6.07e-11	0.000220032	0.002
128651522	rs36073657	4.04e-45	0.45442	0.106
128866389	rs3734969	0.389219	0.454992	0
128470838	rs3734972	0.254831	0.354538	0.031
128484816	rs3734973	0.862149	0.13137	0.066
128461720	rs3734974	0.230488	0.283286	0.048
128395641	rs3734977	0.0452576	0.609648	0.012
128434900	rs3736279	0.163435	0.139988	0.092
128509529	rs3736606	0.347872	0.023376	0.074
128509319	rs3736609	0.528649	0.00207569	0.066
128509243	rs3736611	0.244523	0.00208318	0.073
128509048	rs3736614	0.233118	0.00195001	0.073
128695646	rs3757384	0.0383567	0.000317438	0.096
128577304	rs3757385	3.99e-18	2.66e-30	0.526
128576086	rs3757387	1.12e-38	6.09e-22	0.582
128576023	rs3757388	6.4e-18	1.87e-30	0.526
128617885	rs3778748	0.157184	3.18e-48	0.64
128617811	rs3778749	8.42e-14	2.68e-45	0.732
128617089	rs3778750	5.44e-14	5.56e-48	0.732
128580047	rs3778752	1.38e-36	6.44e-22	0.634
128580042	rs3778753	9.94e-37	8.87e-23	0.634
128575552	rs3778754	1.59e-36	3.16e-23	0.634
128491942	rs3778758	0.717524	0.36664	0.002
128495562	rs3778759	0.155971	0.856749	0.002
128396682	rs3778760	0.0455272	0.609965	0.012
128461094	rs3800560	0.258532	0.349358	0.038
128487263	rs3800584	0.223796	0.716617	0
128498791	rs3800585	0.696933	0.648518	0.039
128469484	rs3807132	0.194875	0.294819	0.048
128469760	rs3807133	0.185056	0.296485	0.048
128577338	rs3807134	1.72e-08	6.68e-06	0.04
128577617	rs3807135	8.8e-18	2.63e-30	0.526
128683012	rs3807301	0.843504	2.66e-16	0.343
128644857	rs3807302	7.65e-14	1.67e-46	0.713
128644533	rs3807304	3.17e-08	1.21e-12	0.27
128580680	rs3807306	1.97e-30	2.49e-28	0.781
128579202	rs3807307	4.19e-36	6.23e-23	0.634
128471732	rs3807308	0.603452	0.629771	0.051
128472138	rs3807309	0.608074	0.416661	0.035
128491166	rs3816883	0.231296	0.716617	0
128491603	rs3816884	0.250671	0.716617	0
128495338	rs3816885	0.244604	0.716617	0
128619521	rs3817555	0.0400741	0.000320799	0.096
128468881	rs3823480	0.198649	0.294294	0.048
128469381	rs3823481	0.173372	0.479982	0.048
128579666	rs3823536	4.98e-36	3.03e-23	0.634
128479340	rs3823537	0.885454	0.680854	0.031
128492397	rs3823538	0.213752	0.813595	0.002
128852853	rs3824	0.110486	0.228724	0
128595149	rs3847098	0.932834	1.37e-27	0.397
128656831	rs3847099	5.03e-14	5.4e-48	0.732
128592137	rs3857851	0.0736581	2.92e-56	0.64
128657277	rs3857852	4.63e-14	5.4e-48	0.732
128654206	rs3896309	0.0694442	1.65e-56	0.64
128592241	rs3925323	4.43e-14	5.73e-48	0.732
128746693	rs3925999	2.42e-08	0.125659	0
128876649	rs3928439	0.00472091	0.189023	0.002
128635267	rs3958094	0.833661	1.03e-20	0.361
128787548	rs3993434	0.125541	0.0401328	0.01
128761837	rs3993436	0.431028	0.179626	0.005
128399231	rs41274152	0.0421139	0.863924	0.032
128629993	rs41274158	4.15e-06	5.26e-17	0.252
128388059	rs41274224	0.319239	0.0870653	0.042
128394808	rs41274227	0.276783	0.0837868	0.042
128564932	rs4268073	1.03e-08	7.57e-10	0.079
128391712	rs4270899	0.0465131	0.69601	0.012
128506970	rs4323418	0.629464	0.0174603	0.059
128817136	rs4386907	0.410009	0.0398922	0
128391434	rs4440553	0.659898	0.409585	0.011
128466635	rs4472439	0.21728	0.290045	0.048
128728754	rs4473954	4.46e-15	0.00137168	0.071
128469362	rs4487676	0.194595	0.294614	0.048
128382285	rs4509261	0.0332031	0.949904	0.035
128853575	rs45446391	0.105836	0.241738	0
128414088	rs45486505	0.0458767	0.619235	0.012
128401810	rs4559164	0.0435269	0.993599	0.035
128468105	rs4728138	0.197688	0.292454	0.048
128558171	rs4728140	0.00366269	0.554634	0.005
128567032	rs4728141	3.87e-33	1.3e-14	0.31
128573967	rs4728142	5.37e-28	8.2e-19	0.493
128640334	rs4728144	3.9e-19	8.23e-21	0.43
128731560	rs4728148	0.0606217	0.31664	0.001
128731693	rs4728149	0.249828	6.51e-06	0.024
128731795	rs4728150	0.00580338	0.0521145	0.027
128732705	rs4728151	0.702071	0.00462903	0.002
128738544	rs4728152	1.57e-07	0.0172277	0.01
128850084	rs4728158	0.132066	0.223571	0
128857172	rs4728160	0.646454	0.804322	0
128450592	rs4731515	0.264014	0.29463	0.048
128458649	rs4731517	0.237993	0.368169	0.048
128530276	rs4731523	0.0274649	0.794769	0.031
128557406	rs4731528	0.00476981	0.639837	0.005
128572766	rs4731532	3.24e-32	1.95e-11	0.292
128602142	rs4731533	2.04e-17	6.05e-78	1
128605594	rs4731534	8.17e-17	6.97e-81	1
128605967	rs4731535	0.0623384	5.97e-55	0.627
128640293	rs4731536	5.64e-16	7.89e-78	0.98
128652339	rs4731538	0.0625293	4.12e-55	0.627
128668250	rs4731540	4.96e-14	5.4e-48	0.732
128678236	rs4731541	3.33e-15	1.29e-70	0.98
128730606	rs4731542	0.0629595	0.33997	0.001
128730612	rs4731543	0.0629129	0.339853	0.001
128732201	rs4731544	0.0331538	0.23459	0.007
128732262	rs4731545	0.0332605	0.233113	0.007
128739573	rs4731547	1.48e-07	0.0187419	0.01
128741904	rs4731548	1.64e-10	0.000306976	0.002
128741913	rs4731549	1.64e-10	0.000307399	0.002
128768817	rs4731552	0.285472	0.333945	0.025
128841524	rs4731561	0.578251	0.860046	0.02
128842573	rs4731562	0.995726	0.700328	0.009
128865130	rs4731565	0.286756	0.392423	0
128580175	rs55643109	0.0219853	0.000320761	0.096
128402711	rs55673058	0.0327836	0.987964	0.035
128433061	rs55681138	0.282194	0.931534	0.02
128692260	rs55706405	0.0365688	0.000317696	0.096
128761302	rs55787825	0.03821	0.067789	0.027
128697857	rs55807509	8.15e-07	7.64e-08	0.134
128749787	rs55824196	0.100975	0.341716	0.022
128724423	rs55839334	0.156577	0.289877	0.022
128433809	rs55840720	0.204831	0.378263	0.042
128431186	rs55867152	0.22054	0.352861	0.031
128654030	rs55900917	0.0396013	0.000320799	0.096
128543117	rs55902134	0.5093	0.000660276	0.049
128685463	rs55906661	0.0395071	0.000320781	0.096
128477620	rs55907818	0.840144	0.681037	0.031
128549912	rs55908117	0.876916	0.000184081	0.078
128829694	rs55943687	0.611089	0.0238638	0.008
128822966	rs55976016	0.37081	0.0580621	0.001
128722790	rs56001581	0.216252	0.21826	0.035
128402773	rs56014198	0.0327992	0.987964	0.035
128737958	rs56088330	7.34e-11	0.000302436	0.002
128392856	rs56122380	0.319634	0.0838383	0.033
128726468	rs56126947	0.218213	0.224903	0.035
128544133	rs56144153	0.503645	0.000659972	0.049
128758725	rs56145866	0.0424149	0.0671327	0.027
128736596	rs56155376	0.228352	0.294832	0.026
128383586	rs56184882	0.0269475	0.763378	0.035
128453851	rs56216811	0.345968	0.515903	0.062
128439166	rs56311528	0.204282	0.295439	0.048
128590733	rs56321638	0.0398236	0.000315728	0.096
128545467	rs56332811	0.657126	0.00140043	0.056
128770045	rs56336560	0.567515	0.0969111	0.001
128724019	rs56340663	0.246752	0.209591	0.035
128398156	rs56341100	0.322592	0.0730636	0.033
128590488	rs56351500	0.0405337	0.000320799	0.096
128726884	rs56357552	0.282395	0.0782439	0.015
128460745	rs56377531	0.226835	0.366777	0.048
128443304	rs56775139	0.444433	0.202372	0.068
128757650	rs56797488	0.0918392	0.731354	0.028
128792128	rs56953963	0.0396316	0.113058	0.002
128435596	rs57072537	0.178998	0.295338	0.042
128757569	rs57093257	0.0919332	0.730131	0.028
128465646	rs57573379	0.204871	0.288735	0.048
128508681	rs57854065	0.718717	0.248631	0.004
128720824	rs57989815	0.233486	0.16072	0.03
128433600	rs58044348	0.264681	0.464589	0.043
128462843	rs58320939	0.228351	0.284184	0.048
128761775	rs58412690	0.431509	0.17958	0.005
128792143	rs58496468	0.0186552	0.248518	0.001
128437731	rs58518485	0.210956	0.295558	0.042
128735048	rs58527765	0.989563	0.00595422	0.03
128433690	rs58691638	0.131045	0.123763	0.074
128462847	rs58845495	0.261063	0.35005	0.038
128716007	rs59110799	8.19e-31	0.0279731	0.062
128672915	rs59147352	0.180824	4.95e-49	0.577
128460756	rs59197085	0.258397	0.349055	0.038
128732622	rs59526485	0.308504	0.140766	0.008
128755935	rs59891781	0.381257	1.12e-05	0.018
128786618	rs60107606	0.130092	0.229731	0.017
128600869	rs60239254	0.0699205	1.65e-56	0.64
128462976	rs60252851	0.21114	0.847444	0.01
128465450	rs60324735	0.216878	0.287693	0.048
128437514	rs60384027	0.217588	0.295558	0.042
128452556	rs60389668	0.222085	0.367976	0.048
128760428	rs60485872	0.000191575	0.993237	0.003
128549328	rs60591364	0.48152	0.000293473	0.048
128508679	rs60653559	0.718709	0.248631	0.004
128751838	rs60699956	0.406099	1.05e-05	0.018
128737399	rs60811897	0.275797	7.65e-06	0.018
128430437	rs60871386	0.260581	0.353237	0.036
128465755	rs60894155	0.219594	0.288439	0.048
128442897	rs61012549	0.19235	0.381356	0.048
128501241	rs61033955	0.9015	0.186096	0.002
128492557	rs61044960	0.252784	0.716617	0
128492558	rs61191534	0.253434	0.716617	0
128818127	rs61382909	0.489008	0.0233953	0.001
128767250	rs61740497	0.251058	2.82e-05	0.018
128599933	rs62478580	1.38e-14	2.63e-49	0.732
128684316	rs62478615	4.08e-45	0.454155	0.106
128758137	rs62478648	0.395167	0.0693857	0.001
128759503	rs62478649	0.399261	0.0719961	0.001
128507492	rs62478852	0.000592971	0.928536	0.017
128380579	rs62479563	0.0974995	0.092385	0.004
128403795	rs62479585	0.0329744	0.988121	0.035
128405229	rs62479587	0.0332722	0.988125	0.035
128405521	rs62479588	0.0333176	0.988125	0.035
128406506	rs62479589	0.0377344	0.793562	0.012
128406813	rs62479590	0.0425069	0.61054	0.012
128419388	rs62479597	0.0014356	0.737622	0.031
128424406	rs62479598	0.0037843	0.126908	0.008
128433165	rs62479601	0.157283	0.144815	0.062
128433964	rs62479604	0.128681	0.12798	0.074
128443492	rs62479609	0.248805	0.295513	0.048
128454202	rs62479612	0.224652	0.368305	0.048
128463864	rs62479619	0.221232	0.285257	0.048
128463971	rs62479620	0.224868	0.285773	0.048
128465246	rs62479621	0.221086	0.287771	0.048
128837294	rs62480578	0.750613	0.270657	0.002
128541726	rs62481971	0.487658	0.000654551	0.044
128416008	rs62617076	0.45314	0.610615	0
128545728	rs6467216	0.53048	0.000242285	0.055
128548954	rs6467218	0.500976	0.00029118	0.048
128674419	rs6467222	3.3e-16	5.34e-81	1
128674666	rs6467223	2.28e-13	1.52e-47	0.732
128688456	rs6467224	3.44e-13	8.98e-41	0.717
128710287	rs6467225	9.48e-08	2.44e-12	0.253
128736327	rs6467227	0.879009	0.023544	0.004
128740760	rs6467228	1.02e-10	0.000261678	0.002
128740913	rs6467229	1.04e-10	0.000267052	0.002
128746005	rs6467230	0.877527	0.0127725	0.022
128767969	rs6467231	0.0747842	0.107008	0.008
128868656	rs6467233	0.0177312	0.446079	0.011
128438284	rs66520020	0.540934	0.397242	0.062
128720295	rs66540114	3.33e-30	0.0259492	0.062
128567535	rs66720828	2.18e-17	0.036891	0.02
128722172	rs66872377	3.11e-29	0.0269658	0.062
128871006	rs66970518	0.0177352	0.445664	0.011
128666995	rs67123975	0.0675161	1.65e-56	0.64
128520757	rs67147448	0.635076	0.644337	0.004
128504788	rs67476247	0.769604	0.0130726	0.078
128822685	rs67676491	0.574375	0.0312358	0.001
128417326	rs67738450	0.318099	0.0180504	0.036
128862327	rs67853067	0.0182308	0.335097	0.011
128822323	rs67974015	0.736465	0.0335532	0.001
128619661	rs6946318	0.0741264	1.64e-56	0.64
128823846	rs6946734	0.876557	0.00243489	0.008
128547512	rs6948542	0.491442	0.00033044	0.055
128602158	rs6948875	0.0869029	8.87e-56	0.64
128623097	rs6948928	3.88e-14	5.42e-48	0.732
128798982	rs6949275	0.0514341	0.360711	0.001
128799146	rs6949483	0.0180177	0.221058	0.001
128769369	rs6950176	0.288174	0.33535	0.025
128565661	rs6950728	2.77e-17	0.020355	0.02
128560035	rs6951243	1.26e-05	0.000508753	0.064
128766553	rs6952077	0.6208	0.985676	0.025
128731085	rs6953139	0.164404	0.617992	0.001
128578210	rs6953165	0.0372903	0.000358578	0.081
128731316	rs6953497	0.0792598	0.22455	0
128731371	rs6953648	0.0448371	0.2715	0
128731188	rs6953731	0.0791116	0.605625	0.001
128731391	rs6953800	0.0447711	0.271282	0
128608760	rs6953869	0.0724196	1.65e-56	0.64
128731387	rs6954102	0.042692	0.271305	0
128389867	rs6954433	0.0435883	0.609521	0.012
128390077	rs6954748	0.0434255	0.609521	0.012
128557370	rs6955705	0.357504	0.000214571	0.041
128543678	rs6955736	0.395981	0.000438419	0.055
128605460	rs6957529	0.0430117	0.000495197	0.085
128725550	rs6959557	3.03e-14	0.0947472	0.048
128725689	rs6959820	5.46e-14	0.0812511	0.048
128725722	rs6959965	4.91e-14	0.0945576	0.048
128692657	rs6960994	1.27e-08	2.32e-20	0.434
128692710	rs6961014	5.58e-08	4.25e-18	0.441
128768408	rs6962751	0.34088	0.40487	0.025
128726026	rs6964194	5.44e-14	0.096003	0.048
128655918	rs6965542	3.03e-16	5.34e-81	1
128598525	rs6966125	8.71e-08	2.72e-13	0.27
128380139	rs6967300	0.226225	0.0192743	0.004
128577731	rs6968563	0.0165986	0.000323856	0.081
128630313	rs6969930	7.45e-16	3.18e-75	0.98
128840187	rs6969992	0.877548	0.305892	0
128511024	rs6970221	0.725269	0.0226402	0.065
128748534	rs6970371	0.662428	0.273864	0.001
128559928	rs6970780	9.07e-05	0.000583727	0.064
128782249	rs6971037	0.231155	0.175693	0.006
128539728	rs6972002	0.691797	0.000737941	0.044
128745759	rs6972389	0.620809	0.26825	0.001
128740443	rs6973520	1.29e-09	0.0820075	0
128731327	rs6973571	0.0583578	0.387033	0
128675549	rs6973975	6.72e-14	1.67e-46	0.713
128675657	rs6974262	0.0726148	3.92e-55	0.627
128545060	rs6974779	0.399155	0.000415936	0.055
128545143	rs6975246	0.393957	0.000414999	0.055
128718027	rs6976410	1.99e-19	0.00582182	0.103
128806057	rs6976529	0.076485	0.250519	0.002
128665542	rs71581958	3.98e-45	0.454155	0.106
128717169	rs71581967	2.98e-29	0.0512649	0.052
128722237	rs71581969	3.4e-29	0.0270864	0.062
128723327	rs71581970	4.17e-18	0.00557599	0.109
128723334	rs71581972	1.12e-17	0.00930032	0.098
128736841	rs71581979	0.164511	0.34002	0
128797426	rs71583808	0.0408825	0.090528	0.002
128804193	rs71583815	0.0948519	0.10146	0.004
128804474	rs71583817	0.0949462	0.100733	0.004
128811083	rs71583819	0.421736	0.504869	0.004
128817568	rs71583821	0.499616	0.0321689	0
128788002	rs719335	0.0286483	0.242918	0.001
128787714	rs719336	0.0597262	0.138923	0.001
128762096	rs724348	0.103027	0.117898	0.026
128428986	rs72607754	0.896514	0.379296	0.002
128485723	rs72607756	0.214936	0.716617	0
128487573	rs72607757	0.225276	0.716617	0
128569561	rs729068	3.95e-16	0.0235664	0.027
128568960	rs729302	3.01e-17	0.0366925	0.02
128730740	rs730797	0.0626506	0.33739	0.001
128730535	rs730798	0.0631779	0.341296	0.001
128462273	rs730931	0.230189	0.283442	0.048
128675853	rs73228755	0.918321	1.21e-25	0.388
128685254	rs73228760	0.931339	3.29e-19	0.361
128698815	rs73228764	3.04e-06	5.19e-17	0.261
128699523	rs73228765	3.05e-06	5.17e-17	0.261
128744495	rs73228790	4.79e-07	0.0231148	0
128861366	rs73230593	0.00386474	0.304004	0.003
128381816	rs73236092	0.443094	0.704914	0
128387201	rs73236094	0.276357	0.0886628	0.042
128390903	rs73236098	0.27578	0.0853562	0.042
128395775	rs73236099	0.464013	0.560882	0
128396011	rs73236100	0.46414	0.560968	0
128397920	rs73236101	0.465338	0.561309	0
128414047	rs73238105	0.468888	0.602973	0
128414195	rs73238106	0.26705	0.0776202	0.042
128414335	rs73238109	0.337	0.0774494	0.042
128417114	rs73238110	0.33712	0.0175948	0.036
128418933	rs73238111	0.401326	0.821725	0.001
128432108	rs73238120	0.223797	0.290356	0.042
128433977	rs73238122	0.141824	0.126167	0.074
128469917	rs73238147	0.108345	0.126406	0.075
128481915	rs73238153	0.00131546	0.835582	0.023
128567968	rs73238196	2.17e-17	0.0389106	0.02
128654656	rs73240324	0.831756	7.32e-20	0.37
128666956	rs73240327	0.183764	2.5e-50	0.589
128701916	rs73465029	1.13e-06	1.96e-12	0.198
128738568	rs73467261	0.291816	8.06e-06	0.018
128745687	rs73467288	0.0496695	0.0674236	0.027
128817935	rs73475683	0.541814	0.00837384	0.008
128831055	rs73475695	0.628423	0.00634025	0.008
128831620	rs73475697	0.683018	0.0208203	0.008
128830838	rs73721526	0.627289	0.00627202	0.008
128742174	rs73723910	0.343014	9.17e-06	0.018
128578483	rs74317073	0.0197842	0.000320057	0.081
128875997	rs74412475	0.721317	0.744716	0
128673892	rs74494428	0.0441616	2.1e-05	0.085
128601772	rs74542576	0.0414226	0.000320799	0.096
128702426	rs7455711	7.98e-08	3.3e-13	0.158
128599823	rs74573030	0.0466963	0.000495197	0.085
128748326	rs74682171	1.27e-08	0.129226	0
128793269	rs74778194	0.109763	0.522602	0.011
128488800	rs74811088	0.961821	0.289618	0.004
128569930	rs74883380	0.00770819	0.000334393	0.081
128747708	rs74904997	1.26e-08	0.129408	0
128751444	rs74942545	1.5e-08	0.145013	0
128647394	rs74973211	0.0396508	0.000320799	0.096
128658957	rs74983746	0.0507595	9.51e-05	0.085
128491773	rs75012400	0.964282	0.283653	0.004
128680432	rs75230752	0.049516	7.59e-06	0.085
128484564	rs75234599	0.999459	0.298979	0.004
128579420	rs752637	4.27e-18	2.66e-30	0.526
128689077	rs75279435	0.027192	0.000326843	0.096
128588475	rs75282194	0.0396881	0.000320713	0.096
128572180	rs754281	6.33e-07	1.73e-11	0.279
128580426	rs75434450	0.0239296	0.000320997	0.096
128646300	rs75437801	0.039666	0.000320799	0.096
128668952	rs75456523	0.0400181	0.000337393	0.096
128468412	rs754920	0.213274	0.293395	0.048
128468533	rs754921	0.429242	0.242117	0.068
128798368	rs75593001	0.17457	0.4104	0.011
128550577	rs75709678	0.538455	0.00189767	0.043
128753688	rs75742411	1.33e-08	0.128741	0
128486446	rs75770585	0.175278	0.865805	0.002
128480666	rs76046880	0.928777	0.308089	0.004
128614558	rs76066956	7.84e-06	3.7e-15	0.235
128705040	rs76076677	0.038321	0.000317599	0.096
128853676	rs76198027	0.130251	0.244986	0
128702110	rs76344592	0.0381904	0.000315356	0.096
128681072	rs76408499	0.041068	0.000320799	0.096
128574466	rs76575414	0.0136302	0.00031278	0.081
128602191	rs76576038	0.0468047	0.000495197	0.085
128690164	rs76696583	0.0477502	7.19e-06	0.09
128774720	rs76768008	0.107369	0.0725601	0.022
128492527	rs76972396	0.165182	0.863621	0.002
128715674	rs76979090	2.86e-26	0.00303252	0.052
128479065	rs76988227	0.944576	0.315998	0.004
128569099	rs77065770	0.00765643	0.000341001	0.081
128392321	rs77068855	0.0500982	0.843705	0.012
128757300	rs77159569	1.48e-08	0.133623	0
128584130	rs77264666	0.0919032	0.000885387	0.085
128591409	rs77416878	0.0474495	0.000496479	0.085
128754263	rs77475254	0.167672	0.0249234	0.048
128721797	rs77508372	1.91e-29	0.0263278	0.062
128509714	rs77605558	0.615719	0.0981579	0
128677292	rs77607989	0.0496071	7.63e-06	0.085
128773064	rs77712382	0.108681	0.0876356	0.022
128662217	rs7776477	0.0680193	2.34e-56	0.64
128819525	rs7776554	0.51741	0.0262338	0.001
128742164	rs7779637	1.83e-10	0.000307399	0.002
128742221	rs7779671	1.98e-09	0.0742829	0
128742208	rs7779782	1.83e-10	0.000307533	0.002
128519162	rs7780972	0.923447	0.0622924	0.007
128396330	rs77825241	0.464328	0.560969	0
128681297	rs7783384	3.95e-15	3.77e-68	0.98
128711699	rs7783840	0.000392104	8.1e-07	0.13
128674478	rs7784015	0.0387131	2.39e-48	0.62
128748801	rs7784519	0.386658	0.0645826	0.001
128523299	rs7784538	0.527152	0.0199901	0.074
128523503	rs7784859	0.790214	0.259836	0.043
128520291	rs7786074	0.971428	0.313172	0.076
128548463	rs7786945	0.44776	0.000300344	0.048
128477865	rs7787924	0.149825	0.872926	0.002
128749475	rs7788966	0.000112635	0.964226	0.002
128621204	rs7789423	3.28e-14	5.43e-48	0.732
128737274	rs7790824	3.01e-07	0.023924	0.01
128732013	rs7791525	7.17e-08	0.00901846	0.044
128549568	rs7792282	0.442274	0.000176518	0.047
128662511	rs7793851	0.0687322	1.67e-56	0.64
128741451	rs7794163	0.297074	0.055919	0.001
128710210	rs7794772	0.104108	0.000152292	0.031
128819095	rs7795054	0.51373	0.0255825	0.001
128379209	rs7795071	0.246776	0.0132047	0.005
128710460	rs7795214	0.103209	0.000150773	0.031
128738482	rs7795876	6.14e-11	0.000206845	0.002
128746881	rs7796893	0.874071	0.23312	0.001
128629001	rs7796963	2.28e-16	4.51e-81	1
128515846	rs7797420	0.644107	0.0759126	0.007
128804041	rs7798321	0.0463938	0.249739	0.002
128450532	rs7799186	0.460737	0.211516	0
128501831	rs7799329	0.867123	0.166778	0.002
128738941	rs7799991	5.77e-11	0.000212488	0.002
128738950	rs7799998	5.78e-11	0.000212731	0.002
128593719	rs7800687	4.79e-14	4.85e-48	0.732
128704453	rs7800715	0.889128	1.43e-15	0.343
128523068	rs7801473	0.753513	0.649604	0.04
128573994	rs7801838	2.53e-18	0.0218556	0.048
128703350	rs7805352	1.22e-06	9.48e-13	0.288
128739073	rs78053700	0.070418	0.375106	0.026
128640188	rs7807018	5.04e-16	7.89e-78	0.98
128482835	rs78086167	0.991234	0.302981	0.004
128570238	rs7808659	5.65e-17	0.152778	0.014
128584084	rs7808907	3.37e-19	3.33e-32	0.675
128767490	rs7809681	0.074719	0.106799	0.008
128767506	rs7809687	0.0747298	0.108583	0.008
128741211	rs7810529	0.29544	0.0548984	0.001
128819396	rs7812232	0.496309	0.0429601	0.001
128774590	rs78264885	0.115852	0.073969	0.022
128738502	rs78366570	6.85e-13	0.0197683	0.01
128581883	rs78658945	8.3e-06	3.06e-15	0.235
128825235	rs78721167	0.711347	0.0168224	0.008
128739719	rs78987170	0.134212	0.343796	0
128750623	rs79129415	0.672622	0.832234	0.014
128680362	rs79260940	0.0495137	7.59e-06	0.085
128582658	rs79288514	0.0904388	0.000855738	0.085
128759244	rs79680150	0.0909701	0.194098	0.026
128681106	rs79772075	0.0410695	0.000320799	0.096
128491497	rs79790270	0.963949	0.284198	0.004
128383555	rs79829700	0.490097	0.23022	0.023
128688590	rs79890422	0.0373616	0.000305396	0.096
128756455	rs79913611	0.00250852	0.444623	0.021
128754241	rs79978234	0.104713	0.333536	0.022
128679133	rs80049896	0.0411947	0.000320799	0.096
128711874	rs80086012	3.65e-41	0.363399	0.106
128593092	rs80159318	0.0462759	0.000495555	0.085
128855125	rs80213676	0.674948	0.65567	0.001
128607384	rs8043	0.0727292	1.65e-56	0.64
128411422	rs8597	0.469248	0.602862	0
128866616	rs891545	0.0154485	0.668822	0.002
128743075	rs896151	0.365497	0.0582404	0.001
128500025	rs902841	0.962265	0.227657	0.002
128500139	rs902842	0.822974	0.177962	0.004
128802936	rs919551	0.0482195	0.24019	0.002
128676724	rs921403	9.87e-14	1.97e-46	0.713
128560761	rs960633	0.000123887	0.000958378	0.044
128853057	rs9607	0.1316	0.553678	0.002
128875612	rs963465	0.015931	0.625697	0.002
128507502	rs9640852	0.995177	0.209775	0.056
128873679	rs9641846	0.0156205	0.640499	0.002
128672645	rs9649520	0.0689459	1.65e-56	0.64
128673150	rs9649521	0.0697628	1.65e-56	0.64
128710858	rs9649523	6.9e-07	2.75e-11	0.127
128800696	rs9649524	0.0228524	0.2503	0.002
128521072	rs9655870	0.943724	0.320673	0.076
128521240	rs9656375	0.731907	0.538209	0.045
128431295	rs9690481	0.302106	0.791044	0.025
128431363	rs9692404	0.191055	0.730699	0.025
128440185	rs9791702	0.237304	0.37722	0.048
128744606	rs9800926	0.422108	9.16e-06	0.018

## Sheet: Figure1JK
BP position	SNP	p-value (GWAS)	p-value (eQTL)	r2 to peak SNP
128389554	rs1006023	0.0379818	0.320821	0.002
128389559	rs1006024	0.0409829	0.344286	0.002
128558502	rs10081379	0.00466354	0.379114	0.017
128684571	rs10156169	6.94e-13	0.475019	0.094
128789583	rs10215952	0.0210313	0.545798	0.05
128789588	rs10215953	0.0165248	0.71655	0.05
128789884	rs10216028	0.157779	0.519459	0.018
128744709	rs10225866	1.25e-05	0.0672235	0.047
128599397	rs10229001	3.53e-16	0.953689	0.057
128597587	rs10236569	4.39e-14	0.301578	0.094
128668510	rs10239340	4.16e-16	0.25051	0.057
128767410	rs10247566	0.0746663	0.960671	0.004
128742649	rs10254963	2e-10	0.143004	0.072
128817031	rs10256669	0.360723	0.645814	0.004
128817187	rs10256888	0.363259	0.646711	0.004
128752860	rs10262147	5.86e-06	0.182006	0.047
128735579	rs10269317	0.688462	0.319435	0.005
128735690	rs10269439	0.985057	0.0381098	0
128683547	rs10279821	8.8e-13	0.475019	0.094
128558689	rs10280295	0.00220489	0.404831	0.019
128409225	rs1043550	0.0301483	0.554555	0.006
128410012	rs1043595	0.584249	0.124715	0.002
128411620	rs1044226	0.0453136	0.322168	0.002
128766165	rs10464694	0.284774	0.811476	0.008
128766528	rs10464697	0.53337	0.364318	0.008
128769030	rs10464703	0.29603	0.861958	0.008
128593948	rs10488630	0.943582	0.000269726	0.071
128594183	rs10488631	9.4e-45	6.88e-13	0.827
128853123	rs1061280	0.139401	0.743618	0
128853308	rs1061285	0.109901	0.733729	0
128673205	rs1072767	4.6e-14	0.405561	0.094
128742951	rs1077481	2.64e-10	0.144437	0.072
128743071	rs1077482	2.2e-10	0.145192	0.072
128743124	rs1077483	0.131124	0.185228	0
128521431	rs10954211	0.197738	0.323794	0.004
128589427	rs10954213	2.77e-16	0.202924	0.057
128589633	rs10954214	4.56e-14	0.324467	0.094
128645513	rs10954215	3.24e-16	0.25051	0.057
128746313	rs10954217	0.526077	0.359559	0.001
128748785	rs10954218	0.664805	0.320217	0.002
128795384	rs10954222	0.0195619	0.95572	0.03
128393950	rs109829	0.0339585	0.358139	0.003
128508011	rs1109781	0.00203917	0.152275	0.001
128572399	rs111236877	0.0181147	0.401464	0.011
128386846	rs111265944	0.0403839	0.325893	0.002
128501734	rs111525351	0.716353	0.905078	0.01
128671101	rs111637762	0.833817	0.0132935	0.064
128704463	rs111666147	3.09e-07	0.531719	0.038
128725386	rs111720106	0.202915	0.0484173	0.004
128732414	rs111764833	0.139722	0.0483522	0.005
128524190	rs111838117	0.820885	0.84401	0.013
128482806	rs111958241	0.847998	0.756209	0.013
128747144	rs112020498	0.0670171	0.0841624	0.002
128501559	rs112104786	0.945096	0.859136	0.013
128601764	rs112659365	0.00116307	0.00891434	0.006
128686929	rs112868952	0.0517816	0.0133934	0.015
128501959	rs112947324	0.487311	0.820706	0.013
128755229	rs112984431	0.0922349	0.118687	0.002
128523297	rs113033809	0.565288	0.29698	0.007
128652306	rs113045281	0.000915259	0.00615977	0.006
128467381	rs113065509	0.675625	0.744697	0.017
128738923	rs113253472	5.79e-13	0.00376239	0.149
128744633	rs113450807	6.72e-09	0.0108153	0.106
128402782	rs113520408	0.548992	0.124839	0.002
128508027	rs113593618	0.841877	0.859145	0.013
128759961	rs113632320	0.0908759	0.0972811	0.002
128711547	rs113708239	3.55e-36	3.79e-10	0.847
128823270	rs113716540	0.611506	0.243944	0.001
128506470	rs113752302	0.985176	0.860025	0.013
128720447	rs113893409	0.213035	0.0462957	0.004
128718178	rs113945951	2.17e-29	2.99e-06	0.381
128496399	rs113982458	0.968086	0.837188	0.013
128612552	rs11538884	0.0389609	0.41203	0.013
128630227	rs1154329	8.28e-06	0.316699	0.032
128625788	rs1154330	8.26e-06	0.316699	0.032
128509207	rs116296846	0.715049	0.852653	0.013
128409580	rs11653	0.0336053	0.432425	0.006
128737892	rs116956139	2.32e-14	0.000291298	0.206
128737893	rs117236301	1.58e-15	0.00029654	0.206
128793722	rs117388928	0.0207164	0.836418	0.005
128698186	rs117473643	1.58e-44	6.88e-13	0.827
128656120	rs11760442	4.97e-14	0.495997	0.094
128392743	rs11760505	0.0466296	0.423588	0.002
128581835	rs11761199	1.22e-30	0.00375936	0.107
128670964	rs11762968	0.0739284	7.37e-13	0.111
128397327	rs11763672	0.0450829	0.321174	0.002
128637994	rs11763684	1.28e-15	0.256799	0.057
128641906	rs11763959	0.112504	5.38e-07	0.105
128862578	rs11764644	0.00246756	0.781052	0.013
128643240	rs11765050	0.0663838	4.72e-12	0.111
128520881	rs117652666	0.353888	0.359637	0.007
128405013	rs11766175	0.0332218	0.433112	0.006
128749948	rs11766182	0.339084	0.844878	0.003
128686338	rs11767238	0.835417	0.0171011	0.066
128392843	rs11767254	0.0443656	0.428548	0.002
128651832	rs11767711	4.79e-16	0.265883	0.059
128699679	rs11767954	1.98e-08	0.325892	0.012
128645292	rs11768572	0.936249	0.000307662	0.071
128758015	rs11768874	0.885538	0.880788	0.004
128841137	rs11768957	0.700142	0.840656	0
128653202	rs11769533	0.0620488	4.74e-12	0.111
128750026	rs11769857	0.900851	0.982393	0.003
128629471	rs11770317	0.0580621	1.15e-11	0.111
128589488	rs11770589	0.0743386	3.27e-12	0.114
128730177	rs11770861	0.0469502	0.923355	0.037
128730083	rs11770889	0.051089	0.93545	0.037
128730247	rs11770935	0.213721	0.145248	0.029
128750079	rs11773134	0.000111856	0.00734846	0.038
128638032	rs11773774	0.732987	0.00686363	0.066
128698185	rs117944677	1.4e-41	2.08e-12	0.827
128774205	rs11971071	0.00593363	0.0327043	0.005
128493169	rs11971599	0.219913	0.702213	0
128736849	rs11972310	2.01e-07	0.133763	0.05
128721471	rs11972719	3.51e-18	0.0123838	0.201
128773770	rs11975493	0.00388177	0.0419099	0.005
128542982	rs11975930	0.397731	0.288781	0.005
128755618	rs11976770	1.18e-05	0.166605	0.047
128691990	rs11976775	5.95e-08	0.488819	0.012
128756402	rs11977643	1.04e-05	0.176749	0.047
128551363	rs11978560	0.373415	0.434615	0.006
128756493	rs11981263	0.410771	0.178751	0.001
128527093	rs11982744	0.739325	0.966396	0.002
128566754	rs11982901	2.18e-17	0.278931	0.069
128752568	rs12113040	6.24e-06	0.179829	0.047
128658739	rs12155080	1.48e-16	0.25051	0.057
128710988	rs12155244	1.37e-10	0.577049	0.048
128383222	rs12530616	0.0674712	0.661913	0.008
128644251	rs12531054	3.53e-45	6.87e-13	0.827
128667412	rs12532542	4.94e-14	0.405561	0.094
128382873	rs12533022	0.0245566	0.57714	0.006
128402032	rs12534064	0.0310431	0.433241	0.006
128624073	rs12534421	3.18e-45	6.86e-13	0.827
128625019	rs12535158	3.17e-45	6.86e-13	0.827
128611035	rs12536266	3.51e-45	6.88e-13	0.827
128717523	rs12536672	4.61e-30	1.54e-06	0.403
128717740	rs12536719	9.65e-31	1.58e-06	0.403
128381058	rs12536800	0.940626	0.226579	0.001
128717965	rs12537264	3.28e-29	2.1e-06	0.381
128717906	rs12537284	9.84e-31	1.58e-06	0.403
128712868	rs12537496	1.46e-17	0.00394623	0.155
128388541	rs12538139	0.0398376	0.321954	0.002
128386272	rs12539363	0.0397442	0.328625	0.002
128657483	rs12539476	3.81e-45	6.88e-13	0.827
128390782	rs12539716	0.0462073	0.423491	0.002
128596805	rs12539741	3.96e-45	6.88e-13	0.827
128722800	rs12540468	2.21e-18	0.0136431	0.217
128790847	rs12666384	0.0189561	0.808494	0.03
128790796	rs12668381	0.0161227	0.95826	0.027
128730951	rs12668956	0.114456	0.203876	0.02
128746301	rs12669653	0.400569	0.0343648	0.002
128625289	rs12669885	0.00475471	0.29742	0.013
128634360	rs12672081	0.0314855	0.41203	0.013
128736219	rs12673075	0.267709	0.0316806	0.002
128790946	rs12673144	0.0150779	0.990888	0.032
128790994	rs12673188	0.0150731	0.993909	0.032
128590921	rs12673511	0.0409706	0.41203	0.013
128521437	rs12673737	0.967224	0.801005	0
128715679	rs12674059	4.4e-13	0.191649	0.082
128570026	rs12706860	2.26e-18	0.142578	0.074
128616582	rs12706861	3.27e-45	6.83e-13	0.827
128725325	rs12706862	5.54e-14	0.0144635	0.063
128844402	rs12706866	0.369367	0.751547	0.007
128418013	rs1318256	0.000911263	0.262536	0.009
128756526	rs13221067	0.0431113	0.0411298	0.006
128816655	rs13221269	0.34782	0.641933	0.004
128663175	rs13221560	8.74e-14	0.303232	0.096
128716525	rs13222044	8.59e-31	1.5e-06	0.403
128735744	rs13222807	1.03e-13	0.000166714	0.143
128738964	rs13222837	5.79e-11	0.154429	0.072
128711228	rs13222967	0.00029515	0.881207	0.052
128769100	rs13223118	0.0153953	0.0292123	0.005
128751955	rs13225556	0.955414	0.96595	0.001
128504529	rs13225751	0.802513	0.343945	0
128736014	rs13225818	1.41e-13	0.000169165	0.143
128504575	rs13226115	0.769689	0.344468	0
128739949	rs13226546	3.03e-10	0.0705579	0.072
128643297	rs13227075	3.52e-45	6.87e-13	0.827
128723943	rs13227095	1.6e-17	0.0148433	0.201
128740355	rs13227214	1.08e-10	0.148814	0.072
128490553	rs13227216	0.851094	0.457699	0.001
128754323	rs13227498	0.686655	0.2893	0.002
128714843	rs13229034	7.34e-31	1.41e-06	0.403
128499860	rs13230127	0.238602	0.471036	0
128715299	rs13232316	7.66e-31	1.43e-06	0.403
128816601	rs13235352	0.468512	0.694761	0.003
128795773	rs13235509	0.021077	0.858982	0.03
128759908	rs13235698	0.0397777	0.0411462	0.006
128663173	rs13236009	5.96e-45	6.89e-13	0.827
128572482	rs13237475	1.49e-17	0.195704	0.066
128720433	rs13237546	3.86e-30	3.53e-06	0.403
128862391	rs13238161	0.469664	0.838192	0.002
128647942	rs13238352	2.33e-45	7.09e-13	0.827
128516470	rs13238831	0.228141	0.352235	0.002
128695983	rs13239597	1.19e-44	6.88e-13	0.827
128727843	rs13239703	0.00196533	0.499006	0.063
128791160	rs13239893	0.018469	0.995673	0.03
128821778	rs13240451	0.572352	0.442433	0.001
128731777	rs13240595	4.18e-26	7.62e-06	0.362
128714746	rs13241591	1.07e-30	1.4e-06	0.403
128708939	rs13242075	5.36e-44	3.02e-13	1
128591364	rs13242262	2.88e-16	0.17564	0.057
128785008	rs13243618	0.0990937	0.888242	0.019
128725297	rs13244090	4.74e-14	0.0143049	0.063
128567810	rs13245639	2.14e-17	0.259654	0.069
128701331	rs13246321	3.66e-44	6.88e-13	0.827
128756270	rs13247794	0.0463852	0.0411218	0.006
128652145	rs139623125	0.0390866	0.406429	0.013
128386356	rs141023521	0.508325	0.4155	0.005
128656246	rs142584143	0.0395843	0.41203	0.013
128671110	rs142681586	0.0400462	0.41203	0.013
128576573	rs142866741	0.0172145	0.410407	0.011
128523082	rs143202507	0.82328	0.847226	0.013
128732777	rs143708303	0.274555	0.241774	0.004
128755017	rs1450876	0.67013	0.274403	0.002
128674681	rs145696656	0.0396679	0.412074	0.013
128503543	rs1472147	0.864112	0.334299	0
128702410	rs1476193	2.14e-08	0.255968	0.012
128718170	rs148435172	0.202029	0.0479094	0.004
128651541	rs148715708	0.0396217	0.41203	0.013
128551740	rs1495461	0.00279275	0.875967	0
128516945	rs1532222	0.203358	0.370029	0.005
128746316	rs1545445	1.23e-08	0.0110147	0.106
128449387	rs1565628	0.149651	0.817843	0.002
128445370	rs1565629	0.166796	0.93543	0
128445266	rs1565630	0.44826	0.614475	0
128759073	rs1594423	0.360656	0.0275278	0.002
128759091	rs1594424	0.263919	0.020804	0.002
128651000	rs1597552	0.0675537	6.91e-13	0.114
128550030	rs1609544	0.504545	0.299227	0.006
128550894	rs1609545	0.555315	0.307218	0.006
128419678	rs1668419	0.152636	0.0762826	0.004
128421782	rs1688931	0.000569939	0.28403	0.009
128421135	rs1688932	0.000590361	0.314058	0.01
128419880	rs1688934	0.00584598	0.289848	0.012
128442479	rs17165121	0.138081	0.929646	0
128451004	rs17165191	0.156946	0.615197	0
128451741	rs17165198	0.16071	0.816989	0
128453626	rs17165226	0.237319	0.979907	0.003
128466576	rs17165357	0.694479	0.759057	0.017
128597804	rs17166351	0.0615844	6.85e-13	0.114
128797622	rs17167754	0.0550134	0.756339	0.017
128871713	rs17168214	0.499459	0.345083	0
128618559	rs17338998	3.24e-45	6.84e-13	0.827
128625914	rs17339221	2.45e-06	0.339459	0.032
128681062	rs17339836	8.56e-45	4.3e-13	0.827
128708797	rs17340351	5.1e-44	2.93e-13	1
128720045	rs17340542	2.56e-30	3e-06	0.403
128722514	rs17340646	3.58e-18	0.013553	0.201
128384605	rs17396823	0.0228955	0.567145	0.006
128414484	rs17397588	0.0459682	0.320877	0.002
128657995	rs17424179	0.201891	0.264251	0.008
128687940	rs17424602	4.4e-45	6.88e-13	0.827
128708122	rs17424921	3.82e-44	2.8e-13	1
128721724	rs17425212	8.58e-28	6.51e-06	0.381
128755306	rs17425565	0.372344	0.176964	0.001
128407169	rs17475638	0.00223875	0.475586	0.003
128408313	rs17475665	0.0351777	0.43296	0.006
128415290	rs17476081	0.043156	0.287554	0.002
128415195	rs1799922	0.0266376	0.288207	0.005
128390206	rs184703706	0.40824	0.421796	0.005
128412982	rs1868774	0.0456064	0.321525	0.002
128585376	rs1874327	3.67e-14	0.288283	0.092
128585104	rs1874328	0.443635	0.000271008	0.079
128575224	rs1874330	1.05e-07	0.0703242	0.039
128614613	rs1874332	0.063499	4.79e-12	0.111
128709789	rs1901198	0.001267	1.8e-07	0.118
128804780	rs1971767	0.0437381	0.881069	0.023
128545855	rs1976297	0.639697	0.289305	0.005
128758080	rs1987448	0.402281	0.182233	0.001
128789127	rs1991646	0.0273497	0.658599	0.05
128472981	rs1994765	0.905155	0.441702	0.004
128745069	rs2003202	2.11e-08	0.021194	0.106
128578301	rs2004640	2.9e-31	0.00233119	0.139
128744981	rs2013044	8.42e-06	0.177215	0.047
128768413	rs2037738	0.122755	0.916123	0.008
128390143	rs2046973	0.319357	0.78573	0
128440641	rs2046974	0.432368	0.827378	0.002
128757813	rs2060720	0.363161	0.0268118	0.002
128758033	rs2060721	0.0940069	0.883679	0.009
128589000	rs2070197	3.04e-45	6.88e-13	0.827
128845277	rs2075777	0.115413	0.440334	0.007
128845702	rs2075778	0.135053	0.440981	0.007
128845907	rs2075779	0.130656	0.525883	0.007
128852381	rs2075780	0.0970595	0.687398	0
128729128	rs2084654	2.6e-12	0.010191	0.059
128476726	rs2132256	0.171875	0.809786	0
128877305	rs2141075	0.0182701	0.556429	0.01
128748378	rs2167272	0.660888	0.321495	0.002
128689413	rs2167273	0.27332	2.83e-06	0.096
128603292	rs2172876	0.0707368	7.37e-13	0.114
128802526	rs2177950	0.047077	0.882816	0.023
128846328	rs2228617	0.12103	0.441189	0.007
128694976	rs2242028	4.93e-08	0.336408	0.012
128695279	rs2242029	1.64e-06	0.119986	0.038
128455916	rs2270590	0.639906	0.840026	0.002
128456234	rs2270593	0.234785	0.980374	0.003
128619415	rs2272347	2.92e-16	0.193348	0.057
128594725	rs2280714	4.23e-14	0.405561	0.094
128388981	rs2290227	0.275179	0.435697	0.011
128388648	rs2290228	0.587843	0.854355	0
128626557	rs2290231	0.0399769	0.41203	0.013
128477472	rs2291560	0.73408	0.783679	0.002
128477547	rs2291561	0.722401	0.783679	0.002
128478103	rs2291562	0.164049	0.818118	0
128480791	rs2291564	0.0844735	0.929277	0.003
128481196	rs2291565	0.17964	0.549668	0
128482440	rs2291566	0.64232	0.582099	0
128483227	rs2291567	0.872282	0.525358	0.002
128487893	rs2291568	0.226832	0.52033	0
128488734	rs2291569	0.653044	0.716007	0
128808061	rs2293426	0.0444635	0.908216	0.03
128615066	rs2293492	0.0473141	0.0372776	0.015
128614990	rs2293493	0.0354056	0.41203	0.013
128633722	rs2305323	0.731049	0.00688047	0.066
128641226	rs2305324	0.292815	2.9e-06	0.096
128654840	rs2305325	0.314353	1.14e-06	0.098
128454537	rs2307036	0.218938	0.980374	0.003
128449405	rs2307037	0.216953	0.869864	0.003
128449356	rs2307038	0.246118	0.850314	0.003
128449355	rs2307039	0.237427	0.850092	0.003
128394606	rs2307040	0.0486277	0.323595	0.002
128401466	rs2402935	0.0376601	0.433227	0.006
128444295	rs2402938	0.121454	0.656586	0
128570742	rs2402940	1.54e-07	0.154043	0.036
128859394	rs2465900	0.672846	0.531841	0.004
128816439	rs2566868	0.415221	0.562958	0.003
128840135	rs2566869	0.957751	0.533029	0.014
128841118	rs2566870	0.61693	0.849772	0
128843169	rs2566871	0.106067	0.618152	0
128845325	rs2566872	0.113367	0.417	0.007
128791398	rs2566890	0.0229672	0.973145	0.03
128795167	rs2566891	0.0195322	0.958293	0.03
128804218	rs2566892	0.0614245	0.881086	0.023
128808488	rs2648	0.414036	0.838754	0
128866950	rs2694571	0.46642	0.309723	0
128843757	rs2701316	0.168554	0.73957	0
128793560	rs2701317	0.0747368	0.839748	0.03
128840230	rs2703090	0.653094	0.971108	0.008
128845018	rs2703091	0.115505	0.440732	0.007
128846804	rs2703093	0.102939	0.426039	0.007
128810971	rs2718102	0.0466016	0.899051	0.03
128838659	rs2718107	0.698499	0.948274	0.008
128838769	rs2718108	0.557616	0.549025	0.013
128844066	rs2718110	0.119049	0.435257	0.007
128859284	rs2718111	0.776537	0.504088	0.004
128871532	rs2718115	0.0156106	0.998693	0.027
128846469	rs2735842	0.122738	0.435556	0.007
128846716	rs2735843	0.126609	0.706346	0
128847463	rs2735844	0.122285	0.440173	0.007
128770701	rs28396650	0.304114	0.775134	0.001
128816476	rs28550218	0.345964	0.640833	0.004
128516037	rs28582084	0.891263	0.672685	0.011
128504285	rs28584751	0.735479	0.445345	0.003
128554075	rs28634513	0.38874	0.434111	0.005
128816581	rs28674838	0.407268	0.706024	0.004
128661132	rs28711211	0.0680574	3.79e-12	0.114
128795557	rs28783746	0.0176431	0.991187	0.03
128698257	rs28864742	5.14e-07	0.0857738	0.039
128419011	rs339037	0.00130608	0.151068	0.004
128416587	rs339038	0.0390899	0.130389	0.03
128416561	rs339039	0.00462416	0.189308	0.009
128390563	rs339046	0.0387123	0.283692	0.004
128386205	rs339050	0.0816491	0.536612	0.008
128382511	rs339054	0.0396591	0.327955	0.004
128426806	rs339082	0.000163909	0.163167	0.009
128425768	rs339083	0.000254201	0.161084	0.009
128424343	rs339084	0.000506897	0.17931	0.009
128423763	rs339085	0.000597295	0.180491	0.009
128423617	rs339086	0.0006879	0.180393	0.009
128423341	rs339087	0.00331446	0.135689	0.005
128422986	rs339088	0.000700617	0.180491	0.009
128422527	rs339090	0.000567984	0.329181	0.009
128406086	rs339094	0.0558388	0.371544	0.003
128406047	rs339095	0.0385438	0.294009	0.003
128396582	rs339098	0.0349527	0.32323	0.002
128396345	rs339099	0.0419185	0.285256	0.003
128486091	rs34180031	0.991666	0.782755	0.013
128744432	rs34282166	0.843512	0.896062	0.001
128735438	rs34288126	1.01e-16	4.87e-05	0.231
128397977	rs34308504	0.046124	0.323034	0.001
128718708	rs34350562	1.57e-30	2.45e-06	0.403
128486363	rs34373805	0.775275	0.485982	0.005
128666825	rs34381587	2.56e-44	1.27e-12	0.827
128710302	rs34420397	1.78e-43	5.96e-13	1
128790191	rs34534607	0.134482	0.557302	0.019
128721877	rs34591253	2.11e-29	5.99e-06	0.403
128603415	rs34632345	3.68e-08	0.29749	0.035
128797002	rs34639170	0.0387701	0.948073	0.009
128720967	rs34644138	7.02e-30	4.38e-06	0.403
128739025	rs34673027	5.85e-11	0.15413	0.072
128488456	rs34692078	0.646863	0.463945	0.004
128747220	rs34717200	0.644334	0.335437	0.002
128641653	rs34725944	3.5e-45	6.87e-13	0.827
128700153	rs34748780	2.22e-44	6.88e-13	0.827
128801715	rs34761481	0.0925701	0.903174	0.009
128816146	rs34783001	0.414241	0.559915	0.003
128563333	rs34815476	4.41e-17	0.406383	0.066
128717305	rs34865778	9.2e-31	1.54e-06	0.403
128671086	rs34871361	4.06e-45	6.88e-13	0.827
128567718	rs34891352	2.92e-16	0.426115	0.069
128790310	rs34992981	0.664597	0.609868	0.004
128585616	rs35000415	1.86e-45	1.5e-12	0.827
128383768	rs35105361	0.0227114	0.570886	0.006
128721777	rs35144535	1.86e-29	5.97e-06	0.403
128732786	rs35163364	6.08e-08	0.0646513	0.048
128514543	rs35168289	0.390114	0.379656	0.002
128683539	rs35188261	2.11e-44	3.17e-12	0.827
128817443	rs35223628	0.49828	0.66627	0.001
128648953	rs35234849	3.64e-45	6.88e-13	0.827
128475831	rs35279564	0.804003	0.720563	0
128807732	rs35331287	0.0884877	0.905769	0.009
128727794	rs35354193	1.39e-25	0.000109504	0.362
128814468	rs35370123	0.475433	0.906757	0
128818819	rs35377277	0.511247	0.513858	0.001
128540221	rs35383832	0.589616	0.279547	0.004
128723194	rs35414340	1.13e-27	3.17e-06	0.403
128792356	rs35423524	0.0186772	0.989395	0.03
128713630	rs35429892	1.23e-30	1.39e-06	0.403
128817531	rs35438512	0.500739	0.619643	0.001
128447054	rs35456642	0.211284	0.719762	0
128749587	rs35475924	0.359378	0.192706	0.001
128732319	rs35518304	4.89e-26	1.2e-05	0.328
128713658	rs35598937	1.99e-19	0.00357479	0.217
128564825	rs35611012	3.28e-17	0.395619	0.067
128790491	rs35625644	0.606832	0.896616	0.007
128727730	rs35789143	1.5e-24	3.63e-05	0.362
128708849	rs35797491	7.84e-05	0.350872	0.043
128737016	rs35918581	0.143243	0.184501	0
128572040	rs35939202	1.62e-17	0.202112	0.066
128792380	rs35952546	0.0186984	0.989095	0.03
128738262	rs35994853	6.07e-11	0.150687	0.072
128651522	rs36073657	4.04e-45	6.95e-13	0.827
128866389	rs3734969	0.389219	0.520878	0
128470838	rs3734972	0.254831	0.822867	0.001
128484816	rs3734973	0.862149	0.522876	0.002
128461720	rs3734974	0.230488	0.751458	0.003
128395641	rs3734977	0.0452576	0.321108	0.002
128434900	rs3736279	0.163435	0.800496	0
128509529	rs3736606	0.347872	0.390931	0.002
128509319	rs3736609	0.528649	0.370273	0
128509243	rs3736611	0.244523	0.305888	0
128509048	rs3736614	0.233118	0.299822	0
128695646	rs3757384	0.0383567	0.409132	0.013
128577304	rs3757385	3.99e-18	0.0902111	0.116
128576086	rs3757387	1.12e-38	0.00150032	0.113
128576023	rs3757388	6.4e-18	0.109751	0.116
128617885	rs3778748	0.157184	8.35e-09	0.114
128617811	rs3778749	8.42e-14	0.555393	0.094
128617089	rs3778750	5.44e-14	0.402755	0.094
128580047	rs3778752	1.38e-36	0.00502646	0.102
128580042	rs3778753	9.94e-37	0.00575229	0.102
128575552	rs3778754	1.59e-36	0.00309852	0.102
128491942	rs3778758	0.717524	0.568598	0
128495562	rs3778759	0.155971	0.708885	0
128396682	rs3778760	0.0455272	0.321174	0.002
128461094	rs3800560	0.258532	0.814187	0.001
128487263	rs3800584	0.223796	0.52033	0
128498791	rs3800585	0.696933	0.575513	0
128469484	rs3807132	0.194875	0.6804	0.003
128469760	rs3807133	0.185056	0.677468	0.003
128577338	rs3807134	1.72e-08	0.0148044	0.007
128577617	rs3807135	8.8e-18	0.0905931	0.116
128683012	rs3807301	0.843504	0.0171233	0.066
128644857	rs3807302	7.65e-14	0.303232	0.096
128644533	rs3807304	3.17e-08	0.299746	0.035
128580680	rs3807306	1.97e-30	0.0105439	0.077
128579202	rs3807307	4.19e-36	0.00206743	0.102
128471732	rs3807308	0.603452	0.327479	0.004
128472138	rs3807309	0.608074	0.471157	0.006
128491166	rs3816883	0.231296	0.52033	0
128491603	rs3816884	0.250671	0.52033	0
128495338	rs3816885	0.244604	0.52033	0
128619521	rs3817555	0.0400741	0.41203	0.013
128468881	rs3823480	0.198649	0.687402	0.003
128469381	rs3823481	0.173372	0.630684	0.003
128579666	rs3823536	4.98e-36	0.00345506	0.102
128479340	rs3823537	0.885454	0.72653	0
128492397	rs3823538	0.213752	0.70216	0
128852853	rs3824	0.110486	0.73363	0
128595149	rs3847098	0.932834	0.000264668	0.071
128656831	rs3847099	5.03e-14	0.405561	0.094
128592137	rs3857851	0.0736581	1.05e-12	0.114
128657277	rs3857852	4.63e-14	0.405561	0.094
128654206	rs3896309	0.0694442	7.37e-13	0.114
128592241	rs3925323	4.43e-14	0.391955	0.094
128746693	rs3925999	2.42e-08	0.0104179	0.106
128876649	rs3928439	0.00472091	0.387885	0.019
128635267	rs3958094	0.833661	0.0098493	0.064
128787548	rs3993434	0.125541	0.295763	0.015
128761837	rs3993436	0.431028	0.188936	0.007
128399231	rs41274152	0.0421139	0.565387	0.006
128629993	rs41274158	4.15e-06	0.33945	0.032
128388059	rs41274224	0.319239	0.434994	0.011
128394808	rs41274227	0.276783	0.431351	0.011
128564932	rs4268073	1.03e-08	0.316951	0.051
128391712	rs4270899	0.0465131	0.423489	0.002
128506970	rs4323418	0.629464	0.317124	0
128817136	rs4386907	0.410009	0.648959	0.004
128391434	rs4440553	0.659898	0.883892	0
128466635	rs4472439	0.21728	0.707745	0.003
128728754	rs4473954	4.46e-15	0.0339082	0.073
128469362	rs4487676	0.194595	0.681583	0.003
128382285	rs4509261	0.0332031	0.442966	0.006
128853575	rs45446391	0.105836	0.761873	0
128414088	rs45486505	0.0458767	0.320943	0.002
128401810	rs4559164	0.0435269	0.48213	0.006
128468105	rs4728138	0.197688	0.693869	0.003
128558171	rs4728140	0.00366269	0.371037	0.019
128567032	rs4728141	3.87e-33	0.120671	0.094
128573967	rs4728142	5.37e-28	0.0245689	0.056
128640334	rs4728144	3.9e-19	0.00689247	0.139
128731560	rs4728148	0.0606217	0.925083	0.026
128731693	rs4728149	0.249828	0.0326158	0.003
128731795	rs4728150	0.00580338	0.251864	0.03
128732705	rs4728151	0.702071	0.216696	0.011
128738544	rs4728152	1.57e-07	0.165914	0.05
128850084	rs4728158	0.132066	0.725929	0
128857172	rs4728160	0.646454	0.949335	0.001
128450592	rs4731515	0.264014	0.855127	0.003
128458649	rs4731517	0.237993	0.980374	0.003
128530276	rs4731523	0.0274649	0.32517	0
128557406	rs4731528	0.00476981	0.327254	0.017
128572766	rs4731532	3.24e-32	0.00747439	0.164
128602142	rs4731533	2.04e-17	0.876565	0.057
128605594	rs4731534	8.17e-17	0.858117	0.057
128605967	rs4731535	0.0623384	4.74e-12	0.111
128640293	rs4731536	5.64e-16	0.265883	0.059
128652339	rs4731538	0.0625293	4.38e-12	0.111
128668250	rs4731540	4.96e-14	0.405561	0.094
128678236	rs4731541	3.33e-15	0.6415	0.055
128730606	rs4731542	0.0629595	0.872932	0.037
128730612	rs4731543	0.0629129	0.873083	0.037
128732201	rs4731544	0.0331538	0.274725	0.023
128732262	rs4731545	0.0332605	0.273651	0.023
128739573	rs4731547	1.48e-07	0.161638	0.05
128741904	rs4731548	1.64e-10	0.140442	0.072
128741913	rs4731549	1.64e-10	0.140412	0.072
128768817	rs4731552	0.285472	0.861668	0.008
128841524	rs4731561	0.578251	0.753551	0.003
128842573	rs4731562	0.995726	0.979028	0.002
128865130	rs4731565	0.286756	0.365343	0
128580175	rs55643109	0.0219853	0.411107	0.013
128402711	rs55673058	0.0327836	0.43327	0.006
128433061	rs55681138	0.282194	0.785173	0.002
128692260	rs55706405	0.0365688	0.409818	0.013
128761302	rs55787825	0.03821	0.0410971	0.006
128697857	rs55807509	8.15e-07	0.0027486	0.218
128749787	rs55824196	0.100975	0.0926818	0.003
128724423	rs55839334	0.156577	0.0482809	0.003
128433809	rs55840720	0.204831	0.904947	0.002
128431186	rs55867152	0.22054	0.932823	0.001
128654030	rs55900917	0.0396013	0.41203	0.013
128543117	rs55902134	0.5093	0.274948	0.004
128685463	rs55906661	0.0395071	0.411788	0.013
128477620	rs55907818	0.840144	0.726417	0
128549912	rs55908117	0.876916	0.384921	0.003
128829694	rs55943687	0.611089	0.181873	0.001
128822966	rs55976016	0.37081	0.265261	0.001
128722790	rs56001581	0.216252	0.0399206	0.005
128402773	rs56014198	0.0327992	0.43327	0.006
128737958	rs56088330	7.34e-11	0.160949	0.072
128392856	rs56122380	0.319634	0.42956	0.012
128726468	rs56126947	0.218213	0.041275	0.005
128544133	rs56144153	0.503645	0.271568	0.004
128758725	rs56145866	0.0424149	0.0410814	0.006
128736596	rs56155376	0.228352	0.0458155	0.004
128383586	rs56184882	0.0269475	0.492886	0.006
128453851	rs56216811	0.345968	0.842051	0.002
128439166	rs56311528	0.204282	0.86917	0.003
128590733	rs56321638	0.0398236	0.405609	0.013
128545467	rs56332811	0.657126	0.297947	0.004
128770045	rs56336560	0.567515	0.264283	0.001
128724019	rs56340663	0.246752	0.0421847	0.005
128398156	rs56341100	0.322592	0.411468	0.012
128590488	rs56351500	0.0405337	0.41203	0.013
128726884	rs56357552	0.282395	0.166015	0.032
128460745	rs56377531	0.226835	0.977058	0.003
128443304	rs56775139	0.444433	0.829166	0.002
128757650	rs56797488	0.0918392	0.881847	0.009
128792128	rs56953963	0.0396316	0.955607	0.009
128435596	rs57072537	0.178998	0.868929	0.002
128757569	rs57093257	0.0919332	0.881343	0.009
128465646	rs57573379	0.204871	0.725352	0.003
128508681	rs57854065	0.718717	0.852391	0.013
128720824	rs57989815	0.233486	0.0402692	0.004
128433600	rs58044348	0.264681	0.918525	0
128462843	rs58320939	0.228351	0.74489	0.003
128761775	rs58412690	0.431509	0.188649	0.007
128792143	rs58496468	0.0186552	0.992203	0.03
128437731	rs58518485	0.210956	0.86973	0.002
128735048	rs58527765	0.989563	0.943	0.004
128433690	rs58691638	0.131045	0.714731	0
128462847	rs58845495	0.261063	0.815266	0.001
128716007	rs59110799	8.19e-31	1.46e-06	0.403
128672915	rs59147352	0.180824	1.97e-10	0.102
128460756	rs59197085	0.258397	0.81365	0.001
128732622	rs59526485	0.308504	0.262722	0.004
128755935	rs59891781	0.381257	0.0251755	0.002
128786618	rs60107606	0.130092	0.466629	0.009
128600869	rs60239254	0.0699205	7.37e-13	0.114
128462976	rs60252851	0.21114	0.679905	0
128465450	rs60324735	0.216878	0.718404	0.003
128437514	rs60384027	0.217588	0.86973	0.002
128452556	rs60389668	0.222085	0.979907	0.003
128760428	rs60485872	0.000191575	0.00637667	0.04
128549328	rs60591364	0.48152	0.28686	0.006
128508679	rs60653559	0.718709	0.852391	0.013
128751838	rs60699956	0.406099	0.0266936	0.002
128737399	rs60811897	0.275797	0.0328248	0.002
128430437	rs60871386	0.260581	0.827789	0.002
128465755	rs60894155	0.219594	0.716256	0.003
128442897	rs61012549	0.19235	0.901396	0.003
128501241	rs61033955	0.9015	0.628394	0.01
128492557	rs61044960	0.252784	0.52033	0
128492558	rs61191534	0.253434	0.52033	0
128818127	rs61382909	0.489008	0.523597	0.001
128767250	rs61740497	0.251058	0.0569409	0.002
128599933	rs62478580	1.38e-14	0.457712	0.094
128684316	rs62478615	4.08e-45	6.88e-13	0.827
128758137	rs62478648	0.395167	0.184712	0.001
128759503	rs62478649	0.399261	0.194141	0.001
128507492	rs62478852	0.000592971	0.63825	0.005
128380579	rs62479563	0.0974995	0.379121	0.002
128403795	rs62479585	0.0329744	0.433166	0.006
128405229	rs62479587	0.0332722	0.433112	0.006
128405521	rs62479588	0.0333176	0.433112	0.006
128406506	rs62479589	0.0377344	0.252487	0.002
128406813	rs62479590	0.0425069	0.321172	0.002
128419388	rs62479597	0.0014356	0.102036	0.004
128424406	rs62479598	0.0037843	0.633394	0.002
128433165	rs62479601	0.157283	0.75941	0.006
128433964	rs62479604	0.128681	0.776665	0
128443492	rs62479609	0.248805	0.86941	0.003
128454202	rs62479612	0.224652	0.980067	0.003
128463864	rs62479619	0.221232	0.734051	0.003
128463971	rs62479620	0.224868	0.733547	0.003
128465246	rs62479621	0.221086	0.72107	0.003
128837294	rs62480578	0.750613	0.964614	0.004
128541726	rs62481971	0.487658	0.283093	0.004
128416008	rs62617076	0.45314	0.449065	0.005
128545728	rs6467216	0.53048	0.226835	0.005
128548954	rs6467218	0.500976	0.280712	0.006
128674419	rs6467222	3.3e-16	0.25051	0.057
128674666	rs6467223	2.28e-13	0.3941	0.094
128688456	rs6467224	3.44e-13	0.850613	0.092
128710287	rs6467225	9.48e-08	0.311151	0.036
128736327	rs6467227	0.879009	0.0283852	0
128740760	rs6467228	1.02e-10	0.144346	0.072
128740913	rs6467229	1.04e-10	0.143829	0.072
128746005	rs6467230	0.877527	0.986909	0.003
128767969	rs6467231	0.0747842	0.961743	0.004
128868656	rs6467233	0.0177312	0.561303	0.01
128438284	rs66520020	0.540934	0.741472	0.002
128720295	rs66540114	3.33e-30	3.34e-06	0.403
128567535	rs66720828	2.18e-17	0.264878	0.069
128722172	rs66872377	3.11e-29	6.08e-06	0.403
128871006	rs66970518	0.0177352	0.558617	0.01
128666995	rs67123975	0.0675161	7.37e-13	0.114
128520757	rs67147448	0.635076	0.733186	0.002
128504788	rs67476247	0.769604	0.345865	0
128822685	rs67676491	0.574375	0.510015	0.001
128417326	rs67738450	0.318099	0.26464	0.01
128862327	rs67853067	0.0182308	0.675038	0.01
128822323	rs67974015	0.736465	0.427083	0.001
128619661	rs6946318	0.0741264	7.4e-13	0.114
128823846	rs6946734	0.876557	0.198266	0.001
128547512	rs6948542	0.491442	0.266988	0.005
128602158	rs6948875	0.0869029	2.96e-12	0.114
128623097	rs6948928	3.88e-14	0.404969	0.094
128798982	rs6949275	0.0514341	0.934949	0.03
128799146	rs6949483	0.0180177	0.940724	0.03
128769369	rs6950176	0.288174	0.866385	0.008
128565661	rs6950728	2.77e-17	0.354801	0.069
128560035	rs6951243	1.26e-05	0.622873	0.018
128766553	rs6952077	0.6208	0.516198	0.008
128731085	rs6953139	0.164404	0.395395	0.026
128578210	rs6953165	0.0372903	0.400169	0.011
128731316	rs6953497	0.0792598	0.978996	0.027
128731371	rs6953648	0.0448371	0.962628	0.028
128731188	rs6953731	0.0791116	0.701731	0.026
128731391	rs6953800	0.0447711	0.962321	0.028
128608760	rs6953869	0.0724196	7.37e-13	0.114
128731387	rs6954102	0.042692	0.962538	0.028
128389867	rs6954433	0.0435883	0.321198	0.002
128390077	rs6954748	0.0434255	0.321198	0.002
128557370	rs6955705	0.357504	0.471598	0
128543678	rs6955736	0.395981	0.28549	0.005
128605460	rs6957529	0.0430117	0.0354779	0.015
128725550	rs6959557	3.03e-14	0.0141855	0.063
128725689	rs6959820	5.46e-14	0.0119586	0.063
128725722	rs6959965	4.91e-14	0.0138649	0.063
128692657	rs6960994	1.27e-08	0.24362	0.012
128692710	rs6961014	5.58e-08	0.336711	0.011
128768408	rs6962751	0.34088	0.837382	0.008
128726026	rs6964194	5.44e-14	0.0134289	0.063
128655918	rs6965542	3.03e-16	0.25051	0.057
128598525	rs6966125	8.71e-08	0.275663	0.035
128380139	rs6967300	0.226225	0.711042	0
128577731	rs6968563	0.0165986	0.413166	0.011
128630313	rs6969930	7.45e-16	0.170936	0.059
128840187	rs6969992	0.877548	0.826956	0
128511024	rs6970221	0.725269	0.390646	0
128748534	rs6970371	0.662428	0.320095	0.002
128559928	rs6970780	9.07e-05	0.761595	0.018
128782249	rs6971037	0.231155	0.379203	0
128539728	rs6972002	0.691797	0.272804	0.004
128745759	rs6972389	0.620809	0.352159	0.002
128740443	rs6973520	1.29e-09	0.0227583	0.065
128731327	rs6973571	0.0583578	0.952367	0.027
128675549	rs6973975	6.72e-14	0.303232	0.096
128675657	rs6974262	0.0726148	5.35e-12	0.111
128545060	rs6974779	0.399155	0.282594	0.005
128545143	rs6975246	0.393957	0.282397	0.005
128718027	rs6976410	1.99e-19	0.00385378	0.217
128806057	rs6976529	0.076485	0.880197	0.023
128665542	rs71581958	3.98e-45	6.88e-13	0.827
128717169	rs71581967	2.98e-29	2.02e-06	0.381
128722237	rs71581969	3.4e-29	6.11e-06	0.403
128723327	rs71581970	4.17e-18	0.0139355	0.209
128723334	rs71581972	1.12e-17	0.00904616	0.201
128736841	rs71581979	0.164511	0.184247	0
128797426	rs71583808	0.0408825	0.941697	0.009
128804193	rs71583815	0.0948519	0.875752	0.005
128804474	rs71583817	0.0949462	0.877038	0.005
128811083	rs71583819	0.421736	0.824777	0
128817568	rs71583821	0.499616	0.666091	0.001
128788002	rs719335	0.0286483	0.550303	0.037
128787714	rs719336	0.0597262	0.571584	0.015
128762096	rs724348	0.103027	0.0858505	0.002
128428986	rs72607754	0.896514	0.83242	0
128485723	rs72607756	0.214936	0.52033	0
128487573	rs72607757	0.225276	0.52033	0
128569561	rs729068	3.95e-16	0.19779	0.066
128568960	rs729302	3.01e-17	0.190601	0.069
128730740	rs730797	0.0626506	0.876141	0.026
128730535	rs730798	0.0631779	0.871072	0.037
128462273	rs730931	0.230189	0.750674	0.003
128675853	rs73228755	0.918321	0.00051599	0.069
128685254	rs73228760	0.931339	0.0191257	0.064
128698815	rs73228764	3.04e-06	0.337405	0.034
128699523	rs73228765	3.05e-06	0.337267	0.034
128744495	rs73228790	4.79e-07	0.658556	0.07
128861366	rs73230593	0.00386474	0.414269	0.012
128381816	rs73236092	0.443094	0.244645	0.005
128387201	rs73236094	0.276357	0.439826	0.011
128390903	rs73236098	0.27578	0.433574	0.011
128395775	rs73236099	0.464013	0.414349	0.005
128396011	rs73236100	0.46414	0.414367	0.005
128397920	rs73236101	0.465338	0.413965	0.005
128414047	rs73238105	0.468888	0.404743	0.005
128414195	rs73238106	0.26705	0.394545	0.011
128414335	rs73238109	0.337	0.391859	0.011
128417114	rs73238110	0.33712	0.265714	0.01
128418933	rs73238111	0.401326	0.289848	0.003
128432108	rs73238120	0.223797	0.862621	0.002
128433977	rs73238122	0.141824	0.774671	0
128469917	rs73238147	0.108345	0.567622	0
128481915	rs73238153	0.00131546	0.652428	0.004
128567968	rs73238196	2.17e-17	0.258217	0.069
128654656	rs73240324	0.831756	0.0129497	0.066
128666956	rs73240327	0.183764	4.26e-11	0.105
128701916	rs73465029	1.13e-06	0.493392	0.038
128738568	rs73467261	0.291816	0.0334472	0.002
128745687	rs73467288	0.0496695	0.0415838	0.006
128817935	rs73475683	0.541814	0.25624	0.001
128831055	rs73475695	0.628423	0.203446	0.001
128831620	rs73475697	0.683018	0.188662	0.001
128830838	rs73721526	0.627289	0.203305	0.001
128742174	rs73723910	0.343014	0.03489	0.002
128578483	rs74317073	0.0197842	0.411184	0.011
128875997	rs74412475	0.721317	0.434227	0.002
128673892	rs74494428	0.0441616	0.0253956	0.015
128601772	rs74542576	0.0414226	0.41203	0.013
128702426	rs7455711	7.98e-08	1.99e-05	0.233
128599823	rs74573030	0.0466963	0.0354779	0.015
128748326	rs74682171	1.27e-08	0.0110894	0.106
128793269	rs74778194	0.109763	0.605146	0.01
128488800	rs74811088	0.961821	0.797363	0.013
128569930	rs74883380	0.00770819	0.402105	0.011
128747708	rs74904997	1.26e-08	0.0110703	0.106
128751444	rs74942545	1.5e-08	0.00996779	0.106
128647394	rs74973211	0.0396508	0.41203	0.013
128658957	rs74983746	0.0507595	0.0232648	0.015
128491773	rs75012400	0.964282	0.813428	0.013
128680432	rs75230752	0.049516	0.013382	0.015
128484564	rs75234599	0.999459	0.774704	0.013
128579420	rs752637	4.27e-18	0.0902111	0.116
128689077	rs75279435	0.027192	0.475208	0.013
128588475	rs75282194	0.0396881	0.412079	0.013
128572180	rs754281	6.33e-07	0.154309	0.036
128580426	rs75434450	0.0239296	0.411081	0.013
128646300	rs75437801	0.039666	0.41203	0.013
128668952	rs75456523	0.0400181	0.416056	0.013
128468412	rs754920	0.213274	0.691896	0.003
128468533	rs754921	0.429242	0.594062	0.002
128798368	rs75593001	0.17457	0.66067	0.01
128550577	rs75709678	0.538455	0.357723	0.005
128753688	rs75742411	1.33e-08	0.0112058	0.106
128486446	rs75770585	0.175278	0.710316	0
128480666	rs76046880	0.928777	0.754576	0.013
128614558	rs76066956	7.84e-06	0.555956	0.03
128705040	rs76076677	0.038321	0.40293	0.013
128853676	rs76198027	0.130251	0.755682	0
128702110	rs76344592	0.0381904	0.404374	0.013
128681072	rs76408499	0.041068	0.41203	0.013
128574466	rs76575414	0.0136302	0.411865	0.011
128602191	rs76576038	0.0468047	0.0354779	0.015
128690164	rs76696583	0.0477502	0.0132368	0.016
128774720	rs76768008	0.107369	0.0818865	0.001
128492527	rs76972396	0.165182	0.701429	0
128715674	rs76979090	2.86e-26	0.000222246	0.381
128479065	rs76988227	0.944576	0.655223	0.013
128569099	rs77065770	0.00765643	0.4013	0.011
128392321	rs77068855	0.0500982	0.372021	0.002
128757300	rs77159569	1.48e-08	0.011218	0.106
128584130	rs77264666	0.0919032	0.0295719	0.015
128591409	rs77416878	0.0474495	0.0354178	0.015
128754263	rs77475254	0.167672	0.236067	0.007
128721797	rs77508372	1.91e-29	5.97e-06	0.403
128509714	rs77605558	0.615719	0.698999	0
128677292	rs77607989	0.0496071	0.0133819	0.015
128773064	rs77712382	0.108681	0.0779793	0.001
128662217	rs7776477	0.0680193	7.9e-13	0.114
128819525	rs7776554	0.51741	0.513728	0.001
128742164	rs7779637	1.83e-10	0.140412	0.072
128742221	rs7779671	1.98e-09	0.0226576	0.065
128742208	rs7779782	1.83e-10	0.140584	0.072
128519162	rs7780972	0.923447	0.723721	0.013
128396330	rs77825241	0.464328	0.414214	0.005
128681297	rs7783384	3.95e-15	0.957695	0.055
128711699	rs7783840	0.000392104	0.589521	0.052
128674478	rs7784015	0.0387131	1.49e-11	0.116
128748801	rs7784519	0.386658	0.195444	0.001
128523299	rs7784538	0.527152	0.397174	0
128523503	rs7784859	0.790214	0.613267	0
128520291	rs7786074	0.971428	0.775845	0
128548463	rs7786945	0.44776	0.259215	0.006
128477865	rs7787924	0.149825	0.815359	0
128749475	rs7788966	0.000112635	0.00747421	0.038
128621204	rs7789423	3.28e-14	0.404712	0.094
128737274	rs7790824	3.01e-07	0.141735	0.05
128732013	rs7791525	7.17e-08	0.0479024	0.064
128549568	rs7792282	0.442274	0.213549	0.007
128662511	rs7793851	0.0687322	7.24e-13	0.114
128741451	rs7794163	0.297074	0.199516	0.001
128710210	rs7794772	0.104108	0.0400323	0.006
128819095	rs7795054	0.51373	0.513565	0.001
128379209	rs7795071	0.246776	0.711044	0
128710460	rs7795214	0.103209	0.0400205	0.006
128738482	rs7795876	6.14e-11	0.155159	0.072
128746881	rs7796893	0.874071	0.281041	0.002
128515846	rs7797420	0.644107	0.662983	0.013
128804041	rs7798321	0.0463938	0.87816	0.023
128450532	rs7799186	0.460737	0.862372	0.006
128501831	rs7799329	0.867123	0.616685	0.01
128738941	rs7799991	5.77e-11	0.15453	0.072
128738950	rs7799998	5.78e-11	0.154488	0.072
128593719	rs7800687	4.79e-14	0.411124	0.094
128704453	rs7800715	0.889128	0.0189878	0.066
128523068	rs7801473	0.753513	0.91373	0.003
128573994	rs7801838	2.53e-18	0.136783	0.061
128703350	rs7805352	1.22e-06	0.16559	0.037
128739073	rs78053700	0.070418	0.0692539	0.004
128640188	rs7807018	5.04e-16	0.265883	0.059
128482835	rs78086167	0.991234	0.76564	0.013
128570238	rs7808659	5.65e-17	0.105011	0.066
128584084	rs7808907	3.37e-19	0.0233934	0.094
128767490	rs7809681	0.074719	0.961224	0.004
128767506	rs7809687	0.0747298	0.958757	0.004
128741211	rs7810529	0.29544	0.19768	0.001
128819396	rs7812232	0.496309	0.4486	0.001
128774590	rs78264885	0.115852	0.0813642	0.001
128738502	rs78366570	6.85e-13	0.00374709	0.149
128581883	rs78658945	8.3e-06	0.537263	0.03
128825235	rs78721167	0.711347	0.226986	0.001
128739719	rs78987170	0.134212	0.18801	0
128750623	rs79129415	0.672622	0.901661	0
128680362	rs79260940	0.0495137	0.013382	0.015
128582658	rs79288514	0.0904388	0.0286482	0.015
128759244	rs79680150	0.0909701	0.100633	0.002
128681106	rs79772075	0.0410695	0.41203	0.013
128491497	rs79790270	0.963949	0.811607	0.013
128383555	rs79829700	0.490097	0.190422	0.002
128688590	rs79890422	0.0373616	0.420437	0.013
128756455	rs79913611	0.00250852	0.0523072	0.028
128754241	rs79978234	0.104713	0.0986932	0.003
128679133	rs80049896	0.0411947	0.41203	0.013
128711874	rs80086012	3.65e-41	3.87e-11	0.827
128593092	rs80159318	0.0462759	0.0354578	0.015
128855125	rs80213676	0.674948	0.566915	0.003
128607384	rs8043	0.0727292	7.37e-13	0.114
128411422	rs8597	0.469248	0.398454	0.005
128866616	rs891545	0.0154485	0.939486	0.027
128743075	rs896151	0.365497	0.192255	0.001
128500025	rs902841	0.962265	0.64898	0.01
128500139	rs902842	0.822974	0.699289	0.008
128802936	rs919551	0.0482195	0.881086	0.023
128676724	rs921403	9.87e-14	0.296111	0.096
128560761	rs960633	0.000123887	0.845125	0.018
128853057	rs9607	0.1316	0.43956	0.007
128875612	rs963465	0.015931	0.997344	0.027
128507502	rs9640852	0.995177	0.485867	0.004
128873679	rs9641846	0.0156205	0.998243	0.027
128672645	rs9649520	0.0689459	7.37e-13	0.114
128673150	rs9649521	0.0697628	7.37e-13	0.114
128710858	rs9649523	6.9e-07	6.75e-06	0.253
128800696	rs9649524	0.0228524	0.919058	0.023
128521072	rs9655870	0.943724	0.762767	0
128521240	rs9656375	0.731907	0.780016	0.001
128431295	rs9690481	0.302106	0.997778	0.003
128431363	rs9692404	0.191055	0.715172	0.003
128440185	rs9791702	0.237304	0.912192	0.003
128744606	rs9800926	0.422108	0.0341753	0.002

## Sheet: Figure2A
Trans eQTL total									Trans eQTL data to annotate
Probe ID	Gene Chromosome	Gene BP position	trans eSNP	p-value	Probe.SNP pair				Probe.SNP pair	Probe	Gene Chromosome	Gene BP position	Variant	Variant chromosome	Variant BP position	p-value	Correlation coefficient	FDR	Peak ID	cis mediator	trans gene	Peak
7610097	chr3	4358618	rs488256	2.8e-07	7610097.rs488256				5910477.KIR2DS4DEL	5910477	chr16	56652438	KIR2DS4DEL	chr19	18	3.99e-29	-0.635564	0	99	KIR	MT1L	1
7610097	chr3	4358618	rs12138895	2.84e-07	7610097.rs12138895				4480259.KIR2DS4DEL	4480259	chr2	43657396	KIR2DS4DEL	chr19	18	8.48e-28	-0.623575	0	100	KIR	THADA	1
7610097	chr3	4358618	rs114537799	4.28e-07	7610097.rs114537799				2190543.KIR2DS4DEL	2190543	chr10	104162476	KIR2DS4DEL	chr19	18	4.64e-26	-0.607058	0	101	KIR	PSD	1
7610097	chr3	4358618	rs533519	3.82e-07	7610097.rs533519				620273.KIR2DS4DEL	620273	chrX	101912972	KIR2DS4DEL	chr19	18	3.58e-24	-0.587947	0	102	KIR	GPRASP1	1
2350465	chr3	52029909	rs75624280	7.5e-07	2350465.rs75624280				4230347.KIR2DS4DEL	4230347	chr16	4560155	KIR2DS4DEL	chr19	18	5.8e-24	-0.585754	0	103	KIR	HMOX2	1
2350465	chr3	52029909	rs58394909	7.37e-07	2350465.rs58394909				4290577.KIR2DS4DEL	4290577	chr3	197184502	KIR2DS4DEL	chr19	18	8.93e-21	-0.550047	0	104	KIR	AC128709.4	1
2350465	chr3	52029909	rs77597942	7.31e-07	2350465.rs77597942				2060669.KIR2DS4DEL	2060669	chr2	177017741	KIR2DS4DEL	chr19	18	5.07e-19	-0.528401	0	105	KIR	HOXD4	1
2350465	chr3	52029909	rs75517947	7.28e-07	2350465.rs75517947				1780689.KIR2DS4DEL	1780689	chr12	25157456	KIR2DS4DEL	chr19	18	4.17e-16	-0.488614	0	106	KIR	LRMP	1
2350465	chr3	52029909	rs77859332	7.1e-07	2350465.rs77859332				360168.KIR2DS4DEL	360168	chr22	39824061	KIR2DS4DEL	chr19	18	2.06e-13	-0.446604	0	107	KIR	TAB1	1
2350465	chr3	52029909	rs11260666	7.1e-07	2350465.rs11260666				1500672.KIR2DS4DEL	1500672	chr9	13406953	KIR2DS4DEL	chr19	18	4.94e-13	-0.440178	0	108	KIR	LINC01235	1
7320377	chr19	3474614	rs35841596	1.72e-08	7320377.rs35841596				7400050.rs530411	7400050	chr7	45115940	rs530411	chr19	39927540	1.03e-14	0.467612	0.00111982	96	other	CCM2	1
7320377	chr19	3474614	rs11578220	6.59e-09	7320377.rs11578220				7400050.rs651601	7400050	chr7	45115940	rs651601	chr19	39926825	1.22e-14	0.466476	0.00165654	96	other	CCM2	0
7320377	chr19	3474614	rs61776267	3.02e-09	7320377.rs61776267				7400050.rs17628	7400050	chr7	45115940	rs17628	chr19	39926509	1.23e-14	0.466379	0.00165563	96	other	CCM2	0
7320377	chr19	3474614	rs61776268	1.3e-09	7320377.rs61776268				7400050.rs17626	7400050	chr7	45115940	rs17626	chr19	39926521	1.23e-14	0.466379	0.00165472	96	other	CCM2	0
50685	chr2	118940785	rs71645014	1.02e-07	50685.rs71645014				7400050.rs480595	7400050	chr7	45115940	rs480595	chr19	39925482	1.31e-14	0.465978	0.00165017	96	other	CCM2	0
50685	chr2	118940785	rs7534054	1.02e-07	50685.rs7534054				7400050.rs640000	7400050	chr7	45115940	rs640000	chr19	39926601	1.57e-14	0.464758	0.00164024	96	other	CCM2	0
50685	chr2	118940785	rs7555879	1.02e-07	50685.rs7555879				7400050.rs11881477	7400050	chr7	45115940	rs11881477	chr19	39948779	1.64e-13	0.44823	0.00598504	96	other	CCM2	0
50685	chr2	118940785	rs12731652	2.65e-08	50685.rs12731652				4480286.rs2302334	4480286	chr8	142432193	rs2302334	chr7	6075823	8.47e-19	0.52554	0	69	other	PTP4A3	1
50685	chr2	118940785	rs35677622	2.65e-08	50685.rs35677622				4480286.rs558030	4480286	chr8	142432193	rs558030	chr7	6097667	8.97e-19	0.525219	0	69	other	PTP4A3	0
50685	chr2	118940785	rs35126763	5.92e-07	50685.rs35126763				4480286.rs646160	4480286	chr8	142432193	rs646160	chr7	6101062	9.38e-19	0.524963	0	69	other	PTP4A3	0
50685	chr2	118940785	rs35858703	5.8e-07	50685.rs35858703				4480286.rs2302333	4480286	chr8	142432193	rs2302333	chr7	6077269	1.02e-18	0.524467	0	69	other	PTP4A3	0
50685	chr2	118940785	rs71509069	2.34e-08	50685.rs71509069				4480286.rs17136307	4480286	chr8	142432193	rs17136307	chr7	6064799	1.05e-18	0.524328	0	69	other	PTP4A3	0
50685	chr2	118940785	rs35261279	2.87e-08	50685.rs35261279				4480286.rs4560	4480286	chr8	142432193	rs4560	chr7	6063283	1.39e-18	0.522727	0	69	other	PTP4A3	0
50685	chr2	118940785	rs34542452	4.94e-09	50685.rs34542452				4480286.rs646156	4480286	chr8	142432193	rs646156	chr7	6101068	4.07e-18	0.516597	0	69	other	PTP4A3	0
50685	chr2	118940785	rs12028719	2.95e-09	50685.rs12028719				4480286.rs581706	4480286	chr8	142432193	rs581706	chr7	6098301	4.71e-18	0.51576	0	69	other	PTP4A3	0
50685	chr2	118940785	rs77903336	2.82e-09	50685.rs77903336				4480286.rs2240816	4480286	chr8	142432193	rs2240816	chr7	6066783	4.76e-18	0.515696	0	69	other	PTP4A3	0
50685	chr2	118940785	rs12030479	2.89e-09	50685.rs12030479				4480286.rs852154	4480286	chr8	142432193	rs852154	chr7	6090727	4.76e-18	0.515696	0	69	other	PTP4A3	0
50685	chr2	118940785	rs12048967	2.82e-09	50685.rs12048967				4480286.rs685415	4480286	chr8	142432193	rs685415	chr7	6092639	4.76e-18	0.515696	0	69	other	PTP4A3	0
50685	chr2	118940785	rs12048262	2.83e-09	50685.rs12048262				4480286.rs17343667	4480286	chr8	142432193	rs17343667	chr7	6065194	4.77e-18	0.515684	0	69	other	PTP4A3	0
50685	chr2	118940785	rs117146316	3.42e-09	50685.rs117146316				4480286.rs865901	4480286	chr8	142432193	rs865901	chr7	6099699	4.98e-18	0.51544	0	69	other	PTP4A3	0
50685	chr2	118940785	rs34896200	4.58e-09	50685.rs34896200				4480286.rs62456190	4480286	chr8	142432193	rs62456190	chr7	6070528	1.01e-17	0.511289	0	69	other	PTP4A3	0
50685	chr2	118940785	rs36047809	4.78e-09	50685.rs36047809				4480286.rs4724769	4480286	chr8	142432193	rs4724769	chr7	6071060	1.01e-17	0.511289	0	69	other	PTP4A3	0
50685	chr2	118940785	rs35236487	6.3e-07	50685.rs35236487				4480286.rs62456183	4480286	chr8	142432193	rs62456183	chr7	6045385	3.53e-17	0.503865	0	69	other	PTP4A3	0
50685	chr2	118940785	rs12033201	4.91e-09	50685.rs12033201				4480286.rs10951974	4480286	chr8	142432193	rs10951974	chr7	6051368	5.82e-17	0.500837	0	69	other	PTP4A3	0
3990010	chr1	79109923	chr1:12268023:I	9.06e-07	3990010.chr1:12268023:I				4480286.rs3779106	4480286	chr8	142432193	rs3779106	chr7	6055882	5.97e-17	0.500681	0	69	other	PTP4A3	0
3990010	chr1	79109923	rs235217	7.4e-07	3990010.rs235217				4480286.rs62456182	4480286	chr8	142432193	rs62456182	chr7	6038722	6.12e-17	0.500528	0	69	other	PTP4A3	0
840187	chr1	160914872	rs2473349	5.18e-07	840187.rs2473349				4480286.rs11769380	4480286	chr8	142432193	rs11769380	chr7	6042522	6.38e-17	0.500279	0	69	other	PTP4A3	0
2360273	chr2	230900228	rs41269177	4.72e-08	2360273.rs41269177				4480286.rs2286681	4480286	chr8	142432193	rs2286681	chr7	6035428	7.07e-17	0.499654	0	69	other	PTP4A3	0
2360273	chr2	230900228	rs182042541	1.49e-08	2360273.rs182042541				4480286.rs1805321	4480286	chr8	142432193	rs1805321	chr7	6026988	3.95e-16	0.488952	0	69	other	PTP4A3	0
2360273	chr2	230900228	rs75071582	1.66e-08	2360273.rs75071582				4480286.chr7:6098856:I	4480286	chr8	142432193	chr7:6098856:I	chr7	6098856	2.61e-11	0.409232	0.046165	69	other	PTP4A3	0
2360273	chr2	230900228	rs75473310	1.91e-08	2360273.rs75473310				1440634.rs2886767	1440634	chr1	161016901	rs2886767	chr2	85920329	1.86e-12	0.430202	0.0163283	23	GNLY	ARHGAP30	1
2360273	chr2	230900228	rs41269179	1.73e-08	2360273.rs41269179				1440634.rs1866140	1440634	chr1	161016901	rs1866140	chr2	85921353	2.34e-12	0.428421	0.0179023	23	GNLY	ARHGAP30	0
2360273	chr2	230900228	rs11801060	2.73e-08	2360273.rs11801060				1440634.rs12620113	1440634	chr1	161016901	rs12620113	chr2	85936833	1.14e-11	0.415971	0.0338071	23	GNLY	ARHGAP30	0
2360273	chr2	230900228	chr1:16396902:D	2.54e-08	2360273.chr1:16396902:D				1440634.rs4240202	1440634	chr1	161016901	rs4240202	chr2	85925680	2.25e-11	0.410441	0.0436537	23	GNLY	ARHGAP30	0
2360273	chr2	230900228	rs12062567	9.66e-07	2360273.rs12062567				1440634.rs7908	1440634	chr1	161016901	rs7908	chr2	85925756	2.25e-11	0.410441	0.0436377	23	GNLY	ARHGAP30	0
2360273	chr2	230900228	rs74054910	6.29e-08	2360273.rs74054910				1440634.rs12845	1440634	chr1	161016901	rs12845	chr2	85925848	2.25e-11	0.410441	0.0436217	23	GNLY	ARHGAP30	0
2360273	chr2	230900228	rs78623179	2.3e-08	2360273.rs78623179				1440634.rs10203826	1440634	chr1	161016901	rs10203826	chr2	85926190	2.25e-11	0.410441	0.0436057	23	GNLY	ARHGAP30	0
2470528	chr9	138387280	chr1:20414024:D	9.04e-07	2470528.chr1:20414024:D				1440634.rs10180445	1440634	chr1	161016901	rs10180445	chr2	85926218	2.25e-11	0.410441	0.0435897	23	GNLY	ARHGAP30	0
6960692	chr16	3138926	rs12072363	1.01e-07	6960692.rs12072363				1440634.rs10180451	1440634	chr1	161016901	rs10180451	chr2	85926238	2.25e-11	0.410441	0.0435738	23	GNLY	ARHGAP30	0
6960692	chr16	3138926	rs10917022	1.14e-07	6960692.rs10917022				1440634.rs6740635	1440634	chr1	161016901	rs6740635	chr2	85933527	2.29e-11	0.410324	0.0439078	23	GNLY	ARHGAP30	0
6960692	chr16	3138926	rs114426439	1.51e-07	6960692.rs114426439				1440634.rs1866141	1440634	chr1	161016901	rs1866141	chr2	85925386	2.56e-11	0.40938	0.0458682	23	GNLY	ARHGAP30	0
6960692	chr16	3138926	rs75042787	1.59e-07	6960692.rs75042787				2650408.rs1866140	2650408	chr4	40156212	rs1866140	chr2	85921353	9.24e-22	-0.561554	0	48	GNLY	N4BP2	1
2350465	chr3	52029909	rs908502	9.13e-07	2350465.rs908502				2650408.rs2886767	2650408	chr4	40156212	rs2886767	chr2	85920329	1.06e-20	-0.549151	0	48	GNLY	N4BP2	0
2350465	chr3	52029909	rs2222111	9.87e-07	2350465.rs2222111				2650408.chr2:85910096:D	2650408	chr4	40156212	chr2:85910096:D	chr2	85910096	1.79e-17	-0.507931	0	48	GNLY	N4BP2	0
2360273	chr2	230900228	rs79641395	4.22e-08	2360273.rs79641395				2650408.rs13011848	2650408	chr4	40156212	rs13011848	chr2	85907694	2.32e-17	-0.506376	0	48	GNLY	N4BP2	0
2360273	chr2	230900228	rs56066172	3.12e-08	2360273.rs56066172				2650408.rs12151621	2650408	chr4	40156212	rs12151621	chr2	85934499	3.57e-15	0.474719	0.000597729	48	GNLY	N4BP2	0
840685	chr2	113587653	rs72876135	3.74e-10	840685.rs72876135				2650408.rs7577293	2650408	chr4	40156212	rs7577293	chr2	85935282	3.91e-15	0.474108	0.000595238	48	GNLY	N4BP2	0
50685	chr2	118940785	rs10914441	3.49e-07	50685.rs10914441				2650408.rs751163	2650408	chr4	40156212	rs751163	chr2	85938407	1e-14	0.467788	0.00112108	48	GNLY	N4BP2	0
50685	chr2	118940785	rs12117184	3.35e-07	50685.rs12117184				2650408.chr2:85924235:I	2650408	chr4	40156212	chr2:85924235:I	chr2	85924235	1.3e-13	-0.449942	0.00500751	48	GNLY	N4BP2	0
50685	chr2	118940785	rs12568300	9.97e-07	50685.rs12568300				2650408.rs6740635	2650408	chr4	40156212	rs6740635	chr2	85933527	1.54e-13	-0.448677	0.00549176	48	GNLY	N4BP2	0
6580400	chr19	46969903	rs76691366	7.6e-07	6580400.rs76691366				2650408.rs4240201	2650408	chr4	40156212	rs4240201	chr2	85925667	1.66e-13	-0.44814	0.00598205	48	GNLY	N4BP2	0
2230519	chr19	46970110	rs76691366	6.24e-07	2230519.rs76691366				2650408.rs4240200	2650408	chr4	40156212	rs4240200	chr2	85925529	1.69e-13	-0.448026	0.0059761	48	GNLY	N4BP2	0
2230519	chr19	46970110	rs12079389	7.31e-07	2230519.rs12079389				2650408.rs12620113	2650408	chr4	40156212	rs12620113	chr2	85936833	2.07e-13	-0.446561	0.00644202	48	GNLY	N4BP2	0
2230519	chr19	46970110	rs10914240	9.61e-07	2230519.rs10914240				2650408.rs2070966	2650408	chr4	40156212	rs2070966	chr2	85922860	2.46e-13	-0.445303	0.00690335	48	GNLY	N4BP2	0
6580400	chr19	46969903	rs6425695	2.66e-07	6580400.rs6425695				2650408.rs11127	2650408	chr4	40156212	rs11127	chr2	85924729	2.6e-13	-0.444885	0.00738916	48	GNLY	N4BP2	0
2230519	chr19	46970110	rs6425695	2.35e-07	2230519.rs6425695				2650408.rs4240202	2650408	chr4	40156212	rs4240202	chr2	85925680	2.72e-13	-0.444576	0.00738189	48	GNLY	N4BP2	0
2230519	chr19	46970110	rs4078261	5.53e-07	2230519.rs4078261				2650408.rs7908	2650408	chr4	40156212	rs7908	chr2	85925756	2.72e-13	-0.444576	0.00737826	48	GNLY	N4BP2	0
3780452	chr10	91144683	rs34358594	3.58e-07	3780452.rs34358594				2650408.rs12845	2650408	chr4	40156212	rs12845	chr2	85925848	2.72e-13	-0.444576	0.00737463	48	GNLY	N4BP2	0
3780452	chr10	91144683	rs35280488	3.8e-07	3780452.rs35280488				2650408.rs10203826	2650408	chr4	40156212	rs10203826	chr2	85926190	2.72e-13	-0.444576	0.00737101	48	GNLY	N4BP2	0
3780452	chr10	91144683	rs34442203	3.58e-08	3780452.rs34442203				2650408.rs10180445	2650408	chr4	40156212	rs10180445	chr2	85926218	2.72e-13	-0.444576	0.00736739	48	GNLY	N4BP2	0
3780452	chr10	91144683	rs6682467	4.79e-08	3780452.rs6682467				2650408.rs10180451	2650408	chr4	40156212	rs10180451	chr2	85926238	2.72e-13	-0.444576	0.00736377	48	GNLY	N4BP2	0
3780452	chr10	91144683	chr1:37912799:I	1.12e-07	3780452.chr1:37912799:I				2650408.rs1866141	2650408	chr4	40156212	rs1866141	chr2	85925386	2.97e-13	-0.443916	0.00782014	48	GNLY	N4BP2	0
2350274	chr16	31540044	chr1:37912799:I	8.38e-07	2350274.chr1:37912799:I				2650408.rs1866139	2650408	chr4	40156212	rs1866139	chr2	85921389	3.11e-13	-0.443583	0.00780869	48	GNLY	N4BP2	0
840685	chr2	113587653	chr1:39939377:I	3.39e-09	840685.chr1:39939377:I				2650408.rs1866138	2650408	chr4	40156212	rs1866138	chr2	85921761	3.13e-13	-0.44353	0.00780488	48	GNLY	N4BP2	0
840685	chr2	113587653	rs783829	6.62e-08	840685.rs783829				2650408.rs1561285	2650408	chr4	40156212	rs1561285	chr2	85924384	3.68e-13	-0.44235	0.0085034	48	GNLY	N4BP2	0
840685	chr2	113587653	rs710916	6.59e-08	840685.rs710916				2650408.rs1437742	2650408	chr4	40156212	rs1437742	chr2	85924899	3.79e-13	-0.442126	0.00874211	48	GNLY	N4BP2	0
840685	chr2	113587653	rs2932639	6.59e-08	840685.rs2932639				2650408.rs1561284	2650408	chr4	40156212	rs1561284	chr2	85924295	4.25e-13	-0.441293	0.00921883	48	GNLY	N4BP2	0
840685	chr2	113587653	rs2995516	6.02e-07	840685.rs2995516				2650408.rs6547631	2650408	chr4	40156212	rs6547631	chr2	85909026	2.52e-12	-0.427862	0.0185029	48	GNLY	N4BP2	0
4040541	chr3	113847724	rs3103772	8.93e-07	4040541.rs3103772				2650408.rs4525696	2650408	chr4	40156212	rs4525696	chr2	85938000	4.09e-12	0.424088	0.0224673	48	GNLY	N4BP2	0
4040541	chr3	113847724	rs3117092	5.54e-07	4040541.rs3117092				2650408.rs1545141	2650408	chr4	40156212	rs1545141	chr2	85938152	4.51e-12	0.423315	0.0236253	48	GNLY	N4BP2	0
4040541	chr3	113847724	rs3117093	5.74e-07	4040541.rs3117093				2650408.rs934774	2650408	chr4	40156212	rs934774	chr2	85898143	4.61e-12	-0.423141	0.0235772	48	GNLY	N4BP2	0
4040541	chr3	113847724	rs4660368	7.37e-07	4040541.rs4660368				2650408.rs17026595	2650408	chr4	40156212	rs17026595	chr2	85934115	5.01e-12	0.422487	0.0242522	48	GNLY	N4BP2	0
4040541	chr3	113847724	rs3103775	5.36e-07	4040541.rs3103775				2650408.rs1123105	2650408	chr4	40156212	rs1123105	chr2	85938588	8.7e-12	0.418123	0.0303148	48	GNLY	N4BP2	0
7610097	chr3	4358618	rs12047657	1.71e-12	7610097.rs12047657				2650408.rs35472011	2650408	chr4	40156212	rs35472011	chr2	85940386	9.82e-12	0.417156	0.0317337	48	GNLY	N4BP2	0
7610097	chr3	4358618	rs12027691	1.69e-12	7610097.rs12027691				2650408.rs17026540	2650408	chr4	40156212	rs17026540	chr2	85913162	1.31e-11	-0.414814	0.0356734	48	GNLY	N4BP2	0
7610097	chr3	4358618	rs12047078	1.68e-12	7610097.rs12047078				2970164.rs1866140	2970164	chr13	78474714	rs1866140	chr2	85921353	6.01e-15	-0.471242	0.00116077	54	GNLY	EDNRB	1
7610097	chr3	4358618	rs12739052	1.66e-12	7610097.rs12739052				2970164.rs2886767	2970164	chr13	78474714	rs2886767	chr2	85920329	1.02e-14	-0.467647	0.00112045	54	GNLY	EDNRB	0
7610097	chr3	4358618	rs13376450	1.94e-14	7610097.rs13376450				2970164.chr2:85924235:I	2970164	chr13	78474714	chr2:85924235:I	chr2	85924235	2.28e-14	-0.462174	0.00214823	54	GNLY	EDNRB	0
7610097	chr3	4358618	rs12023079	1.93e-14	7610097.rs12023079				2970164.rs2070966	2970164	chr13	78474714	rs2070966	chr2	85922860	3.44e-14	-0.459326	0.00266382	54	GNLY	EDNRB	0
7610097	chr3	4358618	rs35044078	1.85e-12	7610097.rs35044078				2970164.rs11127	2970164	chr13	78474714	rs11127	chr2	85924729	3.49e-14	-0.459223	0.00266241	54	GNLY	EDNRB	0
7610097	chr3	4358618	rs36084778	1.18e-14	7610097.rs36084778				2970164.rs1561285	2970164	chr13	78474714	rs1561285	chr2	85924384	3.51e-14	-0.459175	0.00266099	54	GNLY	EDNRB	0
7610097	chr3	4358618	rs11209363	1.21e-14	7610097.rs11209363				2970164.rs4240200	2970164	chr13	78474714	rs4240200	chr2	85925529	3.75e-14	-0.458724	0.00265816	54	GNLY	EDNRB	0
7610097	chr3	4358618	rs3738369	4.78e-13	7610097.rs3738369				2970164.rs4240201	2970164	chr13	78474714	rs4240201	chr2	85925667	3.83e-14	-0.458575	0.00265393	54	GNLY	EDNRB	0
7610097	chr3	4358618	rs4996176	3.03e-12	7610097.rs4996176				2970164.rs6740635	2970164	chr13	78474714	rs6740635	chr2	85933527	3.85e-14	-0.458532	0.00265252	54	GNLY	EDNRB	0
7610097	chr3	4358618	rs35496942	3.03e-12	7610097.rs35496942				2970164.rs1437742	2970164	chr13	78474714	rs1437742	chr2	85924899	4.03e-14	-0.458222	0.00315623	54	GNLY	EDNRB	0
7610097	chr3	4358618	rs1140227	1.19e-14	7610097.rs1140227				2970164.rs1561284	2970164	chr13	78474714	rs1561284	chr2	85924295	4.08e-14	-0.458132	0.00315292	54	GNLY	EDNRB	0
7610097	chr3	4358618	rs16911	1.21e-14	7610097.rs16911				2970164.rs1866141	2970164	chr13	78474714	rs1866141	chr2	85925386	4.24e-14	-0.457866	0.0031348	54	GNLY	EDNRB	0
7610097	chr3	4358618	rs2300658	1.21e-14	7610097.rs2300658				2970164.rs13011848	2970164	chr13	78474714	rs13011848	chr2	85907694	4.58e-14	-0.457324	0.00312337	54	GNLY	EDNRB	0
7610097	chr3	4358618	rs12729448	1.21e-14	7610097.rs12729448				2970164.rs4240202	2970164	chr13	78474714	rs4240202	chr2	85925680	4.66e-14	-0.4572	0.00312013	54	GNLY	EDNRB	0
7610097	chr3	4358618	rs2268678	1.21e-14	7610097.rs2268678				2970164.rs7908	2970164	chr13	78474714	rs7908	chr2	85925756	4.66e-14	-0.4572	0.0031185	54	GNLY	EDNRB	0
7610097	chr3	4358618	rs10489520	1.21e-14	7610097.rs10489520				2970164.rs12845	2970164	chr13	78474714	rs12845	chr2	85925848	4.66e-14	-0.4572	0.00311688	54	GNLY	EDNRB	0
7610097	chr3	4358618	rs12406620	1.21e-14	7610097.rs12406620				2970164.rs10203826	2970164	chr13	78474714	rs10203826	chr2	85926190	4.66e-14	-0.4572	0.00311526	54	GNLY	EDNRB	0
7610097	chr3	4358618	rs2300649	1.2e-14	7610097.rs2300649				2970164.rs10180445	2970164	chr13	78474714	rs10180445	chr2	85926218	4.66e-14	-0.4572	0.00311365	54	GNLY	EDNRB	0
7610097	chr3	4358618	rs11209531	1.2e-14	7610097.rs11209531				2970164.rs10180451	2970164	chr13	78474714	rs10180451	chr2	85926238	4.66e-14	-0.4572	0.00311203	54	GNLY	EDNRB	0
7610097	chr3	4358618	rs3820090	1.64e-14	7610097.rs3820090				2970164.rs12620113	2970164	chr13	78474714	rs12620113	chr2	85936833	6.02e-14	-0.455394	0.00360453	54	GNLY	EDNRB	0
7610097	chr3	4358618	chr1:41582429:I	6.76e-13	7610097.chr1:41582429:I				2970164.chr2:85910096:D	2970164	chr13	78474714	chr2:85910096:D	chr2	85910096	8.78e-14	-0.452723	0.00406091	54	GNLY	EDNRB	0
7610097	chr3	4358618	rs34286980	1.15e-14	7610097.rs34286980				2970164.rs934774	2970164	chr13	78474714	rs934774	chr2	85898143	1.55e-11	-0.413489	0.0380271	54	GNLY	EDNRB	0
7610097	chr3	4358618	rs2236129	3.51e-09	7610097.rs2236129				2970164.rs12151621	2970164	chr13	78474714	rs12151621	chr2	85934499	2.01e-11	0.411371	0.0416513	54	GNLY	EDNRB	0
7610097	chr3	4358618	rs12408956	1.13e-14	7610097.rs12408956				2970164.rs7577293	2970164	chr13	78474714	rs7577293	chr2	85935282	2.18e-11	0.410702	0.0431193	54	GNLY	EDNRB	0
7610097	chr3	4358618	rs12759050	1.13e-14	7610097.rs12759050				4290332.rs1866140	4290332	chr6	56919561	rs1866140	chr2	85921353	4.86e-12	-0.422731	0.0238673	65	GNLY	KIAA1586	1
7610097	chr3	4358618	rs11209734	1.3e-14	7610097.rs11209734				4290332.rs2886767	4290332	chr6	56919561	rs2886767	chr2	85920329	1.19e-11	-0.415644	0.0341389	65	GNLY	KIAA1586	0
7610097	chr3	4358618	rs12754476	6.63e-12	7610097.rs12754476				5550220.rs2886767	5550220	chr20	2637727	rs2886767	chr2	85920329	3.74e-15	0.4744	0.000595948	78	GNLY	NOP56	1
7610097	chr3	4358618	rs4131949	2.25e-14	7610097.rs4131949				5550220.rs1561285	5550220	chr20	2637727	rs1561285	chr2	85924384	6.38e-15	0.470838	0.00115607	78	GNLY	NOP56	0
7610097	chr3	4358618	rs16828019	2.22e-14	7610097.rs16828019				5550220.rs1437742	5550220	chr20	2637727	rs1437742	chr2	85924899	6.7e-15	0.470515	0.00114876	78	GNLY	NOP56	0
7610097	chr3	4358618	rs12025777	2.15e-11	7610097.rs12025777				5550220.rs1561284	5550220	chr20	2637727	rs1561284	chr2	85924295	6.71e-15	0.470499	0.00114811	78	GNLY	NOP56	0
7610097	chr3	4358618	rs34762587	3.31e-09	7610097.rs34762587				5550220.rs1866140	5550220	chr20	2637727	rs1866140	chr2	85921353	6.72e-15	0.470491	0.00114745	78	GNLY	NOP56	0
7610097	chr3	4358618	rs12029950	7.66e-24	7610097.rs12029950				5550220.chr2:85924235:I	5550220	chr20	2637727	chr2:85924235:I	chr2	85924235	7.15e-15	0.47007	0.00114351	78	GNLY	NOP56	0
7610097	chr3	4358618	rs12027685	7.65e-24	7610097.rs12027685				5550220.rs1866141	5550220	chr20	2637727	rs1866141	chr2	85925386	7.31e-15	0.46993	0.0011396	78	GNLY	NOP56	0
7610097	chr3	4358618	rs12024413	7.65e-24	7610097.rs12024413				5550220.rs4240202	5550220	chr20	2637727	rs4240202	chr2	85925680	8.25e-15	0.469112	0.00113314	78	GNLY	NOP56	0
7610097	chr3	4358618	rs11209802	7.84e-09	7610097.rs11209802				5550220.rs7908	5550220	chr20	2637727	rs7908	chr2	85925756	8.25e-15	0.469112	0.0011325	78	GNLY	NOP56	0
7610097	chr3	4358618	rs12025254	7.65e-24	7610097.rs12025254				5550220.rs12845	5550220	chr20	2637727	rs12845	chr2	85925848	8.25e-15	0.469112	0.00113186	78	GNLY	NOP56	0
7610097	chr3	4358618	rs12722758	7.65e-24	7610097.rs12722758				5550220.rs10203826	5550220	chr20	2637727	rs10203826	chr2	85926190	8.25e-15	0.469112	0.00113122	78	GNLY	NOP56	0
7610097	chr3	4358618	rs12723893	7.65e-24	7610097.rs12723893				5550220.rs10180445	5550220	chr20	2637727	rs10180445	chr2	85926218	8.25e-15	0.469112	0.00113058	78	GNLY	NOP56	0
7610097	chr3	4358618	rs12035913	7.65e-24	7610097.rs12035913				5550220.rs10180451	5550220	chr20	2637727	rs10180451	chr2	85926238	8.25e-15	0.469112	0.00112994	78	GNLY	NOP56	0
7610097	chr3	4358618	rs1343775	6.71e-24	7610097.rs1343775				5550220.rs2070966	5550220	chr20	2637727	rs2070966	chr2	85922860	1.46e-14	0.465226	0.00164384	78	GNLY	NOP56	0
7610097	chr3	4358618	rs60552457	2.69e-23	7610097.rs60552457				5550220.rs11127	5550220	chr20	2637727	rs11127	chr2	85924729	1.64e-14	0.464457	0.00163845	78	GNLY	NOP56	0
7610097	chr3	4358618	rs12739950	7.65e-24	7610097.rs12739950				5550220.rs6740635	5550220	chr20	2637727	rs6740635	chr2	85933527	1.77e-14	0.463904	0.00163577	78	GNLY	NOP56	0
7610097	chr3	4358618	rs12740093	7.65e-24	7610097.rs12740093				5550220.rs4240200	5550220	chr20	2637727	rs4240200	chr2	85925529	1.87e-14	0.463537	0.00163043	78	GNLY	NOP56	0
7610097	chr3	4358618	rs12038894	7.65e-24	7610097.rs12038894				5550220.rs12620113	5550220	chr20	2637727	rs12620113	chr2	85936833	1.92e-14	0.463344	0.00162955	78	GNLY	NOP56	0
7610097	chr3	4358618	rs12038924	7.65e-24	7610097.rs12038924				5550220.rs4240201	5550220	chr20	2637727	rs4240201	chr2	85925667	1.94e-14	0.463274	0.00162513	78	GNLY	NOP56	0
7610097	chr3	4358618	rs12032514	7.65e-24	7610097.rs12032514				5550220.rs1866139	5550220	chr20	2637727	rs1866139	chr2	85921389	1.27e-11	0.415092	0.0351682	78	GNLY	NOP56	0
7610097	chr3	4358618	rs12039767	7.65e-24	7610097.rs12039767				5550220.rs1866138	5550220	chr20	2637727	rs1866138	chr2	85921761	1.34e-11	0.414674	0.0360137	78	GNLY	NOP56	0
7610097	chr3	4358618	rs12030183	2.88e-09	7610097.rs12030183				5550220.rs13011848	5550220	chr20	2637727	rs13011848	chr2	85907694	2.15e-11	0.410809	0.0429673	78	GNLY	NOP56	0
7610097	chr3	4358618	rs12731400	6.71e-24	7610097.rs12731400				5550220.chr2:85910096:D	5550220	chr20	2637727	chr2:85910096:D	chr2	85910096	2.43e-11	0.409806	0.0450565	78	GNLY	NOP56	0
7610097	chr3	4358618	rs12032756	6.71e-24	7610097.rs12032756				2640368.rs2066932	2640368	chr9	136627228	rs2066932	chr21	47823229	4.37e-13	0.441087	0.00920543	47	other	VAV2	1
7610097	chr3	4358618	rs55859000	6.71e-24	7610097.rs55859000				2640368.rs2070425	2640368	chr9	136627228	rs2070425	chr21	47836653	1.21e-12	0.433477	0.0140717	47	other	VAV2	0
7610097	chr3	4358618	rs12030372	6.71e-24	7610097.rs12030372				2640368.rs725970	2640368	chr9	136627228	rs725970	chr21	47964643	1.93e-12	0.429903	0.0166229	47	other	VAV2	0
7610097	chr3	4358618	rs12037657	1.68e-23	7610097.rs12037657				2640368.rs9306157	2640368	chr9	136627228	rs9306157	chr21	47960547	2.3e-12	0.428547	0.0177515	47	other	VAV2	0
7610097	chr3	4358618	rs12036554	4.99e-23	7610097.rs12036554				2640368.rs721131	2640368	chr9	136627228	rs721131	chr21	47957767	2.3e-12	0.428546	0.017744	47	other	VAV2	0
7610097	chr3	4358618	rs12036555	1.73e-23	7610097.rs12036555				2640368.rs2839312	2640368	chr9	136627228	rs2839312	chr21	47958225	2.3e-12	0.428546	0.0177365	47	other	VAV2	0
7610097	chr3	4358618	rs1892419	4.77e-23	7610097.rs1892419				2640368.rs1008549	2640368	chr9	136627228	rs1008549	chr21	47959698	2.3e-12	0.428546	0.017729	47	other	VAV2	0
7610097	chr3	4358618	rs1892420	4.87e-23	7610097.rs1892420				2640368.rs2070432	2640368	chr9	136627228	rs2070432	chr21	47957332	2.3e-12	0.428546	0.0177215	47	other	VAV2	0
7610097	chr3	4358618	rs12041352	4.92e-23	7610097.rs12041352				2640368.rs56157650	2640368	chr9	136627228	rs56157650	chr21	47957959	2.3e-12	0.428546	0.017714	47	other	VAV2	0
7610097	chr3	4358618	chr1:41783453:I	1.77e-07	7610097.chr1:41783453:I				2640368.rs1008548	2640368	chr9	136627228	rs1008548	chr21	47959692	2.3e-12	0.428546	0.0177066	47	other	VAV2	0
7610097	chr3	4358618	rs16828067	4.92e-23	7610097.rs16828067				2640368.rs2839314	2640368	chr9	136627228	rs2839314	chr21	47961067	2.37e-12	0.428329	0.0181053	47	other	VAV2	0
7610097	chr3	4358618	rs16828071	4.92e-23	7610097.rs16828071				2640368.rs9306156	2640368	chr9	136627228	rs9306156	chr21	47960493	2.76e-12	0.427154	0.0192308	47	other	VAV2	0
7610097	chr3	4358618	rs2363810	4.92e-23	7610097.rs2363810				2640368.rs2070435	2640368	chr9	136627228	rs2070435	chr21	47961711	3.17e-12	0.42608	0.0199005	47	other	VAV2	0
7610097	chr3	4358618	rs28399806	4.93e-23	7610097.rs28399806				1660243.rs12596492	1660243	chr15	98980540	rs12596492	chr16	89957169	7.07e-18	0.513399	0	24	MC1R	FAM169B	1
7610097	chr3	4358618	rs12047875	1.54e-22	7610097.rs12047875				1660243.rs62052168	1660243	chr15	98980540	rs62052168	chr16	89947203	1.37e-17	0.509515	0	24	MC1R	FAM169B	0
7610097	chr3	4358618	rs35932978	4.93e-23	7610097.rs35932978				1660243.rs11642267	1660243	chr15	98980540	rs11642267	chr16	89957635	1.47e-17	0.509099	0	24	MC1R	FAM169B	0
7610097	chr3	4358618	rs2154317	2.71e-07	7610097.rs2154317				1660243.rs11647174	1660243	chr15	98980540	rs11647174	chr16	89958538	1.47e-17	0.509099	0	24	MC1R	FAM169B	0
7610097	chr3	4358618	rs12042464	5.57e-23	7610097.rs12042464				1660243.rs62052212	1660243	chr15	98980540	rs62052212	chr16	89981960	1.47e-17	0.509099	0	24	MC1R	FAM169B	0
7610097	chr3	4358618	rs12043581	4.93e-23	7610097.rs12043581				1660243.rs2228479	1660243	chr15	98980540	rs2228479	chr16	89985940	1.47e-17	0.509099	0	24	MC1R	FAM169B	0
7610097	chr3	4358618	rs12725272	2.71e-07	7610097.rs12725272				1660243.rs11648433	1660243	chr15	98980540	rs11648433	chr16	89965055	1.47e-17	0.509097	0	24	MC1R	FAM169B	0
7610097	chr3	4358618	chr1:41790547:I	5.77e-21	7610097.chr1:41790547:I				1660243.rs62052186	1660243	chr15	98980540	rs62052186	chr16	89969567	1.47e-17	0.509094	0	24	MC1R	FAM169B	0
7610097	chr3	4358618	rs6681557	2.7e-07	7610097.rs6681557				1660243.rs62056103	1660243	chr15	98980540	rs62056103	chr16	89942781	1.68e-17	0.508303	0	24	MC1R	FAM169B	0
7610097	chr3	4358618	rs12037129	4.93e-23	7610097.rs12037129				1660243.rs12600051	1660243	chr15	98980540	rs12600051	chr16	89992072	2.02e-17	0.507215	0	24	MC1R	FAM169B	0
7610097	chr3	4358618	rs17362424	7.52e-22	7610097.rs17362424				1660243.chr16:89939852:I	1660243	chr15	98980540	chr16:89939852:I	chr16	89939852	2.03e-17	0.507163	0	24	MC1R	FAM169B	0
7610097	chr3	4358618	rs72667608	4.87e-23	7610097.rs72667608				1660243.rs62056100	1660243	chr15	98980540	rs62056100	chr16	89939753	2.12e-17	0.506925	0	24	MC1R	FAM169B	0
7610097	chr3	4358618	rs72667610	4.86e-23	7610097.rs72667610				1660243.chr16:89937526:D	1660243	chr15	98980540	chr16:89937526:D	chr16	89937526	5.04e-17	0.501706	0	24	MC1R	FAM169B	0
7610097	chr3	4358618	rs35410722	4.66e-23	7610097.rs35410722				1660243.rs11641897	1660243	chr15	98980540	rs11641897	chr16	89927265	6.24e-17	0.50041	0	24	MC1R	FAM169B	0
7610097	chr3	4358618	rs34539673	4.28e-23	7610097.rs34539673				1660243.rs62056090	1660243	chr15	98980540	rs62056090	chr16	89930087	7.33e-17	0.49943	0	24	MC1R	FAM169B	0
7610097	chr3	4358618	rs12027080	2.84e-07	7610097.rs12027080				1660243.rs62056097	1660243	chr15	98980540	rs62056097	chr16	89933420	9.42e-17	0.497893	0	24	MC1R	FAM169B	0
7610097	chr3	4358618	chr1:41808814:D	1.44e-23	7610097.chr1:41808814:D				1660243.chr16:89916879:I	1660243	chr15	98980540	chr16:89916879:I	chr16	89916879	1.05e-16	0.49722	0	24	MC1R	FAM169B	0
7610097	chr3	4358618	rs12757611	1.44e-23	7610097.rs12757611				1660243.rs12598737	1660243	chr15	98980540	rs12598737	chr16	89920957	1.16e-16	0.496612	0	24	MC1R	FAM169B	0
7610097	chr3	4358618	rs12048808	3.02e-22	7610097.rs12048808				1660243.rs62056087	1660243	chr15	98980540	rs62056087	chr16	89920383	1.21e-16	0.496372	0	24	MC1R	FAM169B	0
7610097	chr3	4358618	rs12022655	1.88e-23	7610097.rs12022655				1660243.rs57267516	1660243	chr15	98980540	rs57267516	chr16	89903552	1.31e-16	0.495864	0	24	MC1R	FAM169B	0
7610097	chr3	4358618	rs12024263	2.73e-23	7610097.rs12024263				1660243.rs7186976	1660243	chr15	98980540	rs7186976	chr16	89961593	2.01e-16	0.493193	0	24	MC1R	FAM169B	0
7610097	chr3	4358618	chr1:41825141:I	3.71e-23	7610097.chr1:41825141:I				1660243.rs62054609	1660243	chr15	98980540	rs62054609	chr16	89816569	2.22e-16	0.492575	0	24	MC1R	FAM169B	0
7610097	chr3	4358618	rs56053787	5.31e-09	7610097.rs56053787				1660243.rs1061647	1660243	chr15	98980540	rs1061647	chr16	89806063	2.32e-16	0.492312	0	24	MC1R	FAM169B	0
840187	chr1	160914872	rs34293278	8.52e-07	840187.rs34293278				1660243.rs11648689	1660243	chr15	98980540	rs11648689	chr16	89806732	2.32e-16	0.492312	0	24	MC1R	FAM169B	0
840187	chr1	160914872	rs11581094	7.76e-07	840187.rs11581094				1660243.rs11649162	1660243	chr15	98980540	rs11649162	chr16	89807131	2.32e-16	0.492312	0	24	MC1R	FAM169B	0
840187	chr1	160914872	rs3738498	8.79e-07	840187.rs3738498				1660243.rs11639788	1660243	chr15	98980540	rs11639788	chr16	89807543	2.32e-16	0.492312	0	24	MC1R	FAM169B	0
840187	chr1	160914872	rs71654257	8.41e-07	840187.rs71654257				1660243.rs11640188	1660243	chr15	98980540	rs11640188	chr16	89807732	2.32e-16	0.492312	0	24	MC1R	FAM169B	0
840187	chr1	160914872	rs3738502	7.56e-07	840187.rs3738502				1660243.rs11640209	1660243	chr15	98980540	rs11640209	chr16	89807828	2.32e-16	0.492312	0	24	MC1R	FAM169B	0
840187	chr1	160914872	rs3738503	6.17e-07	840187.rs3738503				1660243.rs34420680	1660243	chr15	98980540	rs34420680	chr16	89809171	2.32e-16	0.492312	0	24	MC1R	FAM169B	0
7320377	chr19	3474614	rs2069385	3.57e-07	7320377.rs2069385				1660243.chr16:89809547:D	1660243	chr15	98980540	chr16:89809547:D	chr16	89809547	2.32e-16	0.492312	0	24	MC1R	FAM169B	0
50685	chr2	118940785	rs2286245	7.03e-11	50685.rs2286245				1660243.rs17233664	1660243	chr15	98980540	rs17233664	chr16	89810628	2.32e-16	0.492312	0	24	MC1R	FAM169B	0
7320377	chr19	3474614	rs34087138	5.91e-07	7320377.rs34087138				1660243.rs2074904	1660243	chr15	98980540	rs2074904	chr16	89811546	2.32e-16	0.492312	0	24	MC1R	FAM169B	0
730561	chr1	17939612	rs2780293	9.91e-07	730561.rs2780293				1660243.rs2074903	1660243	chr15	98980540	rs2074903	chr16	89811663	2.32e-16	0.492312	0	24	MC1R	FAM169B	0
2120161	chr9	138387188	rs185478810	1.47e-07	2120161.rs185478810				1660243.rs62054601	1660243	chr15	98980540	rs62054601	chr16	89811751	2.32e-16	0.492312	0	24	MC1R	FAM169B	0
2120161	chr9	138387188	rs80205519	7.28e-08	2120161.rs80205519				1660243.rs1800355	1660243	chr15	98980540	rs1800355	chr16	89813194	2.32e-16	0.492312	0	24	MC1R	FAM169B	0
2470528	chr9	138387280	rs80205519	1.02e-07	2470528.rs80205519				1660243.rs11641147	1660243	chr15	98980540	rs11641147	chr16	89813589	2.32e-16	0.492312	0	24	MC1R	FAM169B	0
2120161	chr9	138387188	chr1:57838262:I	7.08e-08	2120161.chr1:57838262:I				1660243.rs17233567	1660243	chr15	98980540	rs17233567	chr16	89813821	2.32e-16	0.492312	0	24	MC1R	FAM169B	0
2470528	chr9	138387280	chr1:57838262:I	1.08e-07	2470528.chr1:57838262:I				1660243.rs17227085	1660243	chr15	98980540	rs17227085	chr16	89815321	2.32e-16	0.492312	0	24	MC1R	FAM169B	0
2350274	chr16	31540044	rs12126498	2.49e-07	2350274.rs12126498				1660243.rs17232910	1660243	chr15	98980540	rs17232910	chr16	89839766	2.32e-16	-0.492312	0	24	MC1R	FAM169B	0
50685	chr2	118940785	rs12094532	2.98e-07	50685.rs12094532				1660243.rs17227064	1660243	chr15	98980540	rs17227064	chr16	89816314	2.32e-16	0.492306	0	24	MC1R	FAM169B	0
2710735	chr17	17398007	rs77693846	2.71e-08	2710735.rs77693846				1660243.rs17227057	1660243	chr15	98980540	rs17227057	chr16	89816333	2.32e-16	0.492306	0	24	MC1R	FAM169B	0
3990010	chr1	79109923	rs17097219	4.37e-07	3990010.rs17097219				1660243.rs1800344	1660243	chr15	98980540	rs1800344	chr16	89816367	2.32e-16	0.492306	0	24	MC1R	FAM169B	0
3990010	chr1	79109923	rs4314863	4.87e-07	3990010.rs4314863				1660243.rs17233455	1660243	chr15	98980540	rs17233455	chr16	89816407	2.32e-16	0.492299	0	24	MC1R	FAM169B	0
3990010	chr1	79109923	rs12024848	5.48e-07	3990010.rs12024848				1660243.rs17233448	1660243	chr15	98980540	rs17233448	chr16	89816424	2.32e-16	0.492299	0	24	MC1R	FAM169B	0
3990010	chr1	79109923	rs7514810	6.08e-07	3990010.rs7514810				1660243.rs17233441	1660243	chr15	98980540	rs17233441	chr16	89817998	2.32e-16	0.492293	0	24	MC1R	FAM169B	0
3990010	chr1	79109923	rs4077429	6.08e-07	3990010.rs4077429				1660243.rs9282681	1660243	chr15	98980540	rs9282681	chr16	89805914	2.34e-16	0.492259	0	24	MC1R	FAM169B	0
3990010	chr1	79109923	rs4077430	6.08e-07	3990010.rs4077430				1660243.rs117675822	1660243	chr15	98980540	rs117675822	chr16	89919081	2.46e-16	0.491939	0	24	MC1R	FAM169B	0
1990110	chr6	30119892	rs507956	3.76e-07	1990110.rs507956				1660243.rs12597296	1660243	chr15	98980540	rs12597296	chr16	89822331	2.82e-16	0.491086	0	24	MC1R	FAM169B	0
5270541	chr15	64820974	rs1154909	2.38e-07	5270541.rs1154909				1660243.rs78331410	1660243	chr15	98980540	rs78331410	chr16	89917775	3.46e-16	0.489803	0	24	MC1R	FAM169B	0
5270541	chr15	64820974	rs17092314	1.55e-07	5270541.rs17092314				1660243.rs17233868	1660243	chr15	98980540	rs17233868	chr16	89803629	3.61e-16	0.489519	0	24	MC1R	FAM169B	0
5270541	chr15	64820974	rs12024008	1.55e-07	5270541.rs12024008				1660243.rs3743855	1660243	chr15	98980540	rs3743855	chr16	89913816	3.7e-16	0.489377	0	24	MC1R	FAM169B	0
5270541	chr15	64820974	rs12033161	1.5e-07	5270541.rs12033161				1660243.rs62056069	1660243	chr15	98980540	rs62056069	chr16	89912000	3.74e-16	0.489312	0	24	MC1R	FAM169B	0
360168	chr22	39824061	rs341025	4.47e-07	360168.rs341025				1660243.rs3785281	1660243	chr15	98980540	rs3785281	chr16	89824263	3.76e-16	0.489272	0	24	MC1R	FAM169B	0
2360273	chr2	230900228	rs78428951	5.29e-07	2360273.rs78428951				1660243.rs74251570	1660243	chr15	98980540	rs74251570	chr16	89910068	3.88e-16	0.489068	0	24	MC1R	FAM169B	0
2360273	chr2	230900228	chr1:79870006:D	1.42e-07	2360273.chr1:79870006:D				1660243.rs62056068	1660243	chr15	98980540	rs62056068	chr16	89909737	3.91e-16	0.489027	0	24	MC1R	FAM169B	0
2230519	chr19	46970110	rs11161835	4.72e-07	2230519.rs11161835				1660243.rs12598316	1660243	chr15	98980540	rs12598316	chr16	89916600	3.96e-16	0.48895	0	24	MC1R	FAM169B	0
2230519	chr19	46970110	rs2390094	4.03e-07	2230519.rs2390094				1660243.rs62056066	1660243	chr15	98980540	rs62056066	chr16	89906563	4.17e-16	0.488616	0	24	MC1R	FAM169B	0
2230519	chr19	46970110	rs969787	5.61e-07	2230519.rs969787				1660243.chr16:89906320:D	1660243	chr15	98980540	chr16:89906320:D	chr16	89906320	4.21e-16	0.488557	0	24	MC1R	FAM169B	0
2230519	chr19	46970110	rs969789	3.64e-07	2230519.rs969789				1660243.rs62056065	1660243	chr15	98980540	rs62056065	chr16	89905115	4.32e-16	0.488396	0	24	MC1R	FAM169B	0
2230519	chr19	46970110	rs969790	5.62e-07	2230519.rs969790				1660243.rs62056064	1660243	chr15	98980540	rs62056064	chr16	89903843	4.43e-16	0.488228	0	24	MC1R	FAM169B	0
840187	chr1	160914872	rs76851530	4.57e-13	840187.rs76851530				1660243.rs17226980	1660243	chr15	98980540	rs17226980	chr16	89825065	4.46e-16	0.488197	0	24	MC1R	FAM169B	0
840187	chr1	160914872	rs79899008	5.23e-13	840187.rs79899008				1660243.rs62056063	1660243	chr15	98980540	rs62056063	chr16	89903680	4.47e-16	0.488181	0	24	MC1R	FAM169B	0
840187	chr1	160914872	rs12136752	2.02e-08	840187.rs12136752				1660243.rs2286393	1660243	chr15	98980540	rs2286393	chr16	89809548	4.61e-16	0.487984	0	24	MC1R	FAM169B	0
840187	chr1	160914872	rs10801870	5.4e-13	840187.rs10801870				1660243.rs17226973	1660243	chr15	98980540	rs17226973	chr16	89825248	4.62e-16	0.48796	0	24	MC1R	FAM169B	0
840187	chr1	160914872	rs10801871	5.4e-13	840187.rs10801871				1660243.rs17226966	1660243	chr15	98980540	rs17226966	chr16	89825338	4.71e-16	0.48784	0	24	MC1R	FAM169B	0
840187	chr1	160914872	rs79085226	1.24e-10	840187.rs79085226				1660243.rs62056061	1660243	chr15	98980540	rs62056061	chr16	89901767	4.93e-16	0.48755	0	24	MC1R	FAM169B	0
840187	chr1	160914872	rs12132669	1.24e-10	840187.rs12132669				1660243.rs62054257	1660243	chr15	98980540	rs62054257	chr16	89900195	5.13e-16	0.487296	0	24	MC1R	FAM169B	0
840187	chr1	160914872	rs1873301	2.02e-08	840187.rs1873301				1660243.rs3819574	1660243	chr15	98980540	rs3819574	chr16	89826630	6.26e-16	0.486035	0	24	MC1R	FAM169B	0
840187	chr1	160914872	rs12121005	2.02e-08	840187.rs12121005				1660243.rs2074963	1660243	chr15	98980540	rs2074963	chr16	89877269	6.66e-16	0.485638	0	24	MC1R	FAM169B	0
840187	chr1	160914872	rs12134683	1.99e-08	840187.rs12134683				1660243.rs35256109	1660243	chr15	98980540	rs35256109	chr16	89879837	7.02e-16	0.4853	0	24	MC1R	FAM169B	0
840187	chr1	160914872	rs12123897	1.99e-08	840187.rs12123897				1660243.rs62054253	1660243	chr15	98980540	rs62054253	chr16	89896932	7.23e-16	0.485111	0	24	MC1R	FAM169B	0
840187	chr1	160914872	rs75721277	1.98e-08	840187.rs75721277				1660243.rs62054252	1660243	chr15	98980540	rs62054252	chr16	89896834	7.3e-16	0.485049	0	24	MC1R	FAM169B	0
840187	chr1	160914872	rs12134814	1.28e-08	840187.rs12134814				1660243.rs2239356	1660243	chr15	98980540	rs2239356	chr16	89827239	7.42e-16	0.484948	0	24	MC1R	FAM169B	0
840187	chr1	160914872	rs75849859	1.28e-08	840187.rs75849859				1660243.rs2239357	1660243	chr15	98980540	rs2239357	chr16	89827251	7.44e-16	0.484931	0	24	MC1R	FAM169B	0
840187	chr1	160914872	rs76800041	1.18e-10	840187.rs76800041				1660243.rs2239358	1660243	chr15	98980540	rs2239358	chr16	89827330	7.65e-16	0.484748	0	24	MC1R	FAM169B	0
840187	chr1	160914872	rs12129640	1.13e-10	840187.rs12129640				1660243.rs78001663	1660243	chr15	98980540	rs78001663	chr16	89896331	7.74e-16	0.484676	0	24	MC1R	FAM169B	0
840187	chr1	160914872	chr1:88184076:D	1.17e-10	840187.chr1:88184076:D				1660243.rs77847775	1660243	chr15	98980540	rs77847775	chr16	89896243	7.81e-16	0.48462	0	24	MC1R	FAM169B	0
840187	chr1	160914872	rs7514222	1.09e-10	840187.rs7514222				1660243.rs79244293	1660243	chr15	98980540	rs79244293	chr16	89896220	7.82e-16	0.484609	0	24	MC1R	FAM169B	0
840187	chr1	160914872	rs7514227	1.09e-10	840187.rs7514227				1660243.rs11644526	1660243	chr15	98980540	rs11644526	chr16	89898660	8.9e-16	0.48378	0	24	MC1R	FAM169B	0
840187	chr1	160914872	rs114757088	1.05e-10	840187.rs114757088				1660243.rs2293584	1660243	chr15	98980540	rs2293584	chr16	89888686	8.99e-16	0.483714	0	24	MC1R	FAM169B	0
840187	chr1	160914872	rs79808539	8.63e-11	840187.rs79808539				1660243.rs57071566	1660243	chr15	98980540	rs57071566	chr16	89889327	9.19e-16	0.483574	0	24	MC1R	FAM169B	0
7320377	chr19	3474614	rs305217	4.31e-07	7320377.rs305217				1660243.rs12599561	1660243	chr15	98980540	rs12599561	chr16	89894358	9.61e-16	0.483283	0	24	MC1R	FAM169B	0
7320377	chr19	3474614	rs79701864	2.27e-07	7320377.rs79701864				1660243.rs17233253	1660243	chr15	98980540	rs17233253	chr16	89828437	9.77e-16	0.483179	0	24	MC1R	FAM169B	0
7320377	chr19	3474614	chr1:89341758:I	4.52e-07	7320377.chr1:89341758:I				1660243.rs17226841	1660243	chr15	98980540	rs17226841	chr16	89828484	9.85e-16	0.483124	0	24	MC1R	FAM169B	0
7320377	chr19	3474614	rs4528095	4.52e-07	7320377.rs4528095				1660243.rs62054251	1660243	chr15	98980540	rs62054251	chr16	89892080	9.92e-16	0.483079	0	24	MC1R	FAM169B	0
1050168	chr20	43804709	rs75584119	1.05e-07	1050168.rs75584119				1660243.rs78530336	1660243	chr15	98980540	rs78530336	chr16	89899055	1.1e-15	0.482406	0	24	MC1R	FAM169B	0
2120161	chr9	138387188	rs78335476	4.86e-07	2120161.rs78335476				1660243.rs17233497	1660243	chr15	98980540	rs17233497	chr16	89815152	1.1e-15	0.482397	0	24	MC1R	FAM169B	0
2120161	chr9	138387188	rs17426562	9.55e-07	2120161.rs17426562				1660243.chr16:89815397:D	1660243	chr15	98980540	chr16:89815397:D	chr16	89815397	1.43e-15	0.480724	0.000674764	24	MC1R	FAM169B	0
840187	chr1	160914872	rs17429262	2.19e-07	840187.rs17429262				1660243.rs17177891	1660243	chr15	98980540	rs17177891	chr16	89799950	1.43e-15	0.480711	0.000674309	24	MC1R	FAM169B	0
3990010	chr1	79109923	rs1157148	2.05e-08	3990010.rs1157148				1660243.rs74542234	1660243	chr15	98980540	rs74542234	chr16	89940608	1.62e-15	0.4799	0.000665336	24	MC1R	FAM169B	0
2120161	chr9	138387188	rs115841294	1.1e-11	2120161.rs115841294				1660243.rs17232735	1660243	chr15	98980540	rs17232735	chr16	89849104	1.67e-15	0.479716	0.000662252	24	MC1R	FAM169B	0
2470528	chr9	138387280	rs115841294	2.62e-07	2470528.rs115841294				1660243.rs11076619	1660243	chr15	98980540	rs11076619	chr16	89831243	1.9e-15	0.478846	0.000648088	24	MC1R	FAM169B	0
2120161	chr9	138387188	rs114313102	1.09e-11	2120161.rs114313102				1660243.rs62053701	1660243	chr15	98980540	rs62053701	chr16	89860584	1.91e-15	0.478835	0.000647668	24	MC1R	FAM169B	0
2470528	chr9	138387280	rs114313102	2.64e-07	2470528.rs114313102				1660243.rs62052660	1660243	chr15	98980540	rs62052660	chr16	89847420	1.98e-15	0.478578	0.000646831	24	MC1R	FAM169B	0
2120161	chr9	138387188	rs2298116	2.23e-08	2120161.rs2298116				1660243.rs11649501	1660243	chr15	98980540	rs11649501	chr16	89850957	1.98e-15	0.478578	0.000646412	24	MC1R	FAM169B	0
2470528	chr9	138387280	rs2298116	3.98e-07	2470528.rs2298116				1660243.rs11649510	1660243	chr15	98980540	rs11649510	chr16	89851004	1.98e-15	0.478578	0.000645995	24	MC1R	FAM169B	0
2120161	chr9	138387188	rs79247538	4.58e-08	2120161.rs79247538				1660243.rs17232630	1660243	chr15	98980540	rs17232630	chr16	89851179	1.98e-15	0.478578	0.000645578	24	MC1R	FAM169B	0
2470528	chr9	138387280	rs79247538	2.05e-07	2470528.rs79247538				1660243.chr16:89845178:I	1660243	chr15	98980540	chr16:89845178:I	chr16	89845178	1.99e-15	0.478569	0.000645161	24	MC1R	FAM169B	0
2120161	chr9	138387188	rs11802453	1.32e-07	2120161.rs11802453				1660243.rs2302162	1660243	chr15	98980540	rs2302162	chr16	89845287	1.99e-15	0.478569	0.000644745	24	MC1R	FAM169B	0
2470528	chr9	138387280	rs11802453	8.74e-07	2470528.rs11802453				1660243.rs11076620	1660243	chr15	98980540	rs11076620	chr16	89831520	2.02e-15	0.478455	0.000642261	24	MC1R	FAM169B	0
2120161	chr9	138387188	rs35620392	1.03e-07	2120161.rs35620392				1660243.rs12600151	1660243	chr15	98980540	rs12600151	chr16	89831558	2.04e-15	0.478411	0.000641437	24	MC1R	FAM169B	0
2470528	chr9	138387280	rs35620392	7.03e-07	2470528.rs35620392				1660243.rs12600047	1660243	chr15	98980540	rs12600047	chr16	89831630	2.05e-15	0.478367	0.000641026	24	MC1R	FAM169B	0
2120161	chr9	138387188	rs75309070	1.33e-07	2120161.rs75309070				1660243.rs17233176	1660243	chr15	98980540	rs17233176	chr16	89832751	2.1e-15	0.478213	0.00063012	24	MC1R	FAM169B	0
2470528	chr9	138387280	rs75309070	8.98e-07	2470528.rs75309070				1660243.rs11645916	1660243	chr15	98980540	rs11645916	chr16	89835234	2.1e-15	0.478213	0.000629723	24	MC1R	FAM169B	0
2120161	chr9	138387188	rs17025426	5.01e-07	2120161.rs17025426				1660243.rs17226666	1660243	chr15	98980540	rs17226666	chr16	89835401	2.1e-15	0.478213	0.000629327	24	MC1R	FAM169B	0
2470528	chr9	138387280	rs17025426	9.26e-07	2470528.rs17025426				1660243.rs11076624	1660243	chr15	98980540	rs11076624	chr16	89855749	2.1e-15	0.478213	0.000628931	24	MC1R	FAM169B	0
2120161	chr9	138387188	rs79646200	5.01e-07	2120161.rs79646200				1660243.rs2238531	1660243	chr15	98980540	rs2238531	chr16	89856217	2.1e-15	0.478213	0.000628536	24	MC1R	FAM169B	0
2470528	chr9	138387280	rs79646200	9.26e-07	2470528.rs79646200				1660243.rs62052714	1660243	chr15	98980540	rs62052714	chr16	89857180	2.1e-15	0.478213	0.000628141	24	MC1R	FAM169B	0
2120161	chr9	138387188	rs75391255	5.01e-07	2120161.rs75391255				1660243.rs11646374	1660243	chr15	98980540	rs11646374	chr16	89857935	2.1e-15	0.478213	0.000627746	24	MC1R	FAM169B	0
2470528	chr9	138387280	rs75391255	9.26e-07	2470528.rs75391255				1660243.rs1800331	1660243	chr15	98980540	rs1800331	chr16	89858417	2.1e-15	0.478213	0.000627353	24	MC1R	FAM169B	0
2120161	chr9	138387188	rs56778419	4.88e-07	2120161.rs56778419				1660243.rs11076621	1660243	chr15	98980540	rs11076621	chr16	89837927	2.1e-15	0.478211	0.000626959	24	MC1R	FAM169B	0
2470528	chr9	138387280	rs56778419	9.09e-07	2470528.rs56778419				1660243.rs11076622	1660243	chr15	98980540	rs11076622	chr16	89837951	2.1e-15	0.478211	0.000626566	24	MC1R	FAM169B	0
2470528	chr9	138387280	rs17025455	7.19e-07	2470528.rs17025455				1660243.rs11646766	1660243	chr15	98980540	rs11646766	chr16	89838578	2.1e-15	0.47821	0.000626174	24	MC1R	FAM169B	0
1990110	chr6	30119892	rs11102084	6.05e-07	1990110.rs11102084				1660243.rs17226428	1660243	chr15	98980540	rs17226428	chr16	89842884	2.1e-15	0.478208	0.000625782	24	MC1R	FAM169B	0
2120161	chr9	138387188	rs111492374	2.85e-10	2120161.rs111492374				1660243.rs11641552	1660243	chr15	98980540	rs11641552	chr16	89838700	2.1e-15	0.478196	0.000625391	24	MC1R	FAM169B	0
2470528	chr9	138387280	rs111492374	3.5e-07	2470528.rs111492374				1660243.rs11076623	1660243	chr15	98980540	rs11076623	chr16	89844120	2.1e-15	0.478194	0.000625	24	MC1R	FAM169B	0
840685	chr2	113587653	rs74764444	1.15e-07	840685.rs74764444				1660243.rs1800339	1660243	chr15	98980540	rs1800339	chr16	89839637	2.13e-15	0.478103	0.000621891	24	MC1R	FAM169B	0
2120161	chr9	138387188	rs35046761	5.34e-07	2120161.rs35046761				1660243.rs12596934	1660243	chr15	98980540	rs12596934	chr16	89841605	2.14e-15	0.478078	0.000621504	24	MC1R	FAM169B	0
2120161	chr9	138387188	rs6665745	4.94e-07	2120161.rs6665745				1660243.rs79230516	1660243	chr15	98980540	rs79230516	chr16	89841167	2.14e-15	0.478073	0.000620347	24	MC1R	FAM169B	0
1410243	chr1	11166886	rs4970850	3.61e-15	1410243.rs4970850				1660243.rs17226512	1660243	chr15	98980540	rs17226512	chr16	89839976	2.14e-15	0.478072	0.000619963	24	MC1R	FAM169B	0
840187	chr1	160914872	rs649001	9.34e-07	840187.rs649001				1660243.rs17226498	1660243	chr15	98980540	rs17226498	chr16	89840631	2.15e-15	0.478065	0.000619579	24	MC1R	FAM169B	0
840187	chr1	160914872	rs645687	9.34e-07	840187.rs645687				1660243.rs2238527	1660243	chr15	98980540	rs2238527	chr16	89840708	2.15e-15	0.478065	0.000619195	24	MC1R	FAM169B	0
840187	chr1	160914872	rs627219	9.77e-07	840187.rs627219				1660243.rs17226519	1660243	chr15	98980540	rs17226519	chr16	89839854	2.15e-15	0.478061	0.000618812	24	MC1R	FAM169B	0
3780452	chr10	91144683	rs6663715	2.3e-07	3780452.rs6663715				1660243.rs11648881	1660243	chr15	98980540	rs11648881	chr16	89862434	2.28e-15	0.477669	0.000617665	24	MC1R	FAM169B	0
2350274	chr16	31540044	rs6663715	1.94e-13	2350274.rs6663715				1660243.chr16:89974729:D	1660243	chr15	98980540	chr16:89974729:D	chr16	89974729	2.29e-15	0.477643	0.000617284	24	MC1R	FAM169B	0
4180768	chrX	55035550	rs6663715	1.87e-09	4180768.rs6663715				1660243.rs57940434	1660243	chr15	98980540	rs57940434	chr16	89975496	2.39e-15	0.477359	0.000616903	24	MC1R	FAM169B	0
3780452	chr10	91144683	rs2369608	2.3e-07	3780452.rs2369608				1660243.rs62052189	1660243	chr15	98980540	rs62052189	chr16	89975555	2.39e-15	0.477359	0.000616523	24	MC1R	FAM169B	0
2350274	chr16	31540044	rs2369608	1.94e-13	2350274.rs2369608				1660243.rs57492102	1660243	chr15	98980540	rs57492102	chr16	89975572	2.39e-15	0.477359	0.000616143	24	MC1R	FAM169B	0
4180768	chrX	55035550	rs2369608	1.87e-09	4180768.rs2369608				1660243.chr16:89970753:I	1660243	chr15	98980540	chr16:89970753:I	chr16	89970753	2.5e-15	0.477049	0.000615006	24	MC1R	FAM169B	0
3780452	chr10	91144683	rs2147474	2.3e-07	3780452.rs2147474				1660243.rs62052187	1660243	chr15	98980540	rs62052187	chr16	89973071	2.55e-15	0.476931	0.000613874	24	MC1R	FAM169B	0
2350274	chr16	31540044	rs2147474	1.94e-13	2350274.rs2147474				1660243.rs2270460	1660243	chr15	98980540	rs2270460	chr16	89972416	2.59e-15	0.476825	0.00061237	24	MC1R	FAM169B	0
4180768	chrX	55035550	rs2147474	1.86e-09	4180768.rs2147474				1660243.rs62052185	1660243	chr15	98980540	rs62052185	chr16	89969254	2.77e-15	0.476391	0.000610501	24	MC1R	FAM169B	0
3780452	chr10	91144683	rs74123194	2.33e-07	3780452.rs74123194				1660243.chr16:89812851:D	1660243	chr15	98980540	chr16:89812851:D	chr16	89812851	2.85e-15	0.476188	0.000609756	24	MC1R	FAM169B	0
2350274	chr16	31540044	rs74123194	1.79e-13	2350274.rs74123194				1660243.rs62052183	1660243	chr15	98980540	rs62052183	chr16	89966921	2.92e-15	0.476043	0.000609385	24	MC1R	FAM169B	0
4180768	chrX	55035550	rs74123194	2.13e-09	4180768.rs74123194				1660243.chr16:89949564:I	1660243	chr15	98980540	chr16:89949564:I	chr16	89949564	3.08e-15	0.475682	0.000607903	24	MC1R	FAM169B	0
3780452	chr10	91144683	rs113081915	2.29e-07	3780452.rs113081915				1660243.rs34604714	1660243	chr15	98980540	rs34604714	chr16	89948985	3.19e-15	0.475456	0.000607165	24	MC1R	FAM169B	0
2350274	chr16	31540044	rs113081915	1.91e-13	2350274.rs113081915				1660243.rs75110337	1660243	chr15	98980540	rs75110337	chr16	89962635	3.2e-15	0.475443	0.000606796	24	MC1R	FAM169B	0
4180768	chrX	55035550	rs113081915	1.84e-09	4180768.rs113081915				1660243.rs11645970	1660243	chr15	98980540	rs11645970	chr16	89958118	3.27e-15	0.475293	0.000606428	24	MC1R	FAM169B	0
3780452	chr10	91144683	rs74123196	2.29e-07	3780452.rs74123196				1660243.rs11642451	1660243	chr15	98980540	rs11642451	chr16	89958127	3.27e-15	0.475293	0.000606061	24	MC1R	FAM169B	0
2350274	chr16	31540044	rs74123196	1.91e-13	2350274.rs74123196				1660243.rs62052210	1660243	chr15	98980540	rs62052210	chr16	89980158	3.28e-15	0.475279	0.000605694	24	MC1R	FAM169B	0
4180768	chrX	55035550	rs74123196	1.84e-09	4180768.rs74123196				1660243.rs2270459	1660243	chr15	98980540	rs2270459	chr16	89979851	3.28e-15	0.475272	0.000605327	24	MC1R	FAM169B	0
3780452	chr10	91144683	rs34378534	8.36e-07	3780452.rs34378534				1660243.rs17784386	1660243	chr15	98980540	rs17784386	chr16	89947457	3.41e-15	0.475008	0.000604595	24	MC1R	FAM169B	0
50685	chr2	118940785	rs116672771	8.63e-07	50685.rs116672771				1660243.rs12930056	1660243	chr15	98980540	rs12930056	chr16	89946649	3.44e-15	0.474966	0.00060423	24	MC1R	FAM169B	0
1050168	chr20	43804709	rs6682905	9.89e-07	1050168.rs6682905				1660243.rs12930606	1660243	chr15	98980540	rs12930606	chr16	89946682	3.44e-15	0.474966	0.000603865	24	MC1R	FAM169B	0
1050168	chr20	43804709	rs10917589	9.08e-07	1050168.rs10917589				1660243.rs62056110	1660243	chr15	98980540	rs62056110	chr16	89946388	3.45e-15	0.474943	0.000602773	24	MC1R	FAM169B	0
50685	chr2	118940785	rs6413877	7.81e-07	50685.rs6413877				1660243.rs72477006	1660243	chr15	98980540	rs72477006	chr16	89950299	3.45e-15	0.474929	0.00060241	24	MC1R	FAM169B	0
5690253	chr20	3065272	rs116699143	7.38e-07	5690253.rs116699143				1660243.rs12919804	1660243	chr15	98980540	rs12919804	chr16	89945369	3.54e-15	0.474757	0.000598086	24	MC1R	FAM169B	0
6580400	chr19	46969903	rs17376357	9.97e-09	6580400.rs17376357				1660243.rs76885005	1660243	chr15	98980540	rs76885005	chr16	89966668	4.36e-15	0.47339	0.00059312	24	MC1R	FAM169B	0
2230519	chr19	46970110	rs17376357	7.49e-10	2230519.rs17376357				1660243.rs11646448	1660243	chr15	98980540	rs11646448	chr16	89966357	4.39e-15	0.473339	0.000592417	24	MC1R	FAM169B	0
6580400	chr19	46969903	rs76679693	9.67e-09	6580400.rs76679693				1660243.rs4534840	1660243	chr15	98980540	rs4534840	chr16	90003359	4.54e-15	0.473117	0.000591017	24	MC1R	FAM169B	0
2230519	chr19	46970110	rs76679693	2.74e-10	2230519.rs76679693				1660243.rs11642010	1660243	chr15	98980540	rs11642010	chr16	89845111	8.01e-15	0.469312	0.00113379	24	MC1R	FAM169B	0
840187	chr1	160914872	rs12140076	4.3e-07	840187.rs12140076				1660243.chr16:89817203:I	1660243	chr15	98980540	chr16:89817203:I	chr16	89817203	9.3e-15	0.468301	0.00112297	24	MC1R	FAM169B	0
840187	chr1	160914872	rs2278944	7.08e-07	840187.rs2278944				1660243.rs62052222	1660243	chr15	98980540	rs62052222	chr16	90016228	9.64e-15	0.46806	0.0011217	24	MC1R	FAM169B	0
1050168	chr20	43804709	rs12747972	3.44e-07	1050168.rs12747972				1660243.rs79008417	1660243	chr15	98980540	rs79008417	chr16	89966696	1.07e-14	0.467344	0.00111732	24	MC1R	FAM169B	0
1050168	chr20	43804709	chr1:182674680:I	3.48e-07	1050168.chr1:182674680:I				1660243.rs62052174	1660243	chr15	98980540	rs62052174	chr16	89950901	1.28e-14	0.466153	0.00165289	24	MC1R	FAM169B	0
1050168	chr20	43804709	rs12737684	3.52e-07	1050168.rs12737684				1660243.rs62052221	1660243	chr15	98980540	rs62052221	chr16	90013420	1.93e-14	0.463339	0.00162778	24	MC1R	FAM169B	0
1050168	chr20	43804709	rs6680242	3.48e-07	1050168.rs6680242				1660243.rs7191836	1660243	chr15	98980540	rs7191836	chr16	89961597	2.09e-14	0.462767	0.00215983	24	MC1R	FAM169B	0
1050168	chr20	43804709	rs6667827	3.5e-07	1050168.rs6667827				1660243.rs11641639	1660243	chr15	98980540	rs11641639	chr16	90023405	3.08e-14	0.460082	0.00266951	24	MC1R	FAM169B	0
1050168	chr20	43804709	rs12748045	3.51e-07	1050168.rs12748045				1660243.rs62052241	1660243	chr15	98980540	rs62052241	chr16	90025320	4.25e-14	0.457847	0.00313152	24	MC1R	FAM169B	0
1050168	chr20	43804709	rs35498536	3.67e-07	1050168.rs35498536				1660243.rs62052226	1660243	chr15	98980540	rs62052226	chr16	90022137	5.26e-14	0.456354	0.00336091	24	MC1R	FAM169B	0
1050168	chr20	43804709	rs12745988	3.77e-07	1050168.rs12745988				1660243.rs76734820	1660243	chr15	98980540	rs76734820	chr16	90024228	6.51e-14	0.454849	0.00359159	24	MC1R	FAM169B	0
1050168	chr20	43804709	rs35089422	4.1e-07	1050168.rs35089422				1660243.rs62052239	1660243	chr15	98980540	rs62052239	chr16	90024866	6.63e-14	0.454721	0.0035879	24	MC1R	FAM169B	0
1050168	chr20	43804709	rs71632161	7.34e-07	1050168.rs71632161				1660243.rs62052240	1660243	chr15	98980540	rs62052240	chr16	90025135	7.16e-14	0.454169	0.00409207	24	MC1R	FAM169B	0
1050168	chr20	43804709	rs35038756	7.71e-07	1050168.rs35038756				1660243.rs7187431	1660243	chr15	98980540	rs7187431	chr16	90024900	8.44e-14	0.453006	0.00407539	24	MC1R	FAM169B	0
5310754	chr6	133003444	rs12073936	5.81e-07	5310754.rs12073936				1660243.rs7192275	1660243	chr15	98980540	rs7192275	chr16	90024899	8.44e-14	0.453002	0.00407332	24	MC1R	FAM169B	0
840187	chr1	160914872	rs4651166	2.4e-08	840187.rs4651166				1660243.rs62052225	1660243	chr15	98980540	rs62052225	chr16	90021569	8.76e-14	0.452737	0.00406298	24	MC1R	FAM169B	0
840187	chr1	160914872	rs11585443	2.49e-08	840187.rs11585443				1660243.rs36114385	1660243	chr15	98980540	rs36114385	chr16	90038369	8.9e-14	0.45263	0.00456621	24	MC1R	FAM169B	0
840187	chr1	160914872	rs74131440	3.71e-08	840187.rs74131440				1660243.rs11643147	1660243	chr15	98980540	rs11643147	chr16	90038647	8.94e-14	0.452598	0.00456158	24	MC1R	FAM169B	0
840187	chr1	160914872	rs74131441	2.49e-08	840187.rs74131441				1660243.rs11643495	1660243	chr15	98980540	rs11643495	chr16	90042268	9.31e-14	0.452304	0.00455927	24	MC1R	FAM169B	0
840187	chr1	160914872	rs16822434	2.49e-08	840187.rs16822434				1660243.rs7195226	1660243	chr15	98980540	rs7195226	chr16	90042276	9.34e-14	0.452288	0.00455696	24	MC1R	FAM169B	0
840187	chr1	160914872	rs4650651	2.49e-08	840187.rs4650651				1660243.rs12597913	1660243	chr15	98980540	rs12597913	chr16	90021685	9.34e-14	0.452284	0.00455466	24	MC1R	FAM169B	0
840187	chr1	160914872	rs78059340	2.49e-08	840187.rs78059340				1660243.rs62054571	1660243	chr15	98980540	rs62054571	chr16	90063901	9.48e-14	0.452176	0.00455235	24	MC1R	FAM169B	0
840187	chr1	160914872	rs11590701	2.49e-08	840187.rs11590701				1660243.rs4365288	1660243	chr15	98980540	rs4365288	chr16	90043882	9.51e-14	0.452158	0.00455005	24	MC1R	FAM169B	0
840187	chr1	160914872	rs16822465	2.49e-08	840187.rs16822465				1660243.rs62052249	1660243	chr15	98980540	rs62052249	chr16	90044191	9.55e-14	0.452126	0.00454775	24	MC1R	FAM169B	0
840187	chr1	160914872	rs74131456	2.49e-08	840187.rs74131456				1660243.rs75570346	1660243	chr15	98980540	rs75570346	chr16	90048080	9.8e-14	0.451945	0.00454546	24	MC1R	FAM169B	0
840187	chr1	160914872	rs4651167	2.49e-08	840187.rs4651167				1660243.rs45456401	1660243	chr15	98980540	rs45456401	chr16	90048327	9.8e-14	0.451945	0.00454316	24	MC1R	FAM169B	0
840187	chr1	160914872	rs11577140	2.49e-08	840187.rs11577140				1660243.rs62052252	1660243	chr15	98980540	rs62052252	chr16	90048379	9.8e-14	0.451945	0.00454087	24	MC1R	FAM169B	0
840187	chr1	160914872	rs11584868	2.49e-08	840187.rs11584868				1660243.rs11643288	1660243	chr15	98980540	rs11643288	chr16	90052593	1.01e-13	0.451743	0.00453858	24	MC1R	FAM169B	0
840187	chr1	160914872	rs11586822	2.49e-08	840187.rs11586822				1660243.rs4442808	1660243	chr15	98980540	rs4442808	chr16	90064622	1.03e-13	0.451581	0.00453629	24	MC1R	FAM169B	0
840187	chr1	160914872	rs74131458	2.47e-08	840187.rs74131458				1660243.rs62054574	1660243	chr15	98980540	rs62054574	chr16	90067310	1.04e-13	0.451539	0.00453172	24	MC1R	FAM169B	0
840187	chr1	160914872	rs6683985	2.46e-08	840187.rs6683985				1660243.rs62054572	1660243	chr15	98980540	rs62054572	chr16	90065941	1.04e-13	0.451527	0.00452944	24	MC1R	FAM169B	0
840187	chr1	160914872	rs114231218	3.88e-08	840187.rs114231218				1660243.rs78260644	1660243	chr15	98980540	rs78260644	chr16	90069379	1.4e-13	0.449365	0.00550275	24	MC1R	FAM169B	0
840187	chr1	160914872	rs7550633	2.48e-08	840187.rs7550633				1660243.rs62052172	1660243	chr15	98980540	rs62052172	chr16	89950230	2.29e-13	0.445817	0.006917	24	MC1R	FAM169B	0
840187	chr1	160914872	rs56299878	2.48e-08	840187.rs56299878				1660243.rs1004047	1660243	chr15	98980540	rs1004047	chr16	90053336	2.58e-13	0.444965	0.0073928	24	MC1R	FAM169B	0
840187	chr1	160914872	rs61434631	2.48e-08	840187.rs61434631				1660243.chr16:89851116:D	1660243	chr15	98980540	chr16:89851116:D	chr16	89851116	4.38e-13	0.441069	0.00920097	24	MC1R	FAM169B	0
840187	chr1	160914872	rs7528006	2.56e-08	840187.rs7528006				1660243.rs75163917	1660243	chr15	98980540	rs75163917	chr16	90081032	4.48e-13	0.440904	0.00919207	24	MC1R	FAM169B	0
840187	chr1	160914872	rs55758411	2.49e-08	840187.rs55758411				1660243.rs2270461	1660243	chr15	98980540	rs2270461	chr16	89972345	5.04e-13	0.440025	0.00985577	24	MC1R	FAM169B	0
840187	chr1	160914872	rs58194873	2.49e-08	840187.rs58194873				1660243.rs11642428	1660243	chr15	98980540	rs11642428	chr16	89971909	5.09e-13	0.439959	0.00982271	24	MC1R	FAM169B	0
840187	chr1	160914872	rs6424924	4.49e-08	840187.rs6424924				1660243.rs10153196	1660243	chr15	98980540	rs10153196	chr16	89967397	5.49e-13	0.439399	0.0100143	24	MC1R	FAM169B	0
840187	chr1	160914872	rs57329864	2.46e-08	840187.rs57329864				1660243.rs62052184	1660243	chr15	98980540	rs62052184	chr16	89967217	5.5e-13	0.439374	0.0100095	24	MC1R	FAM169B	0
840187	chr1	160914872	rs1327148	2.43e-08	840187.rs1327148				1660243.rs62052173	1660243	chr15	98980540	rs62052173	chr16	89950739	5.6e-13	0.439243	0.01	24	MC1R	FAM169B	0
840187	chr1	160914872	rs17513980	2.37e-08	840187.rs17513980				1660243.rs11647746	1660243	chr15	98980540	rs11647746	chr16	89806343	5.77e-13	0.439027	0.0104612	24	MC1R	FAM169B	0
840187	chr1	160914872	rs11582804	2.32e-08	840187.rs11582804				1660243.rs11644967	1660243	chr15	98980540	rs11644967	chr16	89806614	5.77e-13	0.439018	0.0104563	24	MC1R	FAM169B	0
840187	chr1	160914872	rs17573476	5.1e-08	840187.rs17573476				1660243.rs11649210	1660243	chr15	98980540	rs11649210	chr16	89807233	5.78e-13	0.439009	0.0104513	24	MC1R	FAM169B	0
840187	chr1	160914872	rs115969651	5.6e-08	840187.rs115969651				1660243.rs9282682	1660243	chr15	98980540	rs9282682	chr16	89805794	5.8e-13	0.438988	0.0104463	24	MC1R	FAM169B	0
1770546	chr2	216214259	rs11589235	8.48e-07	1770546.rs11589235				1660243.rs62054583	1660243	chr15	98980540	rs62054583	chr16	90084370	5.96e-13	0.438782	0.0104265	24	MC1R	FAM169B	0
1770546	chr2	216214259	rs6679923	9.47e-07	1770546.rs6679923				1660243.rs9806913	1660243	chr15	98980540	rs9806913	chr16	89953773	6.05e-13	0.43867	0.0104068	24	MC1R	FAM169B	0
1770546	chr2	216214259	rs58919897	9.18e-07	1770546.rs58919897				1660243.rs4287569	1660243	chr15	98980540	rs4287569	chr16	89957815	6.05e-13	0.43867	0.0104019	24	MC1R	FAM169B	0
1770546	chr2	216214259	rs4648308	9.34e-07	1770546.rs4648308				1660243.rs7196840	1660243	chr15	98980540	rs7196840	chr16	89959647	6.05e-13	0.43867	0.010397	24	MC1R	FAM169B	0
4540682	chr19	748236	chr1:186938062:I	3.3e-07	4540682.chr1:186938062:I				1660243.rs7199685	1660243	chr15	98980540	rs7199685	chr16	89959805	6.05e-13	0.43867	0.0103921	24	MC1R	FAM169B	0
7320377	chr19	3474614	rs12024192	2.49e-07	7320377.rs12024192				1660243.rs79432600	1660243	chr15	98980540	rs79432600	chr16	90080947	6.72e-13	0.437887	0.0108286	24	MC1R	FAM169B	0
7320377	chr19	3474614	rs12035455	3.34e-08	7320377.rs12035455				1660243.rs2293586	1660243	chr15	98980540	rs2293586	chr16	89962394	6.75e-13	0.43785	0.0110484	24	MC1R	FAM169B	0
7320377	chr19	3474614	rs12027666	3.34e-08	7320377.rs12027666				1660243.rs12709092	1660243	chr15	98980540	rs12709092	chr16	89797337	7.11e-13	-0.437466	0.011257	24	MC1R	FAM169B	0
7320377	chr19	3474614	rs10453830	3.34e-08	7320377.rs10453830				1660243.rs79690969	1660243	chr15	98980540	rs79690969	chr16	90076227	7.2e-13	0.437368	0.0117206	24	MC1R	FAM169B	0
7320377	chr19	3474614	rs12029009	3.34e-08	7320377.rs12029009				1660243.chr16:89966605:I	1660243	chr15	98980540	chr16:89966605:I	chr16	89966605	7.6e-13	0.436969	0.0116877	24	MC1R	FAM169B	0
7320377	chr19	3474614	rs4134390	3.32e-08	7320377.rs4134390				1660243.rs73276534	1660243	chr15	98980540	rs73276534	chr16	89950557	7.84e-13	0.436734	0.0121382	24	MC1R	FAM169B	0
7320377	chr19	3474614	rs1463340	3.29e-08	7320377.rs1463340				1660243.rs9922515	1660243	chr15	98980540	rs9922515	chr16	89954138	8.41e-13	0.436203	0.0121212	24	MC1R	FAM169B	0
7320377	chr19	3474614	chr1:191117107:D	3.27e-08	7320377.chr1:191117107:D				1660243.rs61734731	1660243	chr15	98980540	rs61734731	chr16	90106746	8.92e-13	0.435765	0.0125523	24	MC1R	FAM169B	0
7320377	chr19	3474614	rs12021639	2.17e-07	7320377.rs12021639				1660243.rs3212346	1660243	chr15	98980540	rs3212346	chr16	89982358	9.15e-13	0.435573	0.012529	24	MC1R	FAM169B	0
7320377	chr19	3474614	rs12045364	2.17e-07	7320377.rs12045364				1660243.rs2228478	1660243	chr15	98980540	rs2228478	chr16	89986608	9.15e-13	0.435573	0.0125232	24	MC1R	FAM169B	0
7320377	chr19	3474614	rs12024470	2.17e-07	7320377.rs12024470				1660243.rs3212371	1660243	chr15	98980540	rs3212371	chr16	89987201	9.15e-13	0.435573	0.0125174	24	MC1R	FAM169B	0
7320377	chr19	3474614	rs12041493	2.02e-07	7320377.rs12041493				1660243.rs62056104	1660243	chr15	98980540	rs62056104	chr16	89945704	1.26e-12	0.433148	0.0144731	24	MC1R	FAM169B	0
7320377	chr19	3474614	rs12041841	2.03e-07	7320377.rs12041841				1660243.rs28423043	1660243	chr15	98980540	rs28423043	chr16	90107377	1.45e-12	0.432062	0.0152878	24	MC1R	FAM169B	0
7320377	chr19	3474614	rs12562978	5.41e-07	7320377.rs12562978				1660243.rs8044906	1660243	chr15	98980540	rs8044906	chr16	89969603	1.59e-12	0.431374	0.015646	24	MC1R	FAM169B	0
840685	chr2	113587653	rs12728560	9.37e-07	840685.rs12728560				1660243.rs3743816	1660243	chr15	98980540	rs3743816	chr16	90110789	1.59e-12	0.431373	0.015639	24	MC1R	FAM169B	0
840187	chr1	160914872	rs61831037	6.32e-08	840187.rs61831037				1660243.rs3743818	1660243	chr15	98980540	rs3743818	chr16	90110681	1.62e-12	0.431257	0.015625	24	MC1R	FAM169B	0
840685	chr2	113587653	rs10919988	2.84e-07	840685.rs10919988				1660243.rs3169375	1660243	chr15	98980540	rs3169375	chr16	90110279	1.74e-12	0.430715	0.0159574	24	MC1R	FAM169B	0
840685	chr2	113587653	rs4448543	1.15e-10	840685.rs4448543				1660243.rs77632445	1660243	chr15	98980540	rs77632445	chr16	90083021	1.82e-12	0.430361	0.01635	24	MC1R	FAM169B	0
840685	chr2	113587653	chr1:200617150:D	1.98e-09	840685.chr1:200617150:D				1660243.rs59145894	1660243	chr15	98980540	rs59145894	chr16	90116366	2.69e-12	0.427341	0.0189076	24	MC1R	FAM169B	0
840685	chr2	113587653	rs58787821	1.15e-10	840685.rs58787821				1660243.rs11076653	1660243	chr15	98980540	rs11076653	chr16	90074001	2.72e-12	0.427252	0.0188838	24	MC1R	FAM169B	0
840685	chr2	113587653	rs16847099	1.15e-10	840685.rs16847099				1660243.rs11076654	1660243	chr15	98980540	rs11076654	chr16	90074085	2.72e-12	0.427252	0.0188758	24	MC1R	FAM169B	0
840685	chr2	113587653	rs57155598	1.15e-10	840685.rs57155598				1660243.rs11647027	1660243	chr15	98980540	rs11647027	chr16	90074213	2.72e-12	0.427252	0.0188679	24	MC1R	FAM169B	0
840685	chr2	113587653	rs60572979	1.15e-10	840685.rs60572979				1660243.rs72477008	1660243	chr15	98980540	rs72477008	chr16	90074356	2.72e-12	0.427252	0.01886	24	MC1R	FAM169B	0
840685	chr2	113587653	rs3795634	2.54e-10	840685.rs3795634				1660243.rs4362387	1660243	chr15	98980540	rs4362387	chr16	90075226	2.72e-12	0.427252	0.0188521	24	MC1R	FAM169B	0
840685	chr2	113587653	rs3795633	2.54e-10	840685.rs3795633				1660243.rs79277195	1660243	chr15	98980540	rs79277195	chr16	90084895	2.72e-12	0.427248	0.0188442	24	MC1R	FAM169B	0
840685	chr2	113587653	rs7544724	2.56e-10	840685.rs7544724				1660243.rs143723649	1660243	chr15	98980540	rs143723649	chr16	90074303	2.74e-12	0.427207	0.0188285	24	MC1R	FAM169B	0
840685	chr2	113587653	chr1:200638533:I	2.77e-10	840685.chr1:200638533:I				1660243.rs1800358	1660243	chr15	98980540	rs1800358	chr16	89809319	3.56e-12	0.425165	0.0209704	24	MC1R	FAM169B	0
840685	chr2	113587653	rs4405157	2.54e-10	840685.rs4405157				1660243.rs17226274	1660243	chr15	98980540	rs17226274	chr16	89850170	3.58e-12	0.425116	0.0209618	24	MC1R	FAM169B	0
840685	chr2	113587653	rs11801516	2.54e-10	840685.rs11801516				1660243.rs1007932	1660243	chr15	98980540	rs1007932	chr16	89838541	3.79e-12	0.424681	0.0217213	24	MC1R	FAM169B	0
2640082	chr19	44085726	chr1:200843307:I	1.06e-07	2640082.chr1:200843307:I				1660243.rs12599205	1660243	chr15	98980540	rs12599205	chr16	89921126	3.82e-12	0.424625	0.0217035	24	MC1R	FAM169B	0
2640082	chr19	44085726	rs2292097	3.1e-07	2640082.rs2292097				1660243.rs12598757	1660243	chr15	98980540	rs12598757	chr16	89921128	3.82e-12	0.424625	0.0216946	24	MC1R	FAM169B	0
2640082	chr19	44085726	rs1983084	3.1e-07	2640082.rs1983084				1660243.rs11640734	1660243	chr15	98980540	rs11640734	chr16	89795797	5.62e-12	0.42159	0.0254879	24	MC1R	FAM169B	0
2640082	chr19	44085726	rs12401718	3.1e-07	2640082.rs12401718				1660243.rs34120897	1660243	chr15	98980540	rs34120897	chr16	89795813	5.82e-12	0.421317	0.0258758	24	MC1R	FAM169B	0
2640082	chr19	44085726	rs11806338	3.1e-07	2640082.rs11806338				1660243.rs147899617	1660243	chr15	98980540	rs147899617	chr16	90080352	6.66e-12	0.42025	0.0272943	24	MC1R	FAM169B	0
2640082	chr19	44085726	rs11799920	3.1e-07	2640082.rs11799920				1660243.rs12598556	1660243	chr15	98980540	rs12598556	chr16	90089906	7.02e-12	0.419831	0.0279858	24	MC1R	FAM169B	0
2640082	chr19	44085726	rs10800745	3.1e-07	2640082.rs10800745				1660243.rs2286392	1660243	chr15	98980540	rs2286392	chr16	89809549	7.53e-12	0.419278	0.0286837	24	MC1R	FAM169B	0
2640082	chr19	44085726	rs10920058	5.94e-07	2640082.rs10920058				1660243.rs17178299	1660243	chr15	98980540	rs17178299	chr16	90103659	7.73e-12	0.41907	0.0289969	24	MC1R	FAM169B	0
2640082	chr19	44085726	rs12028470	7.99e-07	2640082.rs12028470				1660243.rs62052244	1660243	chr15	98980540	rs62052244	chr16	90034117	9.48e-12	0.417441	0.0313589	24	MC1R	FAM169B	0
2640082	chr19	44085726	rs72746888	9.39e-07	2640082.rs72746888				1660243.rs79367624	1660243	chr15	98980540	rs79367624	chr16	90095949	1.09e-11	0.416349	0.0331407	24	MC1R	FAM169B	0
840187	chr1	160914872	chr1:203590054:D	1.72e-09	840187.chr1:203590054:D				1660243.rs2241037	1660243	chr15	98980540	rs2241037	chr16	90101827	2.17e-11	0.410759	0.0429515	24	MC1R	FAM169B	0
840187	chr1	160914872	rs56046643	9.74e-08	840187.rs56046643				1660243.rs62052250	1660243	chr15	98980540	rs62052250	chr16	90044378	3e-11	0.408101	0.0492041	24	MC1R	FAM169B	0
840187	chr1	160914872	rs76857273	9.43e-08	840187.rs76857273				1820630.rs11642267	1820630	chr4	96762342	rs11642267	chr16	89957635	1.35e-11	0.414624	0.0361905	26	MC1R	PDHA2	1
6100356	chr1	21904751	rs111340461	6.93e-07	6100356.rs111340461				1820630.rs11647174	1820630	chr4	96762342	rs11647174	chr16	89958538	1.35e-11	0.414624	0.0361767	26	MC1R	PDHA2	0
6100356	chr1	21904751	chr1:207874067:D	5.52e-07	6100356.chr1:207874067:D				1820630.rs62052212	1820630	chr4	96762342	rs62052212	chr16	89981960	1.35e-11	0.414624	0.0361629	26	MC1R	PDHA2	0
6100356	chr1	21904751	chr1:207875116:D	5.5e-07	6100356.chr1:207875116:D				1820630.rs2228479	1820630	chr4	96762342	rs2228479	chr16	89985940	1.35e-11	0.414624	0.0361492	26	MC1R	PDHA2	0
7320139	chr16	1036875	rs12095775	3.69e-08	7320139.rs12095775				1820630.rs11648433	1820630	chr4	96762342	rs11648433	chr16	89965055	1.35e-11	0.414623	0.0361354	26	MC1R	PDHA2	0
7320139	chr16	1036875	rs6663269	3.73e-08	7320139.rs6663269				1820630.rs62052186	1820630	chr4	96762342	rs62052186	chr16	89969567	1.35e-11	0.41462	0.0361217	26	MC1R	PDHA2	0
7320139	chr16	1036875	rs6666666	2.47e-08	7320139.rs6666666				1820630.rs12600051	1820630	chr4	96762342	rs12600051	chr16	89992072	1.96e-11	0.411579	0.0416357	26	MC1R	PDHA2	0
6100356	chr1	21904751	chr1:208096654:D	9.59e-07	6100356.chr1:208096654:D				3170615.rs7186976	3170615	chr4	129783182	rs7186976	chr16	89961593	2.47e-21	0.556623	0	56	MC1R	JADE1	1
6100356	chr1	21904751	rs17010071	9.72e-07	6100356.rs17010071				3170615.rs62052186	3170615	chr4	129783182	rs62052186	chr16	89969567	2.17e-20	0.545414	0	56	MC1R	JADE1	0
3990010	chr1	79109923	rs78725090	2.23e-08	3990010.rs78725090				3170615.rs11648433	3170615	chr4	129783182	rs11648433	chr16	89965055	2.17e-20	0.545413	0	56	MC1R	JADE1	0
6580400	chr19	46969903	rs34309385	2.79e-08	6580400.rs34309385				3170615.rs11642267	3170615	chr4	129783182	rs11642267	chr16	89957635	2.18e-20	0.545409	0	56	MC1R	JADE1	0
2230519	chr19	46970110	rs34309385	6.17e-08	2230519.rs34309385				3170615.rs11647174	3170615	chr4	129783182	rs11647174	chr16	89958538	2.18e-20	0.545409	0	56	MC1R	JADE1	0
2120161	chr9	138387188	rs12734687	6.11e-07	2120161.rs12734687				3170615.rs62052212	3170615	chr4	129783182	rs62052212	chr16	89981960	2.18e-20	0.545409	0	56	MC1R	JADE1	0
2120161	chr9	138387188	rs10494937	7.66e-09	2120161.rs10494937				3170615.rs2228479	3170615	chr4	129783182	rs2228479	chr16	89985940	2.18e-20	0.545409	0	56	MC1R	JADE1	0
840187	chr1	160914872	rs79678142	1.8e-07	840187.rs79678142				3170615.rs12600051	3170615	chr4	129783182	rs12600051	chr16	89992072	3.41e-20	0.54304	0	56	MC1R	JADE1	0
840187	chr1	160914872	rs10494981	7.8e-07	840187.rs10494981				3170615.rs62052168	3170615	chr4	129783182	rs62052168	chr16	89947203	1.93e-19	0.533715	0	56	MC1R	JADE1	0
840187	chr1	160914872	rs75643767	7.29e-07	840187.rs75643767				3170615.rs12596492	3170615	chr4	129783182	rs12596492	chr16	89957169	1.99e-19	0.533561	0	56	MC1R	JADE1	0
840187	chr1	160914872	rs150598229	7.95e-08	840187.rs150598229				3170615.rs62056097	3170615	chr4	129783182	rs62056097	chr16	89933420	3.55e-19	0.53037	0	56	MC1R	JADE1	0
840187	chr1	160914872	rs115433466	8.11e-08	840187.rs115433466				3170615.rs62056090	3170615	chr4	129783182	rs62056090	chr16	89930087	3.96e-19	0.52977	0	56	MC1R	JADE1	0
840187	chr1	160914872	rs138967820	8.75e-08	840187.rs138967820				3170615.rs11641897	3170615	chr4	129783182	rs11641897	chr16	89927265	4.45e-19	0.529124	0	56	MC1R	JADE1	0
840187	chr1	160914872	rs113323507	1.03e-07	840187.rs113323507				3170615.rs62056103	3170615	chr4	129783182	rs62056103	chr16	89942781	5.85e-19	0.527612	0	56	MC1R	JADE1	0
840187	chr1	160914872	chr1:214728425:D	1.03e-07	840187.chr1:214728425:D				3170615.chr16:89939852:I	3170615	chr4	129783182	chr16:89939852:I	chr16	89939852	1.63e-18	0.521851	0	56	MC1R	JADE1	0
840187	chr1	160914872	rs78339675	1.03e-07	840187.rs78339675				3170615.rs62056100	3170615	chr4	129783182	rs62056100	chr16	89939753	1.79e-18	0.521322	0	56	MC1R	JADE1	0
840187	chr1	160914872	rs73079780	8.29e-08	840187.rs73079780				3170615.chr16:89916879:I	3170615	chr4	129783182	chr16:89916879:I	chr16	89916879	3.05e-18	0.518267	0	56	MC1R	JADE1	0
840187	chr1	160914872	rs35329321	8.29e-08	840187.rs35329321				3170615.chr16:89937526:D	3170615	chr4	129783182	chr16:89937526:D	chr16	89937526	3.12e-18	0.51814	0	56	MC1R	JADE1	0
840187	chr1	160914872	rs79054984	8.71e-08	840187.rs79054984				3170615.rs12598316	3170615	chr4	129783182	rs12598316	chr16	89916600	3.42e-18	0.517613	0	56	MC1R	JADE1	0
840187	chr1	160914872	rs114567272	8.29e-08	840187.rs114567272				3170615.rs78331410	3170615	chr4	129783182	rs78331410	chr16	89917775	3.46e-18	0.517539	0	56	MC1R	JADE1	0
840187	chr1	160914872	rs74442040	8.29e-08	840187.rs74442040				3170615.rs117675822	3170615	chr4	129783182	rs117675822	chr16	89919081	4.04e-18	0.516649	0	56	MC1R	JADE1	0
840187	chr1	160914872	rs113551530	8.29e-08	840187.rs113551530				3170615.rs7191836	3170615	chr4	129783182	rs7191836	chr16	89961597	4.47e-18	0.516057	0	56	MC1R	JADE1	0
840187	chr1	160914872	rs17735632	8.29e-08	840187.rs17735632				3170615.rs12598737	3170615	chr4	129783182	rs12598737	chr16	89920957	5.12e-18	0.515277	0	56	MC1R	JADE1	0
840187	chr1	160914872	rs114101098	4.94e-07	840187.rs114101098				3170615.rs3743855	3170615	chr4	129783182	rs3743855	chr16	89913816	5.3e-18	0.515077	0	56	MC1R	JADE1	0
840187	chr1	160914872	rs112519203	8.29e-08	840187.rs112519203				3170615.rs62056087	3170615	chr4	129783182	rs62056087	chr16	89920383	5.52e-18	0.514838	0	56	MC1R	JADE1	0
840187	chr1	160914872	chr1:214741625:I	8.29e-08	840187.chr1:214741625:I				3170615.rs62056069	3170615	chr4	129783182	rs62056069	chr16	89912000	6.82e-18	0.51361	0	56	MC1R	JADE1	0
840187	chr1	160914872	rs116698470	8.72e-08	840187.rs116698470				3170615.rs79008417	3170615	chr4	129783182	rs79008417	chr16	89966696	7.39e-18	0.513139	0	56	MC1R	JADE1	0
840187	chr1	160914872	rs17792227	8.29e-08	840187.rs17792227				3170615.rs74251570	3170615	chr4	129783182	rs74251570	chr16	89910068	9.09e-18	0.511927	0	56	MC1R	JADE1	0
840187	chr1	160914872	rs954414	8.06e-08	840187.rs954414				3170615.rs62056068	3170615	chr4	129783182	rs62056068	chr16	89909737	9.54e-18	0.511642	0	56	MC1R	JADE1	0
840187	chr1	160914872	rs59110162	8.29e-08	840187.rs59110162				3170615.rs62056066	3170615	chr4	129783182	rs62056066	chr16	89906563	1.54e-17	0.508818	0	56	MC1R	JADE1	0
840187	chr1	160914872	rs17792294	8.29e-08	840187.rs17792294				3170615.chr16:89906320:D	3170615	chr4	129783182	chr16:89906320:D	chr16	89906320	1.6e-17	0.508584	0	56	MC1R	JADE1	0
840187	chr1	160914872	rs17735873	8.29e-08	840187.rs17735873				3170615.rs62056065	3170615	chr4	129783182	rs62056065	chr16	89905115	1.92e-17	0.507515	0	56	MC1R	JADE1	0
840187	chr1	160914872	rs17735908	8.02e-08	840187.rs17735908				3170615.rs62056064	3170615	chr4	129783182	rs62056064	chr16	89903843	2.32e-17	0.50637	0	56	MC1R	JADE1	0
840187	chr1	160914872	rs76955245	7.82e-08	840187.rs76955245				3170615.rs62056063	3170615	chr4	129783182	rs62056063	chr16	89903680	2.38e-17	0.50622	0	56	MC1R	JADE1	0
840187	chr1	160914872	rs41277186	5.94e-08	840187.rs41277186				3170615.rs76885005	3170615	chr4	129783182	rs76885005	chr16	89966668	3.08e-17	0.504685	0	56	MC1R	JADE1	0
840187	chr1	160914872	rs111648472	5.92e-08	840187.rs111648472				3170615.rs11646448	3170615	chr4	129783182	rs11646448	chr16	89966357	3.11e-17	0.504623	0	56	MC1R	JADE1	0
840187	chr1	160914872	rs115870166	3.75e-11	840187.rs115870166				3170615.rs62052187	3170615	chr4	129783182	rs62052187	chr16	89973071	3.54e-17	0.503853	0	56	MC1R	JADE1	0
2450167	chr3	52029908	rs11120637	2.91e-08	2450167.rs11120637				3170615.rs2270460	3170615	chr4	129783182	rs2270460	chr16	89972416	3.61e-17	0.503724	0	56	MC1R	JADE1	0
840187	chr1	160914872	rs6685632	8.21e-08	840187.rs6685632				3170615.chr16:89970753:I	3170615	chr4	129783182	chr16:89970753:I	chr16	89970753	3.65e-17	0.503654	0	56	MC1R	JADE1	0
840187	chr1	160914872	rs3767675	1.95e-09	840187.rs3767675				3170615.rs62052185	3170615	chr4	129783182	rs62052185	chr16	89969254	3.95e-17	0.503188	0	56	MC1R	JADE1	0
840187	chr1	160914872	rs10495143	5.85e-08	840187.rs10495143				3170615.rs62052183	3170615	chr4	129783182	rs62052183	chr16	89966921	4.23e-17	0.502773	0	56	MC1R	JADE1	0
840187	chr1	160914872	rs28758924	3.24e-08	840187.rs28758924				3170615.rs62056061	3170615	chr4	129783182	rs62056061	chr16	89901767	4.25e-17	0.502749	0	56	MC1R	JADE1	0
840187	chr1	160914872	rs2270709	3.24e-08	840187.rs2270709				3170615.rs75110337	3170615	chr4	129783182	rs75110337	chr16	89962635	4.77e-17	0.502041	0	56	MC1R	JADE1	0
840187	chr1	160914872	rs3820457	5.85e-08	840187.rs3820457				3170615.rs11645970	3170615	chr4	129783182	rs11645970	chr16	89958118	4.91e-17	0.501863	0	56	MC1R	JADE1	0
840187	chr1	160914872	rs61830400	3.24e-08	840187.rs61830400				3170615.rs11642451	3170615	chr4	129783182	rs11642451	chr16	89958127	4.91e-17	0.501863	0	56	MC1R	JADE1	0
840187	chr1	160914872	rs28612895	1.28e-07	840187.rs28612895				3170615.rs62052210	3170615	chr4	129783182	rs62052210	chr16	89980158	4.94e-17	0.501837	0	56	MC1R	JADE1	0
840187	chr1	160914872	rs12022181	3.24e-08	840187.rs12022181				3170615.rs2270459	3170615	chr4	129783182	rs2270459	chr16	89979851	4.95e-17	0.501824	0	56	MC1R	JADE1	0
840187	chr1	160914872	rs7539497	1.96e-08	840187.rs7539497				3170615.rs62054257	3170615	chr4	129783182	rs62054257	chr16	89900195	5.36e-17	0.501341	0	56	MC1R	JADE1	0
840187	chr1	160914872	chr1:220321667:D	1.69e-07	840187.chr1:220321667:D				3170615.rs57267516	3170615	chr4	129783182	rs57267516	chr16	89903552	5.47e-17	0.501208	0	56	MC1R	JADE1	0
840187	chr1	160914872	chr1:220321671:D	3.06e-08	840187.chr1:220321671:D				3170615.rs11644526	3170615	chr4	129783182	rs11644526	chr16	89898660	8.68e-17	0.498396	0	56	MC1R	JADE1	0
840187	chr1	160914872	rs17007152	1.03e-08	840187.rs17007152				3170615.rs57940434	3170615	chr4	129783182	rs57940434	chr16	89975496	1.08e-16	0.497064	0	56	MC1R	JADE1	0
840187	chr1	160914872	rs17007186	8.77e-08	840187.rs17007186				3170615.rs62052189	3170615	chr4	129783182	rs62052189	chr16	89975555	1.08e-16	0.497064	0	56	MC1R	JADE1	0
840187	chr1	160914872	rs45626633	9.56e-08	840187.rs45626633				3170615.rs57492102	3170615	chr4	129783182	rs57492102	chr16	89975572	1.08e-16	0.497064	0	56	MC1R	JADE1	0
7320377	chr19	3474614	rs6678259	7.67e-07	7320377.rs6678259				3170615.chr16:89949564:I	3170615	chr4	129783182	chr16:89949564:I	chr16	89949564	1.45e-16	0.495212	0	56	MC1R	JADE1	0
7320377	chr19	3474614	rs35014198	8.27e-07	7320377.rs35014198				3170615.rs78530336	3170615	chr4	129783182	rs78530336	chr16	89899055	1.53e-16	0.494916	0	56	MC1R	JADE1	0
7320377	chr19	3474614	rs74812679	5.3e-07	7320377.rs74812679				3170615.rs34604714	3170615	chr4	129783182	rs34604714	chr16	89948985	1.88e-16	0.493625	0	56	MC1R	JADE1	0
1990110	chr6	30119892	rs77271542	8.43e-07	1990110.rs77271542				3170615.rs4534840	3170615	chr4	129783182	rs4534840	chr16	90003359	1.88e-16	0.49362	0	56	MC1R	JADE1	0
6580400	chr19	46969903	rs3806439	3.95e-07	6580400.rs3806439				3170615.rs17177891	3170615	chr4	129783182	rs17177891	chr16	89799950	1.92e-16	0.493499	0	56	MC1R	JADE1	0
840187	chr1	160914872	rs2790360	9.76e-07	840187.rs2790360				3170615.rs62054253	3170615	chr4	129783182	rs62054253	chr16	89896932	1.93e-16	0.493456	0	56	MC1R	JADE1	0
840187	chr1	160914872	rs2794847	9.76e-07	840187.rs2794847				3170615.rs62054252	3170615	chr4	129783182	rs62054252	chr16	89896834	2.01e-16	0.493201	0	56	MC1R	JADE1	0
840685	chr2	113587653	rs1856079	1.49e-07	840685.rs1856079				3170615.rs78001663	3170615	chr4	129783182	rs78001663	chr16	89896331	2.42e-16	0.492033	0	56	MC1R	JADE1	0
840187	chr1	160914872	rs12127999	5.37e-07	840187.rs12127999				3170615.rs77847775	3170615	chr4	129783182	rs77847775	chr16	89896243	2.49e-16	0.491853	0	56	MC1R	JADE1	0
840187	chr1	160914872	rs12128798	5.39e-07	840187.rs12128798				3170615.rs79244293	3170615	chr4	129783182	rs79244293	chr16	89896220	2.51e-16	0.491817	0	56	MC1R	JADE1	0
1990110	chr6	30119892	chr1:245749255:I	2e-07	1990110.chr1:245749255:I				3170615.rs17784386	3170615	chr4	129783182	rs17784386	chr16	89947457	3.3e-16	0.490089	0	56	MC1R	JADE1	0
840685	chr2	113587653	rs114762655	8.85e-08	840685.rs114762655				3170615.rs12930056	3170615	chr4	129783182	rs12930056	chr16	89946649	3.47e-16	0.489785	0	56	MC1R	JADE1	0
3780452	chr10	91144683	rs55889481	2.47e-07	3780452.rs55889481				3170615.rs12930606	3170615	chr4	129783182	rs12930606	chr16	89946682	3.47e-16	0.489785	0	56	MC1R	JADE1	0
3780452	chr10	91144683	rs10925030	2.64e-07	3780452.rs10925030				3170615.rs62056110	3170615	chr4	129783182	rs62056110	chr16	89946388	3.57e-16	0.489589	0	56	MC1R	JADE1	0
1400689	chr11	134021501	rs3811444	2.26e-14	1400689.rs3811444				3170615.rs62052221	3170615	chr4	129783182	rs62052221	chr16	90013420	3.67e-16	0.489416	0	56	MC1R	JADE1	0
1400689	chr11	134021501	rs66858280	9.49e-10	1400689.rs66858280				3170615.chr16:89974729:D	3170615	chr4	129783182	chr16:89974729:D	chr16	89974729	3.71e-16	0.489358	0	56	MC1R	JADE1	0
1400689	chr11	134021501	rs72761048	9.51e-07	1400689.rs72761048				3170615.rs12919804	3170615	chr4	129783182	rs12919804	chr16	89945369	4.25e-16	0.488502	0	56	MC1R	JADE1	0
6960692	chr16	3138926	rs4261760	2.05e-07	6960692.rs4261760				3170615.rs35256109	3170615	chr4	129783182	rs35256109	chr16	89879837	4.28e-16	0.48845	0	56	MC1R	JADE1	0
2350274	chr16	31540044	rs28913022	9.43e-07	2350274.rs28913022				3170615.rs2074963	3170615	chr4	129783182	rs2074963	chr16	89877269	4.44e-16	0.488212	0	56	MC1R	JADE1	0
840187	chr1	160914872	rs17017966	2.29e-07	840187.rs17017966				3170615.rs12599561	3170615	chr4	129783182	rs12599561	chr16	89894358	4.69e-16	0.487868	0	56	MC1R	JADE1	0
840187	chr1	160914872	rs77865047	5.42e-08	840187.rs77865047				3170615.rs2293584	3170615	chr4	129783182	rs2293584	chr16	89888686	4.9e-16	0.487592	0	56	MC1R	JADE1	0
840187	chr1	160914872	rs73144849	2.63e-07	840187.rs73144849				3170615.rs57071566	3170615	chr4	129783182	rs57071566	chr16	89889327	4.95e-16	0.487525	0	56	MC1R	JADE1	0
2120161	chr9	138387188	rs4668914	5.11e-08	2120161.rs4668914				3170615.rs62054251	3170615	chr4	129783182	rs62054251	chr16	89892080	5.16e-16	0.487268	0	56	MC1R	JADE1	0
2470528	chr9	138387280	rs4668914	2.29e-07	2470528.rs4668914				3170615.rs17233868	3170615	chr4	129783182	rs17233868	chr16	89803629	6.13e-16	0.486165	0	56	MC1R	JADE1	0
2120161	chr9	138387188	rs16864678	5.11e-08	2120161.rs16864678				3170615.rs62052174	3170615	chr4	129783182	rs62052174	chr16	89950901	7.75e-16	0.484664	0	56	MC1R	JADE1	0
2470528	chr9	138387280	rs16864678	2.29e-07	2470528.rs16864678				3170615.rs62052222	3170615	chr4	129783182	rs62052222	chr16	90016228	8.22e-16	0.484292	0	56	MC1R	JADE1	0
2120161	chr9	138387188	rs16864683	4.66e-08	2120161.rs16864683				3170615.rs74542234	3170615	chr4	129783182	rs74542234	chr16	89940608	9.19e-16	0.483574	0	56	MC1R	JADE1	0
2470528	chr9	138387280	rs16864683	2.1e-07	2470528.rs16864683				3170615.chr16:89966605:I	3170615	chr4	129783182	chr16:89966605:I	chr16	89966605	1.11e-15	0.482338	0	56	MC1R	JADE1	0
2120161	chr9	138387188	rs12478602	4.44e-08	2120161.rs12478602				3170615.rs72477006	3170615	chr4	129783182	rs72477006	chr16	89950299	1.17e-15	0.482023	0	56	MC1R	JADE1	0
2470528	chr9	138387280	rs12478602	2.32e-07	2470528.rs12478602				3170615.rs9922515	3170615	chr4	129783182	rs9922515	chr16	89954138	1.26e-15	0.481512	0	56	MC1R	JADE1	0
2120161	chr9	138387188	rs16864686	4.3e-08	2120161.rs16864686				3170615.rs2270461	3170615	chr4	129783182	rs2270461	chr16	89972345	1.32e-15	0.481227	0	56	MC1R	JADE1	0
2470528	chr9	138387280	rs16864686	1.97e-07	2470528.rs16864686				3170615.rs11642428	3170615	chr4	129783182	rs11642428	chr16	89971909	1.34e-15	0.481148	0	56	MC1R	JADE1	0
2120161	chr9	138387188	rs6760111	3.85e-08	2120161.rs6760111				3170615.rs17226966	3170615	chr4	129783182	rs17226966	chr16	89825338	1.48e-15	0.480497	0.000672043	56	MC1R	JADE1	0
2470528	chr9	138387280	rs6760111	1.78e-07	2470528.rs6760111				3170615.rs17226973	3170615	chr4	129783182	rs17226973	chr16	89825248	1.48e-15	0.480496	0.000671592	56	MC1R	JADE1	0
2120161	chr9	138387188	rs16864689	3.67e-08	2120161.rs16864689				3170615.rs17226980	3170615	chr4	129783182	rs17226980	chr16	89825065	1.48e-15	0.48049	0.000671141	56	MC1R	JADE1	0
2470528	chr9	138387280	rs16864689	1.71e-07	2470528.rs16864689				3170615.rs10153196	3170615	chr4	129783182	rs10153196	chr16	89967397	1.49e-15	0.48044	0.000670691	56	MC1R	JADE1	0
2120161	chr9	138387188	rs72782001	3.27e-08	2120161.rs72782001				3170615.rs3785281	3170615	chr4	129783182	rs3785281	chr16	89824263	1.5e-15	0.480422	0.000670241	56	MC1R	JADE1	0
2470528	chr9	138387280	rs72782001	1.54e-07	2470528.rs72782001				3170615.rs62052184	3170615	chr4	129783182	rs62052184	chr16	89967217	1.5e-15	0.480411	0.000669792	56	MC1R	JADE1	0
2120161	chr9	138387188	rs4668935	2.94e-08	2120161.rs4668935				3170615.rs3819574	3170615	chr4	129783182	rs3819574	chr16	89826630	1.5e-15	0.480381	0.000669344	56	MC1R	JADE1	0
2470528	chr9	138387280	rs4668935	1.41e-07	2470528.rs4668935				3170615.rs2239356	3170615	chr4	129783182	rs2239356	chr16	89827239	1.54e-15	0.480216	0.000667557	56	MC1R	JADE1	0
2470528	chr9	138387280	rs1973822	8.01e-07	2470528.rs1973822				3170615.rs2239357	3170615	chr4	129783182	rs2239357	chr16	89827251	1.54e-15	0.480213	0.000667111	56	MC1R	JADE1	0
2120161	chr9	138387188	rs72783903	2.13e-08	2120161.rs72783903				3170615.rs2239358	3170615	chr4	129783182	rs2239358	chr16	89827330	1.55e-15	0.480179	0.000666667	56	MC1R	JADE1	0
2470528	chr9	138387280	rs72783903	1.07e-07	2470528.rs72783903				3170615.rs11642010	3170615	chr4	129783182	rs11642010	chr16	89845111	1.55e-15	0.480169	0.000666223	56	MC1R	JADE1	0
2120161	chr9	138387188	rs10495533	1.03e-08	2120161.rs10495533				3170615.rs2286393	3170615	chr4	129783182	rs2286393	chr16	89809548	1.59e-15	0.480006	0.000665779	56	MC1R	JADE1	0
2470528	chr9	138387280	rs10495533	9.15e-08	2470528.rs10495533				3170615.rs17233253	3170615	chr4	129783182	rs17233253	chr16	89828437	1.64e-15	0.479832	0.000664452	56	MC1R	JADE1	0
2120161	chr9	138387188	rs6728093	8.21e-08	2120161.rs6728093				3170615.rs12597296	3170615	chr4	129783182	rs12597296	chr16	89822331	1.64e-15	0.479825	0.000664011	56	MC1R	JADE1	0
2470528	chr9	138387280	rs6728093	1.3e-08	2470528.rs6728093				3170615.rs17226841	3170615	chr4	129783182	rs17226841	chr16	89828484	1.64e-15	0.479818	0.00066357	56	MC1R	JADE1	0
2120161	chr9	138387188	rs6738047	8.26e-08	2120161.rs6738047				3170615.rs17233497	3170615	chr4	129783182	rs17233497	chr16	89815152	1.69e-15	0.479626	0.000661813	56	MC1R	JADE1	0
2470528	chr9	138387280	rs6738047	1.31e-08	2470528.rs6738047				3170615.rs9806913	3170615	chr4	129783182	rs9806913	chr16	89953773	1.72e-15	0.479526	0.000661376	56	MC1R	JADE1	0
2120161	chr9	138387188	rs6728226	8.26e-08	2120161.rs6728226				3170615.rs4287569	3170615	chr4	129783182	rs4287569	chr16	89957815	1.72e-15	0.479526	0.000660939	56	MC1R	JADE1	0
2470528	chr9	138387280	rs6728226	1.31e-08	2470528.rs6728226				3170615.rs7196840	3170615	chr4	129783182	rs7196840	chr16	89959647	1.72e-15	0.479526	0.000660502	56	MC1R	JADE1	0
2120161	chr9	138387188	rs146425258	6.81e-08	2120161.rs146425258				3170615.rs7199685	3170615	chr4	129783182	rs7199685	chr16	89959805	1.72e-15	0.479526	0.000660066	56	MC1R	JADE1	0
2470528	chr9	138387280	rs146425258	1.31e-08	2470528.rs146425258				3170615.rs9282681	3170615	chr4	129783182	rs9282681	chr16	89805914	1.82e-15	0.479125	0.000658762	56	MC1R	JADE1	0
2120161	chr9	138387188	chr2:6297663:D	8.27e-08	2120161.chr2:6297663:D				3170615.rs17233441	3170615	chr4	129783182	rs17233441	chr16	89817998	1.89e-15	0.4789	0.000658328	56	MC1R	JADE1	0
2470528	chr9	138387280	chr2:6297663:D	1.32e-08	2470528.chr2:6297663:D				3170615.rs17233455	3170615	chr4	129783182	rs17233455	chr16	89816407	1.89e-15	0.478893	0.000657895	56	MC1R	JADE1	0
2120161	chr9	138387188	rs12622790	1.64e-07	2120161.rs12622790				3170615.rs17233448	3170615	chr4	129783182	rs17233448	chr16	89816424	1.89e-15	0.478893	0.000657462	56	MC1R	JADE1	0
2470528	chr9	138387280	rs12622790	2.1e-08	2470528.rs12622790				3170615.rs17227064	3170615	chr4	129783182	rs17227064	chr16	89816314	1.89e-15	0.478886	0.00065703	56	MC1R	JADE1	0
2120161	chr9	138387188	rs12612117	8.27e-08	2120161.rs12612117				3170615.rs17227057	3170615	chr4	129783182	rs17227057	chr16	89816333	1.89e-15	0.478886	0.000656599	56	MC1R	JADE1	0
2470528	chr9	138387280	rs12612117	1.32e-08	2470528.rs12612117				3170615.rs1800344	3170615	chr4	129783182	rs1800344	chr16	89816367	1.89e-15	0.478886	0.000656168	56	MC1R	JADE1	0
2120161	chr9	138387188	rs12623519	8.27e-08	2120161.rs12623519				3170615.rs1061647	3170615	chr4	129783182	rs1061647	chr16	89806063	1.89e-15	0.478879	0.000655738	56	MC1R	JADE1	0
2470528	chr9	138387280	rs12623519	1.32e-08	2470528.rs12623519				3170615.rs11648689	3170615	chr4	129783182	rs11648689	chr16	89806732	1.89e-15	0.478879	0.000655308	56	MC1R	JADE1	0
2120161	chr9	138387188	rs12623522	5.28e-08	2120161.rs12623522				3170615.rs11649162	3170615	chr4	129783182	rs11649162	chr16	89807131	1.89e-15	0.478879	0.000654879	56	MC1R	JADE1	0
2470528	chr9	138387280	rs12623522	1.16e-08	2470528.rs12623522				3170615.rs11639788	3170615	chr4	129783182	rs11639788	chr16	89807543	1.89e-15	0.478879	0.00065445	56	MC1R	JADE1	0
2120161	chr9	138387188	rs16864805	8.27e-08	2120161.rs16864805				3170615.rs11640188	3170615	chr4	129783182	rs11640188	chr16	89807732	1.89e-15	0.478879	0.000654022	56	MC1R	JADE1	0
2470528	chr9	138387280	rs16864805	1.32e-08	2470528.rs16864805				3170615.rs11640209	3170615	chr4	129783182	rs11640209	chr16	89807828	1.89e-15	0.478879	0.000653595	56	MC1R	JADE1	0
2120161	chr9	138387188	chr2:6299299:I	8.27e-08	2120161.chr2:6299299:I				3170615.rs34420680	3170615	chr4	129783182	rs34420680	chr16	89809171	1.89e-15	0.478879	0.000653168	56	MC1R	JADE1	0
2470528	chr9	138387280	chr2:6299299:I	1.32e-08	2470528.chr2:6299299:I				3170615.chr16:89809547:D	3170615	chr4	129783182	chr16:89809547:D	chr16	89809547	1.89e-15	0.478879	0.000652742	56	MC1R	JADE1	0
2120161	chr9	138387188	rs72772121	8.27e-08	2120161.rs72772121				3170615.rs17233664	3170615	chr4	129783182	rs17233664	chr16	89810628	1.89e-15	0.478879	0.000652316	56	MC1R	JADE1	0
2470528	chr9	138387280	rs72772121	1.32e-08	2470528.rs72772121				3170615.rs2074904	3170615	chr4	129783182	rs2074904	chr16	89811546	1.89e-15	0.478879	0.00065189	56	MC1R	JADE1	0
2120161	chr9	138387188	rs72772122	8.27e-08	2120161.rs72772122				3170615.rs2074903	3170615	chr4	129783182	rs2074903	chr16	89811663	1.89e-15	0.478879	0.000651466	56	MC1R	JADE1	0
2470528	chr9	138387280	rs72772122	1.32e-08	2470528.rs72772122				3170615.rs62054601	3170615	chr4	129783182	rs62054601	chr16	89811751	1.89e-15	0.478879	0.000651042	56	MC1R	JADE1	0
2120161	chr9	138387188	rs72772123	8.27e-08	2120161.rs72772123				3170615.rs1800355	3170615	chr4	129783182	rs1800355	chr16	89813194	1.89e-15	0.478879	0.000650618	56	MC1R	JADE1	0
2470528	chr9	138387280	rs72772123	1.32e-08	2470528.rs72772123				3170615.rs11641147	3170615	chr4	129783182	rs11641147	chr16	89813589	1.89e-15	0.478879	0.000650195	56	MC1R	JADE1	0
2120161	chr9	138387188	chr2:6299590:D	7.57e-08	2120161.chr2:6299590:D				3170615.rs17233567	3170615	chr4	129783182	rs17233567	chr16	89813821	1.89e-15	0.478879	0.000649773	56	MC1R	JADE1	0
2470528	chr9	138387280	chr2:6299590:D	1.29e-08	2470528.chr2:6299590:D				3170615.rs17227085	3170615	chr4	129783182	rs17227085	chr16	89815321	1.89e-15	0.478879	0.000649351	56	MC1R	JADE1	0
2120161	chr9	138387188	rs6721971	8.27e-08	2120161.rs6721971				3170615.rs17232910	3170615	chr4	129783182	rs17232910	chr16	89839766	1.89e-15	-0.478879	0.000648929	56	MC1R	JADE1	0
2470528	chr9	138387280	rs6721971	1.32e-08	2470528.rs6721971				3170615.rs62054609	3170615	chr4	129783182	rs62054609	chr16	89816569	1.97e-15	0.47863	0.000647249	56	MC1R	JADE1	0
2120161	chr9	138387188	rs6722570	8.25e-08	2120161.rs6722570				3170615.rs11076619	3170615	chr4	129783182	rs11076619	chr16	89831243	2.02e-15	0.478465	0.000643087	56	MC1R	JADE1	0
2470528	chr9	138387280	rs6722570	1.3e-08	2470528.rs6722570				3170615.rs11076620	3170615	chr4	129783182	rs11076620	chr16	89831520	2.06e-15	0.478319	0.000640615	56	MC1R	JADE1	0
2120161	chr9	138387188	rs6737374	5.76e-08	2120161.rs6737374				3170615.rs12600151	3170615	chr4	129783182	rs12600151	chr16	89831558	2.07e-15	0.478303	0.000639386	56	MC1R	JADE1	0
2470528	chr9	138387280	rs6737374	1.46e-08	2470528.rs6737374				3170615.rs12600047	3170615	chr4	129783182	rs12600047	chr16	89831630	2.07e-15	0.478286	0.000638978	56	MC1R	JADE1	0
2120161	chr9	138387188	rs6750346	8.27e-08	2120161.rs6750346				3170615.rs11076623	3170615	chr4	129783182	rs11076623	chr16	89844120	2.08e-15	0.478267	0.00063857	56	MC1R	JADE1	0
2470528	chr9	138387280	rs6750346	1.32e-08	2470528.rs6750346				3170615.rs11641552	3170615	chr4	129783182	rs11641552	chr16	89838700	2.08e-15	0.478256	0.000638162	56	MC1R	JADE1	0
2120161	chr9	138387188	rs6740303	8.33e-08	2120161.rs6740303				3170615.rs62052660	3170615	chr4	129783182	rs62052660	chr16	89847420	2.09e-15	0.478249	0.000637755	56	MC1R	JADE1	0
2470528	chr9	138387280	rs6740303	1.32e-08	2470528.rs6740303				3170615.rs11649501	3170615	chr4	129783182	rs11649501	chr16	89850957	2.09e-15	0.478249	0.000637349	56	MC1R	JADE1	0
2120161	chr9	138387188	rs16864820	8.27e-08	2120161.rs16864820				3170615.rs11649510	3170615	chr4	129783182	rs11649510	chr16	89851004	2.09e-15	0.478249	0.000636943	56	MC1R	JADE1	0
2470528	chr9	138387280	rs16864820	1.32e-08	2470528.rs16864820				3170615.rs17232630	3170615	chr4	129783182	rs17232630	chr16	89851179	2.09e-15	0.478249	0.000636537	56	MC1R	JADE1	0
2120161	chr9	138387188	rs16864822	8.27e-08	2120161.rs16864822				3170615.chr16:89845178:I	3170615	chr4	129783182	chr16:89845178:I	chr16	89845178	2.09e-15	0.478249	0.000636132	56	MC1R	JADE1	0
2470528	chr9	138387280	rs16864822	1.32e-08	2470528.rs16864822				3170615.rs2302162	3170615	chr4	129783182	rs2302162	chr16	89845287	2.09e-15	0.478249	0.000635728	56	MC1R	JADE1	0
2120161	chr9	138387188	rs72772126	6.05e-08	2120161.rs72772126				3170615.rs11646766	3170615	chr4	129783182	rs11646766	chr16	89838578	2.09e-15	0.478247	0.000634921	56	MC1R	JADE1	0
2470528	chr9	138387280	rs72772126	9.53e-09	2470528.rs72772126				3170615.rs11076621	3170615	chr4	129783182	rs11076621	chr16	89837927	2.09e-15	0.478237	0.000634518	56	MC1R	JADE1	0
2120161	chr9	138387188	rs11692412	1.64e-07	2120161.rs11692412				3170615.rs11076622	3170615	chr4	129783182	rs11076622	chr16	89837951	2.09e-15	0.478237	0.000634115	56	MC1R	JADE1	0
2470528	chr9	138387280	rs11692412	2.1e-08	2470528.rs11692412				3170615.rs17226428	3170615	chr4	129783182	rs17226428	chr16	89842884	2.09e-15	0.478228	0.000633714	56	MC1R	JADE1	0
2120161	chr9	138387188	rs16864827	8.27e-08	2120161.rs16864827				3170615.rs17233176	3170615	chr4	129783182	rs17233176	chr16	89832751	2.09e-15	0.478227	0.000633312	56	MC1R	JADE1	0
2470528	chr9	138387280	rs16864827	1.32e-08	2470528.rs16864827				3170615.rs11645916	3170615	chr4	129783182	rs11645916	chr16	89835234	2.09e-15	0.478227	0.000632911	56	MC1R	JADE1	0
2120161	chr9	138387188	rs72772128	8.27e-08	2120161.rs72772128				3170615.rs17226666	3170615	chr4	129783182	rs17226666	chr16	89835401	2.09e-15	0.478227	0.000632511	56	MC1R	JADE1	0
2470528	chr9	138387280	rs72772128	1.32e-08	2470528.rs72772128				3170615.rs11076624	3170615	chr4	129783182	rs11076624	chr16	89855749	2.09e-15	0.478227	0.000632111	56	MC1R	JADE1	0
2120161	chr9	138387188	rs12614544	8.27e-08	2120161.rs12614544				3170615.rs2238531	3170615	chr4	129783182	rs2238531	chr16	89856217	2.09e-15	0.478227	0.000631712	56	MC1R	JADE1	0
2470528	chr9	138387280	rs12614544	1.32e-08	2470528.rs12614544				3170615.rs62052714	3170615	chr4	129783182	rs62052714	chr16	89857180	2.09e-15	0.478227	0.000631313	56	MC1R	JADE1	0
2120161	chr9	138387188	rs12468288	8.27e-08	2120161.rs12468288				3170615.rs11646374	3170615	chr4	129783182	rs11646374	chr16	89857935	2.09e-15	0.478227	0.000630915	56	MC1R	JADE1	0
2470528	chr9	138387280	rs12468288	1.32e-08	2470528.rs12468288				3170615.rs1800331	3170615	chr4	129783182	rs1800331	chr16	89858417	2.09e-15	0.478227	0.000630517	56	MC1R	JADE1	0
2120161	chr9	138387188	rs12469222	8.27e-08	2120161.rs12469222				3170615.rs17226498	3170615	chr4	129783182	rs17226498	chr16	89840631	2.11e-15	0.478164	0.00062461	56	MC1R	JADE1	0
2470528	chr9	138387280	rs12469222	1.32e-08	2470528.rs12469222				3170615.rs2238527	3170615	chr4	129783182	rs2238527	chr16	89840708	2.11e-15	0.478164	0.00062422	56	MC1R	JADE1	0
2120161	chr9	138387188	rs12472078	8.27e-08	2120161.rs12472078				3170615.rs12596934	3170615	chr4	129783182	rs12596934	chr16	89841605	2.12e-15	0.478154	0.00062383	56	MC1R	JADE1	0
2470528	chr9	138387280	rs12472078	1.32e-08	2470528.rs12472078				3170615.rs17226519	3170615	chr4	129783182	rs17226519	chr16	89839854	2.12e-15	0.478153	0.000623441	56	MC1R	JADE1	0
2120161	chr9	138387188	rs6717519	8.27e-08	2120161.rs6717519				3170615.rs17226512	3170615	chr4	129783182	rs17226512	chr16	89839976	2.12e-15	0.478142	0.000623053	56	MC1R	JADE1	0
2470528	chr9	138387280	rs6717519	1.32e-08	2470528.rs6717519				3170615.rs79230516	3170615	chr4	129783182	rs79230516	chr16	89841167	2.12e-15	0.478133	0.000622665	56	MC1R	JADE1	0
2120161	chr9	138387188	rs6431761	8.27e-08	2120161.rs6431761				3170615.rs1800339	3170615	chr4	129783182	rs1800339	chr16	89839637	2.13e-15	0.478117	0.000622278	56	MC1R	JADE1	0
2470528	chr9	138387280	rs6431761	1.32e-08	2470528.rs6431761				3170615.rs2293586	3170615	chr4	129783182	rs2293586	chr16	89962394	2.14e-15	0.478074	0.000621118	56	MC1R	JADE1	0
2120161	chr9	138387188	rs6431762	1.64e-07	2120161.rs6431762				3170615.rs62053701	3170615	chr4	129783182	rs62053701	chr16	89860584	2.21e-15	0.477868	0.000618047	56	MC1R	JADE1	0
2470528	chr9	138387280	rs6431762	2.1e-08	2470528.rs6431762				3170615.rs8044906	3170615	chr4	129783182	rs8044906	chr16	89969603	2.52e-15	0.477017	0.000614251	56	MC1R	JADE1	0
2120161	chr9	138387188	rs7585073	8.27e-08	2120161.rs7585073				3170615.chr16:89812851:D	3170615	chr4	129783182	chr16:89812851:D	chr16	89812851	2.71e-15	0.476528	0.000611247	56	MC1R	JADE1	0
2470528	chr9	138387280	rs7585073	1.32e-08	2470528.rs7585073				3170615.rs62052173	3170615	chr4	129783182	rs62052173	chr16	89950739	3.04e-15	0.475779	0.000608273	56	MC1R	JADE1	0
2120161	chr9	138387188	rs7587995	8.27e-08	2120161.rs7587995				3170615.rs11648881	3170615	chr4	129783182	rs11648881	chr16	89862434	4.94e-15	0.472548	0.000587889	56	MC1R	JADE1	0
2470528	chr9	138387280	rs7587995	1.32e-08	2470528.rs7587995				3170615.rs73276534	3170615	chr4	129783182	rs73276534	chr16	89950557	5.02e-15	0.472438	0.000587199	56	MC1R	JADE1	0
2120161	chr9	138387188	rs72772133	8.29e-08	2120161.rs72772133				3170615.rs62052172	3170615	chr4	129783182	rs62052172	chr16	89950230	7.23e-15	0.470003	0.0011409	56	MC1R	JADE1	0
2470528	chr9	138387280	rs72772133	1.32e-08	2470528.rs72772133				3170615.rs3212346	3170615	chr4	129783182	rs3212346	chr16	89982358	7.66e-15	0.469615	0.00113636	56	MC1R	JADE1	0
2120161	chr9	138387188	rs16864834	8.3e-08	2120161.rs16864834				3170615.rs2228478	3170615	chr4	129783182	rs2228478	chr16	89986608	7.66e-15	0.469615	0.00113572	56	MC1R	JADE1	0
2470528	chr9	138387280	rs16864834	1.33e-08	2470528.rs16864834				3170615.rs3212371	3170615	chr4	129783182	rs3212371	chr16	89987201	7.66e-15	0.469615	0.00113507	56	MC1R	JADE1	0
2120161	chr9	138387188	rs12469536	8.34e-08	2120161.rs12469536				3170615.rs11641639	3170615	chr4	129783182	rs11641639	chr16	90023405	1.45e-14	0.465294	0.00164654	56	MC1R	JADE1	0
2470528	chr9	138387280	rs12469536	1.34e-08	2470528.rs12469536				3170615.rs62052241	3170615	chr4	129783182	rs62052241	chr16	90025320	1.45e-14	0.465289	0.00164564	56	MC1R	JADE1	0
2120161	chr9	138387188	rs12469566	8.36e-08	2120161.rs12469566				3170615.rs62056104	3170615	chr4	129783182	rs62056104	chr16	89945704	2.53e-14	0.461461	0.00214362	56	MC1R	JADE1	0
2470528	chr9	138387280	rs12469566	1.35e-08	2470528.rs12469566				3170615.rs62052225	3170615	chr4	129783182	rs62052225	chr16	90021569	4.2e-14	0.457933	0.00313643	56	MC1R	JADE1	0
2120161	chr9	138387188	chr2:6305654:I	8.38e-08	2120161.chr2:6305654:I				3170615.chr16:89815397:D	3170615	chr4	129783182	chr16:89815397:D	chr16	89815397	5.22e-14	0.456401	0.00310559	56	MC1R	JADE1	0
2470528	chr9	138387280	chr2:6305654:I	1.37e-08	2470528.chr2:6305654:I				3170615.rs17232735	3170615	chr4	129783182	rs17232735	chr16	89849104	5.23e-14	0.456396	0.00310398	56	MC1R	JADE1	0
2120161	chr9	138387188	rs1105672	8.99e-08	2120161.rs1105672				3170615.rs12709092	3170615	chr4	129783182	rs12709092	chr16	89797337	1.53e-13	-0.448756	0.00549725	56	MC1R	JADE1	0
2470528	chr9	138387280	rs1105672	1.55e-08	2470528.rs1105672				3170615.chr16:89851116:D	3170615	chr4	129783182	chr16:89851116:D	chr16	89851116	2.38e-13	0.445554	0.00691358	56	MC1R	JADE1	0
2120161	chr9	138387188	rs4669042	1.94e-07	2120161.rs4669042				3170615.rs1004047	3170615	chr4	129783182	rs1004047	chr16	90053336	3.63e-13	0.442455	0.00850754	56	MC1R	JADE1	0
2470528	chr9	138387280	rs4669042	4.89e-08	2470528.rs4669042				3170615.rs62052226	3170615	chr4	129783182	rs62052226	chr16	90022137	4.99e-13	0.440101	0.00962927	56	MC1R	JADE1	0
2120161	chr9	138387188	rs872460	1.94e-07	2120161.rs872460				3170615.rs7187431	3170615	chr4	129783182	rs7187431	chr16	90024900	6.13e-13	0.438573	0.0103823	56	MC1R	JADE1	0
2470528	chr9	138387280	rs872460	4.89e-08	2470528.rs872460				3170615.rs7192275	3170615	chr4	129783182	rs7192275	chr16	90024899	6.13e-13	0.43857	0.0103774	56	MC1R	JADE1	0
840187	chr1	160914872	rs74465632	2.84e-07	840187.rs74465632				3170615.rs76734820	3170615	chr4	129783182	rs76734820	chr16	90024228	7.5e-13	0.437061	0.0117041	56	MC1R	JADE1	0
840187	chr1	160914872	rs79129762	2.76e-07	840187.rs79129762				3170615.rs62052239	3170615	chr4	129783182	rs62052239	chr16	90024866	7.68e-13	0.43689	0.0116822	56	MC1R	JADE1	0
2470528	chr9	138387280	rs10490217	1.77e-07	2470528.rs10490217				3170615.rs62052240	3170615	chr4	129783182	rs62052240	chr16	90025135	8.54e-13	0.436089	0.0125815	56	MC1R	JADE1	0
2470528	chr9	138387280	rs17431926	1.64e-07	2470528.rs17431926				3170615.rs9931722	3170615	chr4	129783182	rs9931722	chr16	89976329	8.86e-13	0.43581	0.0125581	56	MC1R	JADE1	0
2120161	chr9	138387188	rs56699826	2.24e-07	2120161.rs56699826				3170615.rs62054571	3170615	chr4	129783182	rs62054571	chr16	90063901	9.52e-13	0.435275	0.0129092	56	MC1R	JADE1	0
2120161	chr9	138387188	rs75428114	2.07e-07	2120161.rs75428114				3170615.rs78703231	3170615	chr4	129783182	rs78703231	chr16	89922485	9.94e-13	0.434949	0.0128736	56	MC1R	JADE1	0
2120161	chr9	138387188	rs17454513	2.06e-07	2120161.rs17454513				3170615.rs12597913	3170615	chr4	129783182	rs12597913	chr16	90021685	1.02e-12	0.434718	0.0133211	56	MC1R	JADE1	0
2120161	chr9	138387188	rs72782619	2.06e-07	2120161.rs72782619				3170615.rs11643288	3170615	chr4	129783182	rs11643288	chr16	90052593	1.09e-12	0.43423	0.0132541	56	MC1R	JADE1	0
2120161	chr9	138387188	rs72782668	2.31e-07	2120161.rs72782668				3170615.rs36114385	3170615	chr4	129783182	rs36114385	chr16	90038369	1.11e-12	0.43411	0.0134765	56	MC1R	JADE1	0
2470528	chr9	138387280	rs72782668	7.13e-07	2470528.rs72782668				3170615.rs4442808	3170615	chr4	129783182	rs4442808	chr16	90064622	1.11e-12	0.434105	0.0134703	56	MC1R	JADE1	0
2120161	chr9	138387188	rs72782688	2.3e-07	2120161.rs72782688				3170615.rs11643147	3170615	chr4	129783182	rs11643147	chr16	90038647	1.12e-12	0.434069	0.0136924	56	MC1R	JADE1	0
2470528	chr9	138387280	rs72782688	7.24e-07	2470528.rs72782688				3170615.rs78260644	3170615	chr4	129783182	rs78260644	chr16	90069379	1.12e-12	0.434065	0.0136861	56	MC1R	JADE1	0
2120161	chr9	138387188	rs72782696	2.22e-07	2120161.rs72782696				3170615.rs62054572	3170615	chr4	129783182	rs62054572	chr16	90065941	1.12e-12	0.434063	0.0136799	56	MC1R	JADE1	0
2470528	chr9	138387280	rs72782696	7.12e-07	2470528.rs72782696				3170615.rs11643495	3170615	chr4	129783182	rs11643495	chr16	90042268	1.17e-12	0.43369	0.0136612	56	MC1R	JADE1	0
2350274	chr16	31540044	rs12469265	8.48e-08	2350274.rs12469265				3170615.rs7195226	3170615	chr4	129783182	rs7195226	chr16	90042276	1.18e-12	0.43367	0.013655	56	MC1R	JADE1	0
4180768	chrX	55035550	rs12469265	7.2e-07	4180768.rs12469265				3170615.rs62054574	3170615	chr4	129783182	rs62054574	chr16	90067310	1.18e-12	0.433648	0.0136426	56	MC1R	JADE1	0
2350274	chr16	31540044	rs6432446	3.4e-08	2350274.rs6432446				3170615.rs4365288	3170615	chr4	129783182	rs4365288	chr16	90043882	1.2e-12	0.433502	0.0140781	56	MC1R	JADE1	0
4180768	chrX	55035550	rs6432446	6.06e-07	4180768.rs6432446				3170615.rs62052249	3170615	chr4	129783182	rs62052249	chr16	90044191	1.21e-12	0.43346	0.0140653	56	MC1R	JADE1	0
2350274	chr16	31540044	rs142810926	2.24e-07	2350274.rs142810926				3170615.rs75570346	3170615	chr4	129783182	rs75570346	chr16	90048080	1.25e-12	0.433228	0.0140462	56	MC1R	JADE1	0
2350274	chr16	31540044	rs12474191	8.53e-08	2350274.rs12474191				3170615.rs45456401	3170615	chr4	129783182	rs45456401	chr16	90048327	1.25e-12	0.433228	0.0140399	56	MC1R	JADE1	0
4180768	chrX	55035550	rs12474191	7.21e-07	4180768.rs12474191				3170615.rs62052252	3170615	chr4	129783182	rs62052252	chr16	90048379	1.25e-12	0.433228	0.0140335	56	MC1R	JADE1	0
2350274	chr16	31540044	rs1448959	8.48e-08	2350274.rs1448959				3170615.chr16:89817203:I	3170615	chr4	129783182	chr16:89817203:I	chr16	89817203	1.39e-12	0.432383	0.0148649	56	MC1R	JADE1	0
4180768	chrX	55035550	rs1448959	7.2e-07	4180768.rs1448959				3170615.rs79690969	3170615	chr4	129783182	rs79690969	chr16	90076227	1.8e-12	0.430429	0.0163644	56	MC1R	JADE1	0
2350274	chr16	31540044	rs6738186	8.48e-08	2350274.rs6738186				3170615.rs12599205	3170615	chr4	129783182	rs12599205	chr16	89921126	2.04e-12	0.429462	0.0173461	56	MC1R	JADE1	0
4180768	chrX	55035550	rs6738186	7.2e-07	4180768.rs6738186				3170615.rs12598757	3170615	chr4	129783182	rs12598757	chr16	89921128	2.04e-12	0.429462	0.0173385	56	MC1R	JADE1	0
2350274	chr16	31540044	rs1900855	8.48e-08	2350274.rs1900855				3170615.rs79432600	3170615	chr4	129783182	rs79432600	chr16	90080947	3.43e-12	0.425458	0.0206101	56	MC1R	JADE1	0
4180768	chrX	55035550	rs1900855	7.2e-07	4180768.rs1900855				3170615.rs75163917	3170615	chr4	129783182	rs75163917	chr16	90081032	4.63e-12	0.423121	0.023974	56	MC1R	JADE1	0
2350274	chr16	31540044	rs6735064	2.82e-08	2350274.rs6735064				3170615.rs11862382	3170615	chr4	129783182	rs11862382	chr16	89972532	6.69e-12	0.420216	0.0272727	56	MC1R	JADE1	0
4180768	chrX	55035550	rs6735064	4.51e-07	4180768.rs6735064				3170615.rs143723649	3170615	chr4	129783182	rs143723649	chr16	90074303	8.07e-12	0.418725	0.0297223	56	MC1R	JADE1	0
2350274	chr16	31540044	rs1871616	5.88e-09	2350274.rs1871616				3170615.rs11076653	3170615	chr4	129783182	rs11076653	chr16	90074001	8.14e-12	0.418659	0.0297107	56	MC1R	JADE1	0
4180768	chrX	55035550	rs1871616	8.31e-08	4180768.rs1871616				3170615.rs11076654	3170615	chr4	129783182	rs11076654	chr16	90074085	8.14e-12	0.418659	0.0296991	56	MC1R	JADE1	0
840685	chr2	113587653	rs74911560	4.08e-09	840685.rs74911560				3170615.rs11647027	3170615	chr4	129783182	rs11647027	chr16	90074213	8.14e-12	0.418659	0.0296875	56	MC1R	JADE1	0
840685	chr2	113587653	rs77522226	4.11e-09	840685.rs77522226				3170615.rs72477008	3170615	chr4	129783182	rs72477008	chr16	90074356	8.14e-12	0.418659	0.0296759	56	MC1R	JADE1	0
840685	chr2	113587653	rs10174471	3.87e-09	840685.rs10174471				3170615.rs4362387	3170615	chr4	129783182	rs4362387	chr16	90075226	8.14e-12	0.418659	0.0296643	56	MC1R	JADE1	0
840685	chr2	113587653	rs114172130	3.83e-09	840685.rs114172130				3170615.rs9282682	3170615	chr4	129783182	rs9282682	chr16	89805794	1.25e-11	0.415202	0.0351951	56	MC1R	JADE1	0
840685	chr2	113587653	rs78671747	2.59e-09	840685.rs78671747				3170615.rs11649210	3170615	chr4	129783182	rs11649210	chr16	89807233	1.37e-11	0.414497	0.036488	56	MC1R	JADE1	0
840685	chr2	113587653	rs16862071	2.62e-09	840685.rs16862071				3170615.rs11644967	3170615	chr4	129783182	rs11644967	chr16	89806614	1.37e-11	0.414489	0.0364742	56	MC1R	JADE1	0
2450167	chr3	52029908	rs79770986	3.82e-07	2450167.rs79770986				3170615.rs11647746	3170615	chr4	129783182	rs11647746	chr16	89806343	1.37e-11	0.414482	0.0364603	56	MC1R	JADE1	0
7320377	chr19	3474614	rs80003673	9.48e-10	7320377.rs80003673				3170615.rs1800358	3170615	chr4	129783182	rs1800358	chr16	89809319	1.53e-11	0.413584	0.0377358	56	MC1R	JADE1	0
7320377	chr19	3474614	rs61205504	1.02e-09	7320377.rs61205504				3170615.rs17226274	3170615	chr4	129783182	rs17226274	chr16	89850170	1.67e-11	0.412882	0.038893	56	MC1R	JADE1	0
7320377	chr19	3474614	rs56220253	9.91e-10	7320377.rs56220253				3170615.rs1007932	3170615	chr4	129783182	rs1007932	chr16	89838541	1.7e-11	0.412729	0.0390508	56	MC1R	JADE1	0
7320377	chr19	3474614	rs74346023	9.12e-10	7320377.rs74346023				4040541.rs11642267	4040541	chr3	113847724	rs11642267	chr16	89957635	1.54e-34	0.679543	0	62	MC1R	DRD3	1
7320377	chr19	3474614	rs57818033	9.96e-10	7320377.rs57818033				4040541.rs11647174	4040541	chr3	113847724	rs11647174	chr16	89958538	1.54e-34	0.679543	0	62	MC1R	DRD3	0
7320377	chr19	3474614	rs59199298	9.47e-10	7320377.rs59199298				4040541.rs62052212	4040541	chr3	113847724	rs62052212	chr16	89981960	1.54e-34	0.679543	0	62	MC1R	DRD3	0
7320377	chr19	3474614	rs76590655	9.4e-10	7320377.rs76590655				4040541.rs2228479	4040541	chr3	113847724	rs2228479	chr16	89985940	1.54e-34	0.679543	0	62	MC1R	DRD3	0
7320377	chr19	3474614	rs80314466	9.71e-10	7320377.rs80314466				4040541.rs11648433	4040541	chr3	113847724	rs11648433	chr16	89965055	1.54e-34	0.679541	0	62	MC1R	DRD3	0
7320377	chr19	3474614	rs80070371	9.85e-10	7320377.rs80070371				4040541.rs62052186	4040541	chr3	113847724	rs62052186	chr16	89969567	1.54e-34	0.67953	0	62	MC1R	DRD3	0
7320377	chr19	3474614	rs112750634	1.83e-09	7320377.rs112750634				4040541.rs12600051	4040541	chr3	113847724	rs12600051	chr16	89992072	4.18e-34	0.676276	0	62	MC1R	DRD3	0
7320377	chr19	3474614	rs111710223	1.84e-09	7320377.rs111710223				4040541.rs62052168	4040541	chr3	113847724	rs62052168	chr16	89947203	6.37e-33	0.667162	0	62	MC1R	DRD3	0
7320377	chr19	3474614	rs79817644	2.15e-09	7320377.rs79817644				4040541.rs7186976	4040541	chr3	113847724	rs7186976	chr16	89961593	7.81e-33	0.666464	0	62	MC1R	DRD3	0
7320377	chr19	3474614	rs74838484	2.4e-09	7320377.rs74838484				4040541.rs12596492	4040541	chr3	113847724	rs12596492	chr16	89957169	2.94e-32	0.661896	0	62	MC1R	DRD3	0
7320377	chr19	3474614	rs13384848	3.71e-09	7320377.rs13384848				4040541.rs74542234	4040541	chr3	113847724	rs74542234	chr16	89940608	3.77e-32	0.661034	0	62	MC1R	DRD3	0
7320377	chr19	3474614	rs17718518	1.19e-08	7320377.rs17718518				4040541.rs2293586	4040541	chr3	113847724	rs2293586	chr16	89962394	4.1e-32	0.660738	0	62	MC1R	DRD3	0
7320377	chr19	3474614	rs13431026	9.33e-09	7320377.rs13431026				4040541.rs62056103	4040541	chr3	113847724	rs62056103	chr16	89942781	4.18e-32	0.660675	0	62	MC1R	DRD3	0
7320377	chr19	3474614	rs76216035	1.23e-08	7320377.rs76216035				4040541.chr16:89966605:I	4040541	chr3	113847724	chr16:89966605:I	chr16	89966605	6.7e-32	0.659018	0	62	MC1R	DRD3	0
50685	chr2	118940785	rs77804840	4.11e-07	50685.rs77804840				4040541.rs9922515	4040541	chr3	113847724	rs9922515	chr16	89954138	8.22e-32	0.658299	0	62	MC1R	DRD3	0
50685	chr2	118940785	chr2:24708745:D	6.65e-08	50685.chr2:24708745:D				4040541.chr16:89939852:I	4040541	chr3	113847724	chr16:89939852:I	chr16	89939852	1.75e-31	0.65562	0	62	MC1R	DRD3	0
50685	chr2	118940785	rs17046330	2.05e-07	50685.rs17046330				4040541.chr16:89937526:D	4040541	chr3	113847724	chr16:89937526:D	chr16	89937526	2.02e-31	0.655109	0	62	MC1R	DRD3	0
50685	chr2	118940785	rs17046446	5.07e-09	50685.rs17046446				4040541.rs2270461	4040541	chr3	113847724	rs2270461	chr16	89972345	2.35e-31	0.654565	0	62	MC1R	DRD3	0
50685	chr2	118940785	rs6719275	1.32e-09	50685.rs6719275				4040541.rs11642428	4040541	chr3	113847724	rs11642428	chr16	89971909	2.4e-31	0.654499	0	62	MC1R	DRD3	0
50685	chr2	118940785	rs41281517	2.66e-09	50685.rs41281517				4040541.rs62056097	4040541	chr3	113847724	rs62056097	chr16	89933420	2.52e-31	0.654317	0	62	MC1R	DRD3	0
5270541	chr15	64820974	rs4665866	8.12e-08	5270541.rs4665866				4040541.rs76885005	4040541	chr3	113847724	rs76885005	chr16	89966668	2.67e-31	0.654115	0	62	MC1R	DRD3	0
7320377	chr19	3474614	rs76595988	1.11e-07	7320377.rs76595988				4040541.rs11646448	4040541	chr3	113847724	rs11646448	chr16	89966357	2.71e-31	0.654059	0	62	MC1R	DRD3	0
6100356	chr1	21904751	chr2:29045868:D	7.72e-07	6100356.chr2:29045868:D				4040541.rs10153196	4040541	chr3	113847724	rs10153196	chr16	89967397	2.82e-31	0.653925	0	62	MC1R	DRD3	0
6100356	chr1	21904751	rs59092711	4.52e-07	6100356.rs59092711				4040541.rs62052184	4040541	chr3	113847724	rs62052184	chr16	89967217	2.84e-31	0.653894	0	62	MC1R	DRD3	0
6100356	chr1	21904751	rs72784095	4.15e-07	6100356.rs72784095				4040541.rs62056100	4040541	chr3	113847724	rs62056100	chr16	89939753	2.88e-31	0.653844	0	62	MC1R	DRD3	0
6100356	chr1	21904751	rs72786140	2.51e-08	6100356.rs72786140				4040541.rs79008417	4040541	chr3	113847724	rs79008417	chr16	89966696	3.4e-31	0.653248	0	62	MC1R	DRD3	0
6100356	chr1	21904751	rs72786148	6.49e-08	6100356.rs72786148				4040541.rs9806913	4040541	chr3	113847724	rs9806913	chr16	89953773	3.49e-31	0.65316	0	62	MC1R	DRD3	0
6100356	chr1	21904751	rs72786151	7.29e-08	6100356.rs72786151				4040541.rs4287569	4040541	chr3	113847724	rs4287569	chr16	89957815	3.49e-31	0.65316	0	62	MC1R	DRD3	0
6100356	chr1	21904751	rs56142401	2.25e-07	6100356.rs56142401				4040541.rs7196840	4040541	chr3	113847724	rs7196840	chr16	89959647	3.49e-31	0.65316	0	62	MC1R	DRD3	0
6100356	chr1	21904751	rs72786168	1.08e-07	6100356.rs72786168				4040541.rs7199685	4040541	chr3	113847724	rs7199685	chr16	89959805	3.49e-31	0.65316	0	62	MC1R	DRD3	0
6100356	chr1	21904751	rs72786175	6.56e-08	6100356.rs72786175				4040541.rs62056090	4040541	chr3	113847724	rs62056090	chr16	89930087	3.84e-31	0.652807	0	62	MC1R	DRD3	0
6100356	chr1	21904751	rs72786178	2.89e-07	6100356.rs72786178				4040541.rs11641897	4040541	chr3	113847724	rs11641897	chr16	89927265	5.71e-31	0.651382	0	62	MC1R	DRD3	0
6100356	chr1	21904751	rs72786179	2.89e-07	6100356.rs72786179				4040541.rs62052187	4040541	chr3	113847724	rs62052187	chr16	89973071	8.5e-31	0.649938	0	62	MC1R	DRD3	0
6100356	chr1	21904751	rs72786181	4.91e-08	6100356.rs72786181				4040541.rs2270460	4040541	chr3	113847724	rs2270460	chr16	89972416	8.72e-31	0.649843	0	62	MC1R	DRD3	0
6100356	chr1	21904751	rs72788107	5.37e-08	6100356.rs72788107				4040541.chr16:89970753:I	4040541	chr3	113847724	chr16:89970753:I	chr16	89970753	9.14e-31	0.649673	0	62	MC1R	DRD3	0
6100356	chr1	21904751	rs72788108	5.37e-08	6100356.rs72788108				4040541.rs62052172	4040541	chr3	113847724	rs62052172	chr16	89950230	9.3e-31	0.64961	0	62	MC1R	DRD3	0
6100356	chr1	21904751	rs56076100	5.4e-08	6100356.rs56076100				4040541.rs62052185	4040541	chr3	113847724	rs62052185	chr16	89969254	9.84e-31	0.649405	0	62	MC1R	DRD3	0
6100356	chr1	21904751	rs56337988	5.42e-08	6100356.rs56337988				4040541.rs62052173	4040541	chr3	113847724	rs62052173	chr16	89950739	1.01e-30	0.649315	0	62	MC1R	DRD3	0
6100356	chr1	21904751	rs56389128	5.42e-08	6100356.rs56389128				4040541.rs62052183	4040541	chr3	113847724	rs62052183	chr16	89966921	1.08e-30	0.649071	0	62	MC1R	DRD3	0
6100356	chr1	21904751	rs55893076	5.44e-08	6100356.rs55893076				4040541.rs75110337	4040541	chr3	113847724	rs75110337	chr16	89962635	1.27e-30	0.648487	0	62	MC1R	DRD3	0
6100356	chr1	21904751	rs72788114	5.44e-08	6100356.rs72788114				4040541.chr16:89916879:I	4040541	chr3	113847724	chr16:89916879:I	chr16	89916879	1.3e-30	0.648394	0	62	MC1R	DRD3	0
6100356	chr1	21904751	rs72788116	5.47e-08	6100356.rs72788116				4040541.rs11645970	4040541	chr3	113847724	rs11645970	chr16	89958118	1.32e-30	0.64833	0	62	MC1R	DRD3	0
6100356	chr1	21904751	rs72788117	5.48e-08	6100356.rs72788117				4040541.rs11642451	4040541	chr3	113847724	rs11642451	chr16	89958127	1.32e-30	0.64833	0	62	MC1R	DRD3	0
6100356	chr1	21904751	rs55768509	5.49e-08	6100356.rs55768509				4040541.rs62052210	4040541	chr3	113847724	rs62052210	chr16	89980158	1.32e-30	0.648319	0	62	MC1R	DRD3	0
6100356	chr1	21904751	rs55976101	5.2e-08	6100356.rs55976101				4040541.rs2270459	4040541	chr3	113847724	rs2270459	chr16	89979851	1.33e-30	0.648313	0	62	MC1R	DRD3	0
6100356	chr1	21904751	rs72788119	5.58e-08	6100356.rs72788119				4040541.rs3212346	4040541	chr3	113847724	rs3212346	chr16	89982358	1.92e-30	0.646951	0	62	MC1R	DRD3	0
6100356	chr1	21904751	rs72788120	5.58e-08	6100356.rs72788120				4040541.rs2228478	4040541	chr3	113847724	rs2228478	chr16	89986608	1.92e-30	0.646951	0	62	MC1R	DRD3	0
6100356	chr1	21904751	rs72788122	5.62e-08	6100356.rs72788122				4040541.rs3212371	4040541	chr3	113847724	rs3212371	chr16	89987201	1.92e-30	0.646951	0	62	MC1R	DRD3	0
6100356	chr1	21904751	rs72788124	5.62e-08	6100356.rs72788124				4040541.rs7191836	4040541	chr3	113847724	rs7191836	chr16	89961597	2.15e-30	0.646539	0	62	MC1R	DRD3	0
6100356	chr1	21904751	rs72788125	5.64e-08	6100356.rs72788125				4040541.rs73276534	4040541	chr3	113847724	rs73276534	chr16	89950557	2.59e-30	0.645849	0	62	MC1R	DRD3	0
6100356	chr1	21904751	rs72788126	5.67e-08	6100356.rs72788126				4040541.rs57940434	4040541	chr3	113847724	rs57940434	chr16	89975496	3.36e-30	0.644889	0	62	MC1R	DRD3	0
6100356	chr1	21904751	rs72788127	5.67e-08	6100356.rs72788127				4040541.rs62052189	4040541	chr3	113847724	rs62052189	chr16	89975555	3.36e-30	0.644889	0	62	MC1R	DRD3	0
6100356	chr1	21904751	rs72788128	5.68e-08	6100356.rs72788128				4040541.rs57492102	4040541	chr3	113847724	rs57492102	chr16	89975572	3.36e-30	0.644889	0	62	MC1R	DRD3	0
6100356	chr1	21904751	rs72788132	4.29e-07	6100356.rs72788132				4040541.rs78331410	4040541	chr3	113847724	rs78331410	chr16	89917775	3.42e-30	0.644822	0	62	MC1R	DRD3	0
6100356	chr1	21904751	rs72788133	4.42e-07	6100356.rs72788133				4040541.rs12598316	4040541	chr3	113847724	rs12598316	chr16	89916600	3.59e-30	0.644643	0	62	MC1R	DRD3	0
6100356	chr1	21904751	rs72788134	4.39e-07	6100356.rs72788134				4040541.rs3743855	4040541	chr3	113847724	rs3743855	chr16	89913816	3.67e-30	0.644563	0	62	MC1R	DRD3	0
6100356	chr1	21904751	rs72788140	8.04e-08	6100356.rs72788140				4040541.rs62056069	4040541	chr3	113847724	rs62056069	chr16	89912000	3.85e-30	0.644384	0	62	MC1R	DRD3	0
840187	chr1	160914872	rs17009486	3.21e-07	840187.rs17009486				4040541.rs74251570	4040541	chr3	113847724	rs74251570	chr16	89910068	4.04e-30	0.644207	0	62	MC1R	DRD3	0
840187	chr1	160914872	rs74348947	8.05e-10	840187.rs74348947				4040541.rs62056068	4040541	chr3	113847724	rs62056068	chr16	89909737	4.08e-30	0.644175	0	62	MC1R	DRD3	0
4540682	chr19	748236	rs79325546	4.88e-07	4540682.rs79325546				4040541.rs117675822	4040541	chr3	113847724	rs117675822	chr16	89919081	4.3e-30	0.643975	0	62	MC1R	DRD3	0
4540682	chr19	748236	rs77997242	7.61e-07	4540682.rs77997242				4040541.rs57267516	4040541	chr3	113847724	rs57267516	chr16	89903552	4.39e-30	0.643902	0	62	MC1R	DRD3	0
4540682	chr19	748236	rs75283376	5.68e-07	4540682.rs75283376				4040541.rs62056066	4040541	chr3	113847724	rs62056066	chr16	89906563	4.69e-30	0.643649	0	62	MC1R	DRD3	0
4540682	chr19	748236	rs75960361	5.84e-07	4540682.rs75960361				4040541.chr16:89906320:D	4040541	chr3	113847724	chr16:89906320:D	chr16	89906320	4.76e-30	0.643597	0	62	MC1R	DRD3	0
2120161	chr9	138387188	rs12990997	9.25e-07	2120161.rs12990997				4040541.rs62056065	4040541	chr3	113847724	rs62056065	chr16	89905115	5.13e-30	0.643317	0	62	MC1R	DRD3	0
840685	chr2	113587653	rs75490326	4.13e-08	840685.rs75490326				4040541.rs62056064	4040541	chr3	113847724	rs62056064	chr16	89903843	5.59e-30	0.642997	0	62	MC1R	DRD3	0
840685	chr2	113587653	rs1544819	2.12e-07	840685.rs1544819				4040541.rs62056063	4040541	chr3	113847724	rs62056063	chr16	89903680	5.66e-30	0.642952	0	62	MC1R	DRD3	0
840685	chr2	113587653	rs56339903	5.77e-07	840685.rs56339903				4040541.rs78530336	4040541	chr3	113847724	rs78530336	chr16	89899055	5.92e-30	0.642784	0	62	MC1R	DRD3	0
840685	chr2	113587653	rs55857574	5.91e-07	840685.rs55857574				4040541.rs62056061	4040541	chr3	113847724	rs62056061	chr16	89901767	7.54e-30	0.641879	0	62	MC1R	DRD3	0
840685	chr2	113587653	rs56113748	7.85e-07	840685.rs56113748				4040541.rs12598737	4040541	chr3	113847724	rs12598737	chr16	89920957	7.65e-30	0.641825	0	62	MC1R	DRD3	0
840685	chr2	113587653	rs17027261	2.2e-07	840685.rs17027261				4040541.chr16:89949564:I	4040541	chr3	113847724	chr16:89949564:I	chr16	89949564	8.13e-30	0.641597	0	62	MC1R	DRD3	0
840685	chr2	113587653	rs55896299	3.06e-07	840685.rs55896299				4040541.rs62056087	4040541	chr3	113847724	rs62056087	chr16	89920383	8.46e-30	0.641446	0	62	MC1R	DRD3	0
840685	chr2	113587653	rs72793103	2.62e-07	840685.rs72793103				4040541.rs62054257	4040541	chr3	113847724	rs62054257	chr16	89900195	8.82e-30	0.641292	0	62	MC1R	DRD3	0
840685	chr2	113587653	rs17027274	2.59e-07	840685.rs17027274				4040541.rs11644526	4040541	chr3	113847724	rs11644526	chr16	89898660	1.05e-29	0.64065	0	62	MC1R	DRD3	0
840685	chr2	113587653	rs17027277	2.59e-07	840685.rs17027277				4040541.rs34604714	4040541	chr3	113847724	rs34604714	chr16	89948985	1.37e-29	0.639624	0	62	MC1R	DRD3	0
840685	chr2	113587653	rs72793113	2.46e-07	840685.rs72793113				4040541.rs8044906	4040541	chr3	113847724	rs8044906	chr16	89969603	1.87e-29	0.638456	0	62	MC1R	DRD3	0
840685	chr2	113587653	rs6717879	9.87e-09	840685.rs6717879				4040541.rs62054253	4040541	chr3	113847724	rs62054253	chr16	89896932	2.07e-29	0.638058	0	62	MC1R	DRD3	0
840685	chr2	113587653	rs72793116	9.63e-09	840685.rs72793116				4040541.rs62054252	4040541	chr3	113847724	rs62054252	chr16	89896834	2.14e-29	0.637944	0	62	MC1R	DRD3	0
840685	chr2	113587653	rs72793120	2.43e-07	840685.rs72793120				4040541.rs78001663	4040541	chr3	113847724	rs78001663	chr16	89896331	2.46e-29	0.637406	0	62	MC1R	DRD3	0
840685	chr2	113587653	rs72793126	7.88e-08	840685.rs72793126				4040541.rs77847775	4040541	chr3	113847724	rs77847775	chr16	89896243	2.52e-29	0.637323	0	62	MC1R	DRD3	0
840685	chr2	113587653	chr2:41431343:D	4.41e-08	840685.chr2:41431343:D				4040541.rs79244293	4040541	chr3	113847724	rs79244293	chr16	89896220	2.53e-29	0.637307	0	62	MC1R	DRD3	0
840685	chr2	113587653	rs72793165	2.02e-09	840685.rs72793165				4040541.chr16:89974729:D	4040541	chr3	113847724	chr16:89974729:D	chr16	89974729	2.98e-29	0.63668	0	62	MC1R	DRD3	0
840685	chr2	113587653	chr2:41470492:D	1.24e-09	840685.chr2:41470492:D				4040541.rs35256109	4040541	chr3	113847724	rs35256109	chr16	89879837	3.37e-29	0.636202	0	62	MC1R	DRD3	0
840685	chr2	113587653	rs77695443	1.24e-09	840685.rs77695443				4040541.rs2074963	4040541	chr3	113847724	rs2074963	chr16	89877269	3.54e-29	0.636019	0	62	MC1R	DRD3	0
840685	chr2	113587653	rs72793168	5.02e-09	840685.rs72793168				4040541.rs17784386	4040541	chr3	113847724	rs17784386	chr16	89947457	3.62e-29	0.635934	0	62	MC1R	DRD3	0
840685	chr2	113587653	rs17027360	1.08e-08	840685.rs17027360				4040541.rs12930056	4040541	chr3	113847724	rs12930056	chr16	89946649	3.94e-29	0.635613	0	62	MC1R	DRD3	0
840685	chr2	113587653	rs72793170	3.33e-08	840685.rs72793170				4040541.rs12930606	4040541	chr3	113847724	rs12930606	chr16	89946682	3.94e-29	0.635613	0	62	MC1R	DRD3	0
840685	chr2	113587653	rs72793173	9.52e-09	840685.rs72793173				4040541.rs2293584	4040541	chr3	113847724	rs2293584	chr16	89888686	4.15e-29	0.635409	0	62	MC1R	DRD3	0
840685	chr2	113587653	rs72793174	3.35e-08	840685.rs72793174				4040541.rs62056110	4040541	chr3	113847724	rs62056110	chr16	89946388	4.16e-29	0.635402	0	62	MC1R	DRD3	0
840685	chr2	113587653	rs72793176	1.09e-08	840685.rs72793176				4040541.rs12599561	4040541	chr3	113847724	rs12599561	chr16	89894358	4.17e-29	0.635394	0	62	MC1R	DRD3	0
840685	chr2	113587653	rs72793179	3.35e-08	840685.rs72793179				4040541.rs57071566	4040541	chr3	113847724	rs57071566	chr16	89889327	4.22e-29	0.635345	0	62	MC1R	DRD3	0
840685	chr2	113587653	rs72793181	8.71e-09	840685.rs72793181				4040541.rs62052174	4040541	chr3	113847724	rs62052174	chr16	89950901	4.35e-29	0.635226	0	62	MC1R	DRD3	0
840685	chr2	113587653	rs72793184	8.68e-09	840685.rs72793184				4040541.rs62054251	4040541	chr3	113847724	rs62054251	chr16	89892080	4.5e-29	0.635097	0	62	MC1R	DRD3	0
840685	chr2	113587653	rs10490379	1.08e-08	840685.rs10490379				4040541.rs12919804	4040541	chr3	113847724	rs12919804	chr16	89945369	5.6e-29	0.634256	0	62	MC1R	DRD3	0
840685	chr2	113587653	rs1441231	1.08e-08	840685.rs1441231				4040541.rs17177891	4040541	chr3	113847724	rs17177891	chr16	89799950	5.86e-29	0.63408	0	62	MC1R	DRD3	0
840685	chr2	113587653	rs61325253	1.52e-08	840685.rs61325253				4040541.rs62056104	4040541	chr3	113847724	rs62056104	chr16	89945704	1.14e-28	0.631491	0	62	MC1R	DRD3	0
840685	chr2	113587653	rs60499022	1.58e-08	840685.rs60499022				4040541.rs17233868	4040541	chr3	113847724	rs17233868	chr16	89803629	1.35e-28	0.63083	0	62	MC1R	DRD3	0
840685	chr2	113587653	rs17464163	6.5e-07	840685.rs17464163				4040541.rs3785281	4040541	chr3	113847724	rs3785281	chr16	89824263	3.46e-28	0.627139	0	62	MC1R	DRD3	0
840685	chr2	113587653	rs72788659	6.49e-07	840685.rs72788659				4040541.rs17226980	4040541	chr3	113847724	rs17226980	chr16	89825065	3.53e-28	0.627069	0	62	MC1R	DRD3	0
6580400	chr19	46969903	rs72613893	2.12e-07	6580400.rs72613893				4040541.rs17226973	4040541	chr3	113847724	rs17226973	chr16	89825248	3.53e-28	0.627063	0	62	MC1R	DRD3	0
6580400	chr19	46969903	rs72613894	2.07e-07	6580400.rs72613894				4040541.rs17226966	4040541	chr3	113847724	rs17226966	chr16	89825338	3.54e-28	0.627057	0	62	MC1R	DRD3	0
2120161	chr9	138387188	rs76249086	9.2e-07	2120161.rs76249086				4040541.rs3819574	4040541	chr3	113847724	rs3819574	chr16	89826630	3.77e-28	0.626809	0	62	MC1R	DRD3	0
1990110	chr6	30119892	rs17607721	2.24e-08	1990110.rs17607721				4040541.rs2239356	4040541	chr3	113847724	rs2239356	chr16	89827239	4.03e-28	0.626541	0	62	MC1R	DRD3	0
1990110	chr6	30119892	chr2:44546632:D	2.48e-08	1990110.chr2:44546632:D				4040541.rs2239357	4040541	chr3	113847724	rs2239357	chr16	89827251	4.03e-28	0.626536	0	62	MC1R	DRD3	0
1990110	chr6	30119892	chr2:44557385:D	2.27e-07	1990110.chr2:44557385:D				4040541.rs2239358	4040541	chr3	113847724	rs2239358	chr16	89827330	4.09e-28	0.626483	0	62	MC1R	DRD3	0
1990110	chr6	30119892	rs698805	4.98e-07	1990110.rs698805				4040541.rs12597296	4040541	chr3	113847724	rs12597296	chr16	89822331	4.17e-28	0.626406	0	62	MC1R	DRD3	0
1990110	chr6	30119892	rs786402	7.33e-07	1990110.rs786402				4040541.rs2286393	4040541	chr3	113847724	rs2286393	chr16	89809548	4.18e-28	0.626399	0	62	MC1R	DRD3	0
6100356	chr1	21904751	rs138705267	9.13e-07	6100356.rs138705267				4040541.rs17233253	4040541	chr3	113847724	rs17233253	chr16	89828437	4.66e-28	0.62596	0	62	MC1R	DRD3	0
2120161	chr9	138387188	rs13403367	3.81e-07	2120161.rs13403367				4040541.rs17226841	4040541	chr3	113847724	rs17226841	chr16	89828484	4.69e-28	0.62594	0	62	MC1R	DRD3	0
1050168	chr20	43804709	rs1000531	9.95e-07	1050168.rs1000531				4040541.rs9282681	4040541	chr3	113847724	rs9282681	chr16	89805914	5.24e-28	0.625498	0	62	MC1R	DRD3	0
1050168	chr20	43804709	chr2:46511944:D	9.95e-07	1050168.chr2:46511944:D				4040541.rs62054609	4040541	chr3	113847724	rs62054609	chr16	89816569	5.47e-28	0.625329	0	62	MC1R	DRD3	0
1050168	chr20	43804709	rs79271155	6.21e-07	1050168.rs79271155				4040541.rs17233441	4040541	chr3	113847724	rs17233441	chr16	89817998	5.48e-28	0.62532	0	62	MC1R	DRD3	0
1050168	chr20	43804709	rs74979367	4.15e-07	1050168.rs74979367				4040541.rs17233455	4040541	chr3	113847724	rs17233455	chr16	89816407	5.49e-28	0.625312	0	62	MC1R	DRD3	0
7320377	chr19	3474614	rs72810411	4.78e-07	7320377.rs72810411				4040541.rs17233448	4040541	chr3	113847724	rs17233448	chr16	89816424	5.49e-28	0.625312	0	62	MC1R	DRD3	0
7320377	chr19	3474614	rs78439417	2.45e-07	7320377.rs78439417				4040541.rs17227064	4040541	chr3	113847724	rs17227064	chr16	89816314	5.5e-28	0.625304	0	62	MC1R	DRD3	0
840187	chr1	160914872	rs17864649	2.99e-08	840187.rs17864649				4040541.rs17227057	4040541	chr3	113847724	rs17227057	chr16	89816333	5.5e-28	0.625304	0	62	MC1R	DRD3	0
840187	chr1	160914872	rs11563076	8.75e-09	840187.rs11563076				4040541.rs1800344	4040541	chr3	113847724	rs1800344	chr16	89816367	5.5e-28	0.625304	0	62	MC1R	DRD3	0
840187	chr1	160914872	chr2:52187153:D	4.11e-09	840187.chr2:52187153:D				4040541.rs1061647	4040541	chr3	113847724	rs1061647	chr16	89806063	5.51e-28	0.625296	0	62	MC1R	DRD3	0
840187	chr1	160914872	rs62139973	2.69e-09	840187.rs62139973				4040541.rs11648689	4040541	chr3	113847724	rs11648689	chr16	89806732	5.51e-28	0.625296	0	62	MC1R	DRD3	0
840187	chr1	160914872	rs11892803	1.15e-07	840187.rs11892803				4040541.rs11649162	4040541	chr3	113847724	rs11649162	chr16	89807131	5.51e-28	0.625296	0	62	MC1R	DRD3	0
840187	chr1	160914872	rs11892917	1.15e-07	840187.rs11892917				4040541.rs11639788	4040541	chr3	113847724	rs11639788	chr16	89807543	5.51e-28	0.625296	0	62	MC1R	DRD3	0
840187	chr1	160914872	rs7566210	1.16e-07	840187.rs7566210				4040541.rs11640188	4040541	chr3	113847724	rs11640188	chr16	89807732	5.51e-28	0.625296	0	62	MC1R	DRD3	0
840187	chr1	160914872	chr2:52224570:I	2.15e-07	840187.chr2:52224570:I				4040541.rs11640209	4040541	chr3	113847724	rs11640209	chr16	89807828	5.51e-28	0.625296	0	62	MC1R	DRD3	0
840187	chr1	160914872	rs72794191	4.19e-07	840187.rs72794191				4040541.rs34420680	4040541	chr3	113847724	rs34420680	chr16	89809171	5.51e-28	0.625296	0	62	MC1R	DRD3	0
1050168	chr20	43804709	chr2:60993857:I	6.14e-07	1050168.chr2:60993857:I				4040541.chr16:89809547:D	4040541	chr3	113847724	chr16:89809547:D	chr16	89809547	5.51e-28	0.625296	0	62	MC1R	DRD3	0
7320377	chr19	3474614	rs72812094	6.77e-07	7320377.rs72812094				4040541.rs17233664	4040541	chr3	113847724	rs17233664	chr16	89810628	5.51e-28	0.625296	0	62	MC1R	DRD3	0
7320377	chr19	3474614	rs72814024	2.41e-08	7320377.rs72814024				4040541.rs2074904	4040541	chr3	113847724	rs2074904	chr16	89811546	5.51e-28	0.625296	0	62	MC1R	DRD3	0
840187	chr1	160914872	rs79183084	7.01e-07	840187.rs79183084				4040541.rs2074903	4040541	chr3	113847724	rs2074903	chr16	89811663	5.51e-28	0.625296	0	62	MC1R	DRD3	0
840187	chr1	160914872	rs2192898	3.45e-07	840187.rs2192898				4040541.rs62054601	4040541	chr3	113847724	rs62054601	chr16	89811751	5.51e-28	0.625296	0	62	MC1R	DRD3	0
840187	chr1	160914872	rs10189932	3.51e-07	840187.rs10189932				4040541.rs1800355	4040541	chr3	113847724	rs1800355	chr16	89813194	5.51e-28	0.625296	0	62	MC1R	DRD3	0
840187	chr1	160914872	rs2422282	3.51e-07	840187.rs2422282				4040541.rs11641147	4040541	chr3	113847724	rs11641147	chr16	89813589	5.51e-28	0.625296	0	62	MC1R	DRD3	0
840187	chr1	160914872	chr2:64902265:I	2.32e-08	840187.chr2:64902265:I				4040541.rs17233567	4040541	chr3	113847724	rs17233567	chr16	89813821	5.51e-28	0.625296	0	62	MC1R	DRD3	0
840187	chr1	160914872	chr2:64902272:I	3.51e-07	840187.chr2:64902272:I				4040541.rs17227085	4040541	chr3	113847724	rs17227085	chr16	89815321	5.51e-28	0.625296	0	62	MC1R	DRD3	0
840187	chr1	160914872	rs1861400	3.51e-07	840187.rs1861400				4040541.rs17232910	4040541	chr3	113847724	rs17232910	chr16	89839766	5.51e-28	-0.625296	0	62	MC1R	DRD3	0
840187	chr1	160914872	chr2:64915925:I	3.53e-07	840187.chr2:64915925:I				4040541.rs62053701	4040541	chr3	113847724	rs62053701	chr16	89860584	7.45e-28	0.624092	0	62	MC1R	DRD3	0
840187	chr1	160914872	chr2:64933699:I	8.04e-07	840187.chr2:64933699:I				4040541.rs62052660	4040541	chr3	113847724	rs62052660	chr16	89847420	7.49e-28	0.624071	0	62	MC1R	DRD3	0
840187	chr1	160914872	rs1861407	2.35e-08	840187.rs1861407				4040541.rs11649501	4040541	chr3	113847724	rs11649501	chr16	89850957	7.49e-28	0.624071	0	62	MC1R	DRD3	0
840187	chr1	160914872	rs2080377	2.33e-08	840187.rs2080377				4040541.rs11649510	4040541	chr3	113847724	rs11649510	chr16	89851004	7.49e-28	0.624071	0	62	MC1R	DRD3	0
840187	chr1	160914872	rs6736527	2.33e-08	840187.rs6736527				4040541.rs17232630	4040541	chr3	113847724	rs17232630	chr16	89851179	7.49e-28	0.624071	0	62	MC1R	DRD3	0
840187	chr1	160914872	rs6736638	2.33e-08	840187.rs6736638				4040541.chr16:89845178:I	4040541	chr3	113847724	chr16:89845178:I	chr16	89845178	7.51e-28	0.624061	0	62	MC1R	DRD3	0
840187	chr1	160914872	rs7560607	2.33e-08	840187.rs7560607				4040541.rs2302162	4040541	chr3	113847724	rs2302162	chr16	89845287	7.51e-28	0.624061	0	62	MC1R	DRD3	0
840187	chr1	160914872	rs10210126	2.33e-08	840187.rs10210126				4040541.rs11076619	4040541	chr3	113847724	rs11076619	chr16	89831243	7.61e-28	0.624008	0	62	MC1R	DRD3	0
840187	chr1	160914872	chr2:64955414:D	2.33e-08	840187.chr2:64955414:D				4040541.rs11076620	4040541	chr3	113847724	rs11076620	chr16	89831520	8.01e-28	0.623804	0	62	MC1R	DRD3	0
840187	chr1	160914872	chr2:64955416:D	3.48e-07	840187.chr2:64955416:D				4040541.rs12600151	4040541	chr3	113847724	rs12600151	chr16	89831558	8.06e-28	0.623781	0	62	MC1R	DRD3	0
840187	chr1	160914872	rs4671610	2.33e-08	840187.rs4671610				4040541.rs12600047	4040541	chr3	113847724	rs12600047	chr16	89831630	8.1e-28	0.623758	0	62	MC1R	DRD3	0
840187	chr1	160914872	rs10185402	2.33e-08	840187.rs10185402				4040541.rs11646766	4040541	chr3	113847724	rs11646766	chr16	89838578	8.26e-28	0.623679	0	62	MC1R	DRD3	0
840187	chr1	160914872	rs7584806	2.35e-08	840187.rs7584806				4040541.rs11641552	4040541	chr3	113847724	rs11641552	chr16	89838700	8.26e-28	0.623679	0	62	MC1R	DRD3	0
840187	chr1	160914872	rs7558561	2.33e-08	840187.rs7558561				4040541.rs11076621	4040541	chr3	113847724	rs11076621	chr16	89837927	8.27e-28	0.623677	0	62	MC1R	DRD3	0
840187	chr1	160914872	chr2:64958652:D	2.33e-08	840187.chr2:64958652:D				4040541.rs11076622	4040541	chr3	113847724	rs11076622	chr16	89837951	8.27e-28	0.623677	0	62	MC1R	DRD3	0
840187	chr1	160914872	rs10202778	2.33e-08	840187.rs10202778				4040541.rs17233176	4040541	chr3	113847724	rs17233176	chr16	89832751	8.27e-28	0.623676	0	62	MC1R	DRD3	0
840187	chr1	160914872	rs10179846	2.33e-08	840187.rs10179846				4040541.rs11645916	4040541	chr3	113847724	rs11645916	chr16	89835234	8.27e-28	0.623676	0	62	MC1R	DRD3	0
840187	chr1	160914872	rs10180228	2.33e-08	840187.rs10180228				4040541.rs17226666	4040541	chr3	113847724	rs17226666	chr16	89835401	8.27e-28	0.623676	0	62	MC1R	DRD3	0
840187	chr1	160914872	rs10210093	2.33e-08	840187.rs10210093				4040541.rs11076624	4040541	chr3	113847724	rs11076624	chr16	89855749	8.27e-28	0.623676	0	62	MC1R	DRD3	0
840187	chr1	160914872	rs10189476	2.33e-08	840187.rs10189476				4040541.rs2238531	4040541	chr3	113847724	rs2238531	chr16	89856217	8.27e-28	0.623676	0	62	MC1R	DRD3	0
840187	chr1	160914872	rs6738988	2.32e-08	840187.rs6738988				4040541.rs62052714	4040541	chr3	113847724	rs62052714	chr16	89857180	8.27e-28	0.623676	0	62	MC1R	DRD3	0
840187	chr1	160914872	rs6546099	2.32e-08	840187.rs6546099				4040541.rs11646374	4040541	chr3	113847724	rs11646374	chr16	89857935	8.27e-28	0.623676	0	62	MC1R	DRD3	0
840187	chr1	160914872	rs997539	2.28e-08	840187.rs997539				4040541.rs1800331	4040541	chr3	113847724	rs1800331	chr16	89858417	8.27e-28	0.623676	0	62	MC1R	DRD3	0
840187	chr1	160914872	rs2663901	2.15e-08	840187.rs2663901				4040541.rs11076623	4040541	chr3	113847724	rs11076623	chr16	89844120	8.37e-28	0.623625	0	62	MC1R	DRD3	0
840187	chr1	160914872	rs847817	2.24e-08	840187.rs847817				4040541.rs17226428	4040541	chr3	113847724	rs17226428	chr16	89842884	8.41e-28	0.623606	0	62	MC1R	DRD3	0
840187	chr1	160914872	rs847816	8.54e-08	840187.rs847816				4040541.rs12596934	4040541	chr3	113847724	rs12596934	chr16	89841605	8.49e-28	0.623568	0	62	MC1R	DRD3	0
840187	chr1	160914872	chr2:64991001:D	2.51e-08	840187.chr2:64991001:D				4040541.rs1800339	4040541	chr3	113847724	rs1800339	chr16	89839637	8.5e-28	0.623568	0	62	MC1R	DRD3	0
6580400	chr19	46969903	rs17033369	8.17e-08	6580400.rs17033369				4040541.rs17226498	4040541	chr3	113847724	rs17226498	chr16	89840631	8.5e-28	0.623564	0	62	MC1R	DRD3	0
2230519	chr19	46970110	rs17033369	4.38e-07	2230519.rs17033369				4040541.rs2238527	4040541	chr3	113847724	rs2238527	chr16	89840708	8.5e-28	0.623564	0	62	MC1R	DRD3	0
730561	chr1	17939612	rs6721715	7.36e-08	730561.rs6721715				4040541.rs17226519	4040541	chr3	113847724	rs17226519	chr16	89839854	8.51e-28	0.62356	0	62	MC1R	DRD3	0
730561	chr1	17939612	rs12620484	5.25e-07	730561.rs12620484				4040541.rs17226512	4040541	chr3	113847724	rs17226512	chr16	89839976	8.51e-28	0.623559	0	62	MC1R	DRD3	0
730561	chr1	17939612	chr2:69936350:I	5.71e-09	730561.chr2:69936350:I				4040541.rs79230516	4040541	chr3	113847724	rs79230516	chr16	89841167	8.53e-28	0.623551	0	62	MC1R	DRD3	0
730561	chr1	17939612	rs4852944	2.03e-13	730561.rs4852944				4040541.rs11642010	4040541	chr3	113847724	rs11642010	chr16	89845111	8.59e-28	0.623523	0	62	MC1R	DRD3	0
730561	chr1	17939612	chr2:69952010:I	2.41e-11	730561.chr2:69952010:I				4040541.rs72477006	4040541	chr3	113847724	rs72477006	chr16	89950299	9.05e-28	0.623314	0	62	MC1R	DRD3	0
730561	chr1	17939612	rs6739060	9.49e-07	730561.rs6739060				4040541.rs17233497	4040541	chr3	113847724	rs17233497	chr16	89815152	1.01e-27	0.62286	0	62	MC1R	DRD3	0
730561	chr1	17939612	rs2312549	3.29e-11	730561.rs2312549				4040541.chr16:89812851:D	4040541	chr3	113847724	chr16:89812851:D	chr16	89812851	1.21e-27	0.622145	0	62	MC1R	DRD3	0
730561	chr1	17939612	rs2312550	6.92e-11	730561.rs2312550				4040541.rs78703231	4040541	chr3	113847724	rs78703231	chr16	89922485	3.73e-27	0.617578	0	62	MC1R	DRD3	0
730561	chr1	17939612	rs62133977	9.51e-07	730561.rs62133977				4040541.chr16:89815397:D	4040541	chr3	113847724	chr16:89815397:D	chr16	89815397	6.57e-27	0.615243	0	62	MC1R	DRD3	0
730561	chr1	17939612	rs6739358	3.29e-11	730561.rs6739358				4040541.rs11648881	4040541	chr3	113847724	rs11648881	chr16	89862434	8.49e-27	0.614186	0	62	MC1R	DRD3	0
730561	chr1	17939612	rs6739197	2.31e-11	730561.rs6739197				4040541.rs11862382	4040541	chr3	113847724	rs11862382	chr16	89972532	1.48e-26	0.611865	0	62	MC1R	DRD3	0
730561	chr1	17939612	rs10203645	3.29e-11	730561.rs10203645				4040541.rs17232735	4040541	chr3	113847724	rs17232735	chr16	89849104	3.68e-26	0.608037	0	62	MC1R	DRD3	0
730561	chr1	17939612	rs4852980	2.31e-11	730561.rs4852980				4040541.chr16:89851116:D	4040541	chr3	113847724	chr16:89851116:D	chr16	89851116	1.78e-25	0.601286	0	62	MC1R	DRD3	0
730561	chr1	17939612	rs4852981	3.29e-11	730561.rs4852981				4040541.rs9931722	4040541	chr3	113847724	rs9931722	chr16	89976329	1.14e-24	0.593123	0	62	MC1R	DRD3	0
730561	chr1	17939612	rs7424572	3.29e-11	730561.rs7424572				4040541.rs12599205	4040541	chr3	113847724	rs12599205	chr16	89921126	2.54e-24	0.5895	0	62	MC1R	DRD3	0
730561	chr1	17939612	rs6750104	3.96e-11	730561.rs6750104				4040541.rs12598757	4040541	chr3	113847724	rs12598757	chr16	89921128	2.54e-24	0.5895	0	62	MC1R	DRD3	0
730561	chr1	17939612	rs6705820	1.25e-11	730561.rs6705820				4040541.rs4534840	4040541	chr3	113847724	rs4534840	chr16	90003359	4.73e-24	0.586683	0	62	MC1R	DRD3	0
730561	chr1	17939612	rs67264067	9.3e-07	730561.rs67264067				4040541.rs9282682	4040541	chr3	113847724	rs9282682	chr16	89805794	1.62e-23	0.580999	0	62	MC1R	DRD3	0
730561	chr1	17939612	chr2:69977344:I	1.73e-11	730561.chr2:69977344:I				4040541.rs2286392	4040541	chr3	113847724	rs2286392	chr16	89809549	1.79e-23	0.580541	0	62	MC1R	DRD3	0
730561	chr1	17939612	rs6736776	6.88e-07	730561.rs6736776				4040541.rs11649210	4040541	chr3	113847724	rs11649210	chr16	89807233	1.84e-23	0.580412	0	62	MC1R	DRD3	0
730561	chr1	17939612	rs7577493	3.38e-12	730561.rs7577493				4040541.rs11644967	4040541	chr3	113847724	rs11644967	chr16	89806614	1.84e-23	0.580405	0	62	MC1R	DRD3	0
730561	chr1	17939612	rs7563401	3.38e-12	730561.rs7563401				4040541.rs11647746	4040541	chr3	113847724	rs11647746	chr16	89806343	1.85e-23	0.580398	0	62	MC1R	DRD3	0
730561	chr1	17939612	rs7589995	4.8e-12	730561.rs7589995				4040541.rs62052221	4040541	chr3	113847724	rs62052221	chr16	90013420	2.26e-23	0.579464	0	62	MC1R	DRD3	0
730561	chr1	17939612	rs10181122	3.35e-12	730561.rs10181122				4040541.rs1800358	4040541	chr3	113847724	rs1800358	chr16	89809319	2.61e-23	0.578782	0	62	MC1R	DRD3	0
730561	chr1	17939612	rs7567400	3.34e-12	730561.rs7567400				4040541.rs17226274	4040541	chr3	113847724	rs17226274	chr16	89850170	3e-23	0.578122	0	62	MC1R	DRD3	0
730561	chr1	17939612	rs6727897	2.4e-13	730561.rs6727897				4040541.rs1007932	4040541	chr3	113847724	rs1007932	chr16	89838541	3.27e-23	0.577727	0	62	MC1R	DRD3	0
730561	chr1	17939612	rs9309429	1.79e-14	730561.rs9309429				4040541.chr16:89817203:I	4040541	chr3	113847724	chr16:89817203:I	chr16	89817203	4.51e-23	0.5762	0	62	MC1R	DRD3	0
730561	chr1	17939612	rs12993700	3.6e-09	730561.rs12993700				4040541.rs62052222	4040541	chr3	113847724	rs62052222	chr16	90016228	4.86e-23	0.575853	0	62	MC1R	DRD3	0
730561	chr1	17939612	rs10205368	4.78e-09	730561.rs10205368				4040541.rs28630471	4040541	chr3	113847724	rs28630471	chr16	89960814	8.55e-22	0.561939	0	62	MC1R	DRD3	0
730561	chr1	17939612	rs34612240	4.79e-09	730561.rs34612240				4040541.rs12709092	4040541	chr3	113847724	rs12709092	chr16	89797337	2.11e-21	-0.557422	0	62	MC1R	DRD3	0
730561	chr1	17939612	chr2:69996397:D	4.9e-09	730561.chr2:69996397:D				4040541.rs62052225	4040541	chr3	113847724	rs62052225	chr16	90021569	2.31e-21	0.556958	0	62	MC1R	DRD3	0
730561	chr1	17939612	chr2:69996398:D	4.57e-09	730561.chr2:69996398:D				4040541.rs12596146	4040541	chr3	113847724	rs12596146	chr16	89992238	7.76e-21	0.550771	0	62	MC1R	DRD3	0
730561	chr1	17939612	rs35066995	1.3e-08	730561.rs35066995				4040541.rs62052226	4040541	chr3	113847724	rs62052226	chr16	90022137	8.06e-21	0.550581	0	62	MC1R	DRD3	0
730561	chr1	17939612	rs13392554	1.38e-08	730561.rs13392554				4040541.rs12597913	4040541	chr3	113847724	rs12597913	chr16	90021685	8.92e-21	0.550053	0	62	MC1R	DRD3	0
730561	chr1	17939612	rs7586494	1.38e-08	730561.rs7586494				4040541.rs1004047	4040541	chr3	113847724	rs1004047	chr16	90053336	1.13e-20	0.548852	0	62	MC1R	DRD3	0
730561	chr1	17939612	rs6546546	1.78e-08	730561.rs6546546				4040541.rs7192275	4040541	chr3	113847724	rs7192275	chr16	90024899	1.25e-20	0.548287	0	62	MC1R	DRD3	0
730561	chr1	17939612	rs6717068	1.98e-08	730561.rs6717068				4040541.rs7187431	4040541	chr3	113847724	rs7187431	chr16	90024900	1.26e-20	0.548283	0	62	MC1R	DRD3	0
730561	chr1	17939612	rs6546547	1.77e-08	730561.rs6546547				4040541.rs76734820	4040541	chr3	113847724	rs76734820	chr16	90024228	1.64e-20	0.546905	0	62	MC1R	DRD3	0
730561	chr1	17939612	rs34704699	1.35e-08	730561.rs34704699				4040541.rs62052239	4040541	chr3	113847724	rs62052239	chr16	90024866	1.68e-20	0.546774	0	62	MC1R	DRD3	0
730561	chr1	17939612	rs10496171	1.85e-08	730561.rs10496171				4040541.rs62052240	4040541	chr3	113847724	rs62052240	chr16	90025135	1.76e-20	0.546513	0	62	MC1R	DRD3	0
730561	chr1	17939612	rs10210787	1.79e-08	730561.rs10210787				4040541.rs62054571	4040541	chr3	113847724	rs62054571	chr16	90063901	2.47e-20	0.544742	0	62	MC1R	DRD3	0
730561	chr1	17939612	rs728128	3.34e-08	730561.rs728128				4040541.rs78260644	4040541	chr3	113847724	rs78260644	chr16	90069379	2.53e-20	0.54461	0	62	MC1R	DRD3	0
730561	chr1	17939612	rs4853025	5.58e-08	730561.rs4853025				4040541.rs36114385	4040541	chr3	113847724	rs36114385	chr16	90038369	2.57e-20	0.544525	0	62	MC1R	DRD3	0
730561	chr1	17939612	rs12988897	4.27e-08	730561.rs12988897				4040541.rs11643147	4040541	chr3	113847724	rs11643147	chr16	90038647	2.59e-20	0.544488	0	62	MC1R	DRD3	0
730561	chr1	17939612	rs3771542	3.33e-08	730561.rs3771542				4040541.rs11643495	4040541	chr3	113847724	rs11643495	chr16	90042268	2.73e-20	0.544215	0	62	MC1R	DRD3	0
730561	chr1	17939612	rs10205101	2.35e-11	730561.rs10205101				4040541.rs7195226	4040541	chr3	113847724	rs7195226	chr16	90042276	2.74e-20	0.544198	0	62	MC1R	DRD3	0
730561	chr1	17939612	rs6546549	2.77e-08	730561.rs6546549				4040541.rs4365288	4040541	chr3	113847724	rs4365288	chr16	90043882	2.81e-20	0.544062	0	62	MC1R	DRD3	0
730561	chr1	17939612	rs3771541	4.55e-15	730561.rs3771541				4040541.rs62052249	4040541	chr3	113847724	rs62052249	chr16	90044191	2.83e-20	0.544028	0	62	MC1R	DRD3	0
730561	chr1	17939612	rs2168115	4.52e-15	730561.rs2168115				4040541.rs75570346	4040541	chr3	113847724	rs75570346	chr16	90048080	2.93e-20	0.543839	0	62	MC1R	DRD3	0
730561	chr1	17939612	rs4853027	5.3e-15	730561.rs4853027				4040541.rs45456401	4040541	chr3	113847724	rs45456401	chr16	90048327	2.93e-20	0.543839	0	62	MC1R	DRD3	0
730561	chr1	17939612	rs2305523	6.35e-15	730561.rs2305523				4040541.rs62052252	4040541	chr3	113847724	rs62052252	chr16	90048379	2.93e-20	0.543839	0	62	MC1R	DRD3	0
730561	chr1	17939612	rs3732268	9.06e-08	730561.rs3732268				4040541.rs11643288	4040541	chr3	113847724	rs11643288	chr16	90052593	3.06e-20	0.543614	0	62	MC1R	DRD3	0
730561	chr1	17939612	rs3732266	1.12e-14	730561.rs3732266				4040541.rs4442808	4040541	chr3	113847724	rs4442808	chr16	90064622	3.14e-20	0.54348	0	62	MC1R	DRD3	0
730561	chr1	17939612	chr2:70058497:D	1.27e-14	730561.chr2:70058497:D				4040541.rs62054574	4040541	chr3	113847724	rs62054574	chr16	90067310	3.15e-20	0.543458	0	62	MC1R	DRD3	0
730561	chr1	17939612	rs10167142	2.5e-14	730561.rs10167142				4040541.rs62054572	4040541	chr3	113847724	rs62054572	chr16	90065941	3.17e-20	0.543431	0	62	MC1R	DRD3	0
730561	chr1	17939612	rs1377995	1.44e-14	730561.rs1377995				4040541.rs79690969	4040541	chr3	113847724	rs79690969	chr16	90076227	6.19e-20	0.539871	0	62	MC1R	DRD3	0
730561	chr1	17939612	chr2:70068258:D	1.56e-14	730561.chr2:70068258:D				4040541.rs62052244	4040541	chr3	113847724	rs62052244	chr16	90034117	6.9e-20	0.539285	0	62	MC1R	DRD3	0
730561	chr1	17939612	rs6546551	1.84e-14	730561.rs6546551				4040541.rs75163917	4040541	chr3	113847724	rs75163917	chr16	90081032	1.19e-19	0.536335	0	62	MC1R	DRD3	0
730561	chr1	17939612	rs1551374	4.73e-14	730561.rs1551374				4040541.rs62052250	4040541	chr3	113847724	rs62052250	chr16	90044378	1.71e-19	0.534387	0	62	MC1R	DRD3	0
730561	chr1	17939612	rs6711065	1.31e-09	730561.rs6711065				4040541.rs4371157	4040541	chr3	113847724	rs4371157	chr16	90044113	1.74e-19	0.534299	0	62	MC1R	DRD3	0
730561	chr1	17939612	rs13017134	8.27e-15	730561.rs13017134				4040541.rs78517194	4040541	chr3	113847724	rs78517194	chr16	90045280	1.77e-19	0.534205	0	62	MC1R	DRD3	0
730561	chr1	17939612	rs60207187	8.38e-15	730561.rs60207187				4040541.rs79432600	4040541	chr3	113847724	rs79432600	chr16	90080947	1.78e-19	0.53415	0	62	MC1R	DRD3	0
730561	chr1	17939612	rs3214007	2.19e-14	730561.rs3214007				4040541.rs33969658	4040541	chr3	113847724	rs33969658	chr16	90046121	1.79e-19	0.534137	0	62	MC1R	DRD3	0
730561	chr1	17939612	rs6747542	2.01e-14	730561.rs6747542				4040541.rs3803684	4040541	chr3	113847724	rs3803684	chr16	90046373	1.79e-19	0.534121	0	62	MC1R	DRD3	0
730561	chr1	17939612	rs1056482	2.12e-14	730561.rs1056482				4040541.rs11641639	4040541	chr3	113847724	rs11641639	chr16	90023405	2.34e-19	0.532674	0	62	MC1R	DRD3	0
730561	chr1	17939612	rs13002091	3.52e-12	730561.rs13002091				4040541.rs58181634	4040541	chr3	113847724	rs58181634	chr16	89991409	3.39e-19	0.53063	0	62	MC1R	DRD3	0
730561	chr1	17939612	rs13028508	3.51e-12	730561.rs13028508				4040541.rs62052241	4040541	chr3	113847724	rs62052241	chr16	90025320	4.29e-19	0.529334	0	62	MC1R	DRD3	0
730561	chr1	17939612	rs3752781	9.45e-13	730561.rs3752781				4040541.rs143723649	4040541	chr3	113847724	rs143723649	chr16	90074303	7.58e-19	0.526157	0	62	MC1R	DRD3	0
730561	chr1	17939612	rs13015457	2.03e-12	730561.rs13015457				4040541.rs11076653	4040541	chr3	113847724	rs11076653	chr16	90074001	1.18e-18	0.523662	0	62	MC1R	DRD3	0
730561	chr1	17939612	rs4852375	1.04e-12	730561.rs4852375				4040541.rs11076654	4040541	chr3	113847724	rs11076654	chr16	90074085	1.18e-18	0.523662	0	62	MC1R	DRD3	0
730561	chr1	17939612	rs6736408	1.92e-12	730561.rs6736408				4040541.rs11647027	4040541	chr3	113847724	rs11647027	chr16	90074213	1.18e-18	0.523662	0	62	MC1R	DRD3	0
730561	chr1	17939612	rs6546556	1.92e-12	730561.rs6546556				4040541.rs72477008	4040541	chr3	113847724	rs72477008	chr16	90074356	1.18e-18	0.523662	0	62	MC1R	DRD3	0
730561	chr1	17939612	rs7592647	1.89e-12	730561.rs7592647				4040541.rs4362387	4040541	chr3	113847724	rs4362387	chr16	90075226	1.18e-18	0.523662	0	62	MC1R	DRD3	0
730561	chr1	17939612	rs897122	1.92e-12	730561.rs897122				4040541.rs34141697	4040541	chr3	113847724	rs34141697	chr16	89786121	2.39e-18	0.519656	0	62	MC1R	DRD3	0
730561	chr1	17939612	rs11902198	3.78e-12	730561.rs11902198				4040541.rs56112321	4040541	chr3	113847724	rs56112321	chr16	89785820	2.4e-18	0.519641	0	62	MC1R	DRD3	0
730561	chr1	17939612	chr2:70144970:D	2.86e-12	730561.chr2:70144970:D				4040541.rs62054583	4040541	chr3	113847724	rs62054583	chr16	90084370	2.4e-18	0.519637	0	62	MC1R	DRD3	0
730561	chr1	17939612	chr2:70144971:D	1.95e-12	730561.chr2:70144971:D				4040541.rs62068372	4040541	chr3	113847724	rs62068372	chr16	89785107	3.14e-18	0.518098	0	62	MC1R	DRD3	0
730561	chr1	17939612	rs6546558	1.03e-12	730561.rs6546558				4040541.rs7189734	4040541	chr3	113847724	rs7189734	chr16	89800550	1e-17	0.511344	0	62	MC1R	DRD3	0
730561	chr1	17939612	rs6546559	1.92e-12	730561.rs6546559				4040541.rs77632445	4040541	chr3	113847724	rs77632445	chr16	90083021	1.02e-17	0.511277	0	62	MC1R	DRD3	0
730561	chr1	17939612	rs6721891	1.92e-12	730561.rs6721891				4040541.rs2099105	4040541	chr3	113847724	rs2099105	chr16	89793555	1.67e-17	-0.508336	0	62	MC1R	DRD3	0
730561	chr1	17939612	rs6750488	1.92e-12	730561.rs6750488				4040541.rs11640734	4040541	chr3	113847724	rs11640734	chr16	89795797	2.12e-17	0.506912	0	62	MC1R	DRD3	0
730561	chr1	17939612	rs1454498	1.92e-12	730561.rs1454498				4040541.rs61734731	4040541	chr3	113847724	rs61734731	chr16	90106746	2.64e-17	0.505611	0	62	MC1R	DRD3	0
730561	chr1	17939612	rs6725425	1.92e-12	730561.rs6725425				4040541.rs147899617	4040541	chr3	113847724	rs147899617	chr16	90080352	2.75e-17	0.505352	0	62	MC1R	DRD3	0
730561	chr1	17939612	rs10205487	1.92e-12	730561.rs10205487				4040541.rs34120897	4040541	chr3	113847724	rs34120897	chr16	89795813	3.99e-17	0.503121	0	62	MC1R	DRD3	0
730561	chr1	17939612	chr2:70151877:D	2.1e-13	730561.chr2:70151877:D				4040541.rs79277195	4040541	chr3	113847724	rs79277195	chr16	90084895	5.34e-17	0.501353	0	62	MC1R	DRD3	0
730561	chr1	17939612	chr2:70151880:D	9.09e-12	730561.chr2:70151880:D				4040541.rs28423043	4040541	chr3	113847724	rs28423043	chr16	90107377	7.31e-17	0.499448	0	62	MC1R	DRD3	0
730561	chr1	17939612	rs726920	1.92e-12	730561.rs726920				4040541.rs17178299	4040541	chr3	113847724	rs17178299	chr16	90103659	1.34e-16	0.495726	0	62	MC1R	DRD3	0
730561	chr1	17939612	rs10496174	1.92e-12	730561.rs10496174				4040541.rs4785594	4040541	chr3	113847724	rs4785594	chr16	89798516	1.36e-16	-0.495634	0	62	MC1R	DRD3	0
730561	chr1	17939612	rs7573442	1.92e-12	730561.rs7573442				4040541.rs59145894	4040541	chr3	113847724	rs59145894	chr16	90116366	2.02e-16	0.493166	0	62	MC1R	DRD3	0
730561	chr1	17939612	rs12713682	2.04e-12	730561.rs12713682				4040541.rs12598556	4040541	chr3	113847724	rs12598556	chr16	90089906	2.5e-16	0.491828	0	62	MC1R	DRD3	0
730561	chr1	17939612	rs11893500	1.92e-12	730561.rs11893500				4040541.rs59863025	4040541	chr3	113847724	rs59863025	chr16	89735072	2.87e-16	0.490963	0	62	MC1R	DRD3	0
730561	chr1	17939612	rs4144081	1.93e-12	730561.rs4144081				4040541.rs3743816	4040541	chr3	113847724	rs3743816	chr16	90110789	3.23e-16	0.490228	0	62	MC1R	DRD3	0
730561	chr1	17939612	rs6712827	1.93e-12	730561.rs6712827				4040541.rs3743818	4040541	chr3	113847724	rs3743818	chr16	90110681	3.43e-16	0.489843	0	62	MC1R	DRD3	0
730561	chr1	17939612	rs6741449	1.93e-12	730561.rs6741449				4040541.rs4785593	4040541	chr3	113847724	rs4785593	chr16	89797627	3.44e-16	-0.489829	0	62	MC1R	DRD3	0
730561	chr1	17939612	chr2:70160635:D	2.79e-11	730561.chr2:70160635:D				4040541.rs79367624	4040541	chr3	113847724	rs79367624	chr16	90095949	4.15e-16	0.488652	0	62	MC1R	DRD3	0
730561	chr1	17939612	rs897119	9.01e-13	730561.rs897119				4040541.rs3169375	4040541	chr3	113847724	rs3169375	chr16	90110279	4.4e-16	0.488279	0	62	MC1R	DRD3	0
730561	chr1	17939612	rs897120	1.56e-12	730561.rs897120				4040541.rs11640198	4040541	chr3	113847724	rs11640198	chr16	89807785	8.87e-16	0.483803	0	62	MC1R	DRD3	0
730561	chr1	17939612	rs6729760	4.78e-13	730561.rs6729760				4040541.rs2241037	4040541	chr3	113847724	rs2241037	chr16	90101827	1.16e-15	0.482071	0	62	MC1R	DRD3	0
730561	chr1	17939612	rs11126250	1.61e-12	730561.rs11126250				4040541.rs7206111	4040541	chr3	113847724	rs7206111	chr16	90124871	2.08e-14	0.462809	0.00216333	62	MC1R	DRD3	0
730561	chr1	17939612	rs3771531	1.8e-12	730561.rs3771531				4040541.rs11642823	4040541	chr3	113847724	rs11642823	chr16	90132786	2.08e-14	0.462809	0.00216216	62	MC1R	DRD3	0
730561	chr1	17939612	chr2:70164580:I	1.37e-12	730561.chr2:70164580:I				4040541.rs11646697	4040541	chr3	113847724	rs11646697	chr16	90132819	2.08e-14	0.462809	0.00216099	62	MC1R	DRD3	0
730561	chr1	17939612	rs12475412	1.46e-12	730561.rs12475412				4040541.rs62056560	4040541	chr3	113847724	rs62056560	chr16	90148930	3.83e-14	0.458577	0.00265534	62	MC1R	DRD3	0
730561	chr1	17939612	rs11686934	6.79e-07	730561.rs11686934				4040541.rs11642820	4040541	chr3	113847724	rs11642820	chr16	90142455	3.89e-14	0.458459	0.00291468	62	MC1R	DRD3	0
6960692	chr16	3138926	rs111284462	3.52e-07	6960692.rs111284462				4040541.rs62054659	4040541	chr3	113847724	rs62054659	chr16	90148397	3.94e-14	0.45838	0.0031746	62	MC1R	DRD3	0
50685	chr2	118940785	rs58367618	6.42e-07	50685.rs58367618				4040541.rs9936006	4040541	chr3	113847724	rs9936006	chr16	90148655	6.46e-14	0.454897	0.00359343	62	MC1R	DRD3	0
50685	chr2	118940785	rs73938171	6.36e-07	50685.rs73938171				4040541.rs11648775	4040541	chr3	113847724	rs11648775	chr16	90113121	1.13e-13	0.450899	0.00476908	62	MC1R	DRD3	0
50685	chr2	118940785	rs13401607	5.87e-07	50685.rs13401607				4040541.rs11649155	4040541	chr3	113847724	rs11649155	chr16	89801892	1.25e-13	0.450211	0.00501002	62	MC1R	DRD3	0
50685	chr2	118940785	rs10180567	1.79e-07	50685.rs10180567				4040541.rs9923604	4040541	chr3	113847724	rs9923604	chr16	90068980	2.74e-13	0.444527	0.00735294	62	MC1R	DRD3	0
50685	chr2	118940785	rs13429593	5.87e-07	50685.rs13429593				4040541.rs2052867	4040541	chr3	113847724	rs2052867	chr16	89707093	4.92e-13	0.440211	0.00963391	62	MC1R	DRD3	0
7320377	chr19	3474614	rs10195202	1.7e-08	7320377.rs10195202				4040541.rs9939914	4040541	chr3	113847724	rs9939914	chr16	89939929	1.18e-12	0.433649	0.0136488	62	MC1R	DRD3	0
7320377	chr19	3474614	chr2:79791476:D	1.07e-08	7320377.chr2:79791476:D				4040541.rs9936896	4040541	chr3	113847724	rs9936896	chr16	90069059	3.88e-12	0.424496	0.0220949	62	MC1R	DRD3	0
7320377	chr19	3474614	rs13425217	2.34e-08	7320377.rs13425217				4040541.rs34422500	4040541	chr3	113847724	rs34422500	chr16	89703797	6.8e-12	0.42008	0.0276352	62	MC1R	DRD3	0
7320377	chr19	3474614	rs79208326	1.17e-08	7320377.rs79208326				4040541.rs8060848	4040541	chr3	113847724	rs8060848	chr16	89979959	1.3e-11	0.414875	0.0354962	62	MC1R	DRD3	0
7320377	chr19	3474614	rs55826810	9.57e-09	7320377.rs55826810				6590630.rs62052186	6590630	chr1	31441012	rs62052186	chr16	89969567	1.49e-25	0.602043	0	87	MC1R	SNORD85	1
7320139	chr16	1036875	rs71424898	6.65e-07	7320139.rs71424898				6590630.rs11648433	6590630	chr1	31441012	rs11648433	chr16	89965055	1.49e-25	0.602041	0	87	MC1R	SNORD85	0
7320377	chr19	3474614	rs74746870	4.57e-08	7320377.rs74746870				6590630.rs11642267	6590630	chr1	31441012	rs11642267	chr16	89957635	1.49e-25	0.602039	0	87	MC1R	SNORD85	0
7320377	chr19	3474614	rs75125550	3.13e-08	7320377.rs75125550				6590630.rs11647174	6590630	chr1	31441012	rs11647174	chr16	89958538	1.49e-25	0.602039	0	87	MC1R	SNORD85	0
7320377	chr19	3474614	rs1550827	3.49e-08	7320377.rs1550827				6590630.rs62052212	6590630	chr1	31441012	rs62052212	chr16	89981960	1.49e-25	0.602039	0	87	MC1R	SNORD85	0
2120161	chr9	138387188	rs11901677	1.59e-07	2120161.rs11901677				6590630.rs2228479	6590630	chr1	31441012	rs2228479	chr16	89985940	1.49e-25	0.602039	0	87	MC1R	SNORD85	0
2650408	chr4	40156212	rs3024798	9.29e-09	2650408.rs3024798				6590630.rs12600051	6590630	chr1	31441012	rs12600051	chr16	89992072	2.59e-25	0.599655	0	87	MC1R	SNORD85	0
2970164	chr13	78474714	rs3024798	3.96e-09	2970164.rs3024798				6590630.rs74542234	6590630	chr1	31441012	rs74542234	chr16	89940608	7.75e-25	0.594827	0	87	MC1R	SNORD85	0
1440634	chr1	161016901	rs2077079	8.06e-08	1440634.rs2077079				6590630.rs12596492	6590630	chr1	31441012	rs12596492	chr16	89957169	8.43e-25	0.594451	0	87	MC1R	SNORD85	0
2650408	chr4	40156212	rs2077079	5e-10	2650408.rs2077079				6590630.rs62052168	6590630	chr1	31441012	rs62052168	chr16	89947203	1.17e-24	0.592984	0	87	MC1R	SNORD85	0
2970164	chr13	78474714	rs2077079	7.91e-10	2970164.rs2077079				6590630.rs2293586	6590630	chr1	31441012	rs2293586	chr16	89962394	3.01e-24	0.588741	0	87	MC1R	SNORD85	0
5550220	chr20	2637727	rs2077079	3.96e-08	5550220.rs2077079				6590630.rs62056103	6590630	chr1	31441012	rs62056103	chr16	89942781	3.53e-24	0.588017	0	87	MC1R	SNORD85	0
1440634	chr1	161016901	rs934774	9.18e-09	1440634.rs934774				6590630.chr16:89939852:I	6590630	chr1	31441012	chr16:89939852:I	chr16	89939852	9.54e-24	0.583465	0	87	MC1R	SNORD85	0
2650408	chr4	40156212	rs934774	4.61e-12	2650408.rs934774				6590630.rs62056100	6590630	chr1	31441012	rs62056100	chr16	89939753	1.09e-23	0.58285	0	87	MC1R	SNORD85	0
4290332	chr6	56919561	rs934774	2.1e-07	4290332.rs934774				6590630.rs7186976	6590630	chr1	31441012	rs7186976	chr16	89961593	2.4e-23	0.579181	0	87	MC1R	SNORD85	0
2970164	chr13	78474714	rs934774	1.55e-11	2970164.rs934774				6590630.chr16:89937526:D	6590630	chr1	31441012	chr16:89937526:D	chr16	89937526	2.88e-23	0.578314	0	87	MC1R	SNORD85	0
5550220	chr20	2637727	rs934774	9.22e-09	5550220.rs934774				6590630.rs62056097	6590630	chr1	31441012	rs62056097	chr16	89933420	4.94e-23	0.575774	0	87	MC1R	SNORD85	0
1440634	chr1	161016901	rs13011848	6.27e-10	1440634.rs13011848				6590630.rs62056090	6590630	chr1	31441012	rs62056090	chr16	89930087	7.57e-23	0.573744	0	87	MC1R	SNORD85	0
2650408	chr4	40156212	rs13011848	2.32e-17	2650408.rs13011848				6590630.rs11641897	6590630	chr1	31441012	rs11641897	chr16	89927265	1.11e-22	0.571921	0	87	MC1R	SNORD85	0
4290332	chr6	56919561	rs13011848	3.25e-09	4290332.rs13011848				6590630.chr16:89966605:I	6590630	chr1	31441012	chr16:89966605:I	chr16	89966605	1.72e-22	0.569805	0	87	MC1R	SNORD85	0
2970164	chr13	78474714	rs13011848	4.58e-14	2970164.rs13011848				6590630.rs9922515	6590630	chr1	31441012	rs9922515	chr16	89954138	2e-22	0.569072	0	87	MC1R	SNORD85	0
5550220	chr20	2637727	rs13011848	2.15e-11	5550220.rs13011848				6590630.rs2270461	6590630	chr1	31441012	rs2270461	chr16	89972345	2.63e-22	0.567739	0	87	MC1R	SNORD85	0
1440634	chr1	161016901	rs6547631	4.67e-10	1440634.rs6547631				6590630.rs11642428	6590630	chr1	31441012	rs11642428	chr16	89971909	2.67e-22	0.567663	0	87	MC1R	SNORD85	0
2650408	chr4	40156212	rs6547631	2.52e-12	2650408.rs6547631				6590630.rs10153196	6590630	chr1	31441012	rs10153196	chr16	89967397	3.03e-22	0.567044	0	87	MC1R	SNORD85	0
4290332	chr6	56919561	rs6547631	3.47e-07	4290332.rs6547631				6590630.rs62052184	6590630	chr1	31441012	rs62052184	chr16	89967217	3.05e-22	0.567016	0	87	MC1R	SNORD85	0
2970164	chr13	78474714	rs6547631	3.18e-09	2970164.rs6547631				6590630.rs9806913	6590630	chr1	31441012	rs9806913	chr16	89953773	3.59e-22	0.56622	0	87	MC1R	SNORD85	0
5550220	chr20	2637727	rs6547631	1.68e-09	5550220.rs6547631				6590630.rs4287569	6590630	chr1	31441012	rs4287569	chr16	89957815	3.59e-22	0.56622	0	87	MC1R	SNORD85	0
1440634	chr1	161016901	chr2:85910096:D	7.93e-10	1440634.chr2:85910096:D				6590630.rs7196840	6590630	chr1	31441012	rs7196840	chr16	89959647	3.59e-22	0.56622	0	87	MC1R	SNORD85	0
2650408	chr4	40156212	chr2:85910096:D	1.79e-17	2650408.chr2:85910096:D				6590630.rs7199685	6590630	chr1	31441012	rs7199685	chr16	89959805	3.59e-22	0.56622	0	87	MC1R	SNORD85	0
4290332	chr6	56919561	chr2:85910096:D	1.93e-09	4290332.chr2:85910096:D				6590630.rs78331410	6590630	chr1	31441012	rs78331410	chr16	89917775	3.85e-22	0.565874	0	87	MC1R	SNORD85	0
2970164	chr13	78474714	chr2:85910096:D	8.78e-14	2970164.chr2:85910096:D				6590630.rs12598316	6590630	chr1	31441012	rs12598316	chr16	89916600	4.11e-22	0.565552	0	87	MC1R	SNORD85	0
5550220	chr20	2637727	chr2:85910096:D	2.43e-11	5550220.chr2:85910096:D				6590630.rs117675822	6590630	chr1	31441012	rs117675822	chr16	89919081	5.46e-22	0.564156	0	87	MC1R	SNORD85	0
2650408	chr4	40156212	chr2:85911218:I	1.28e-07	2650408.chr2:85911218:I				6590630.rs62052173	6590630	chr1	31441012	rs62052173	chr16	89950739	6.45e-22	0.563337	0	87	MC1R	SNORD85	0
2650408	chr4	40156212	rs6714324	7.28e-08	2650408.rs6714324				6590630.rs3743855	6590630	chr1	31441012	rs3743855	chr16	89913816	6.8e-22	0.563076	0	87	MC1R	SNORD85	0
1440634	chr1	161016901	rs17026540	2.48e-08	1440634.rs17026540				6590630.rs3212346	6590630	chr1	31441012	rs3212346	chr16	89982358	7.82e-22	0.56238	0	87	MC1R	SNORD85	0
2650408	chr4	40156212	rs17026540	1.31e-11	2650408.rs17026540				6590630.rs2228478	6590630	chr1	31441012	rs2228478	chr16	89986608	7.82e-22	0.56238	0	87	MC1R	SNORD85	0
4290332	chr6	56919561	rs17026540	4.56e-08	4290332.rs17026540				6590630.rs3212371	6590630	chr1	31441012	rs3212371	chr16	89987201	7.82e-22	0.56238	0	87	MC1R	SNORD85	0
2970164	chr13	78474714	rs17026540	6.25e-07	2970164.rs17026540				6590630.rs62052172	6590630	chr1	31441012	rs62052172	chr16	89950230	8.25e-22	0.562113	0	87	MC1R	SNORD85	0
5550220	chr20	2637727	rs17026540	3.58e-07	5550220.rs17026540				6590630.chr16:89916879:I	6590630	chr1	31441012	chr16:89916879:I	chr16	89916879	8.85e-22	0.561767	0	87	MC1R	SNORD85	0
1440634	chr1	161016901	rs2886767	1.86e-12	1440634.rs2886767				6590630.rs62056069	6590630	chr1	31441012	rs62056069	chr16	89912000	9.16e-22	0.561597	0	87	MC1R	SNORD85	0
2650408	chr4	40156212	rs2886767	1.06e-20	2650408.rs2886767				6590630.rs12598737	6590630	chr1	31441012	rs12598737	chr16	89920957	9.75e-22	0.561285	0	87	MC1R	SNORD85	0
4290332	chr6	56919561	rs2886767	1.19e-11	4290332.rs2886767				6590630.rs62056087	6590630	chr1	31441012	rs62056087	chr16	89920383	1.05e-21	0.560898	0	87	MC1R	SNORD85	0
2970164	chr13	78474714	rs2886767	1.02e-14	2970164.rs2886767				6590630.rs74251570	6590630	chr1	31441012	rs74251570	chr16	89910068	1.24e-21	0.560072	0	87	MC1R	SNORD85	0
5550220	chr20	2637727	rs2886767	3.74e-15	5550220.rs2886767				6590630.rs62056068	6590630	chr1	31441012	rs62056068	chr16	89909737	1.31e-21	0.559819	0	87	MC1R	SNORD85	0
1440634	chr1	161016901	rs1866140	2.34e-12	1440634.rs1866140				6590630.rs73276534	6590630	chr1	31441012	rs73276534	chr16	89950557	1.44e-21	0.559332	0	87	MC1R	SNORD85	0
2650408	chr4	40156212	rs1866140	9.24e-22	2650408.rs1866140				6590630.rs62056066	6590630	chr1	31441012	rs62056066	chr16	89906563	2.25e-21	0.557091	0	87	MC1R	SNORD85	0
4290332	chr6	56919561	rs1866140	4.86e-12	4290332.rs1866140				6590630.chr16:89906320:D	6590630	chr1	31441012	chr16:89906320:D	chr16	89906320	2.35e-21	0.556864	0	87	MC1R	SNORD85	0
2970164	chr13	78474714	rs1866140	6.01e-15	2970164.rs1866140				6590630.rs62056065	6590630	chr1	31441012	rs62056065	chr16	89905115	2.93e-21	0.555761	0	87	MC1R	SNORD85	0
5550220	chr20	2637727	rs1866140	6.72e-15	5550220.rs1866140				6590630.rs79008417	6590630	chr1	31441012	rs79008417	chr16	89966696	3.33e-21	0.555103	0	87	MC1R	SNORD85	0
1440634	chr1	161016901	rs1866139	5.88e-11	1440634.rs1866139				6590630.rs62056064	6590630	chr1	31441012	rs62056064	chr16	89903843	3.69e-21	0.554579	0	87	MC1R	SNORD85	0
2650408	chr4	40156212	rs1866139	3.11e-13	2650408.rs1866139				6590630.rs62056063	6590630	chr1	31441012	rs62056063	chr16	89903680	3.81e-21	0.554426	0	87	MC1R	SNORD85	0
4290332	chr6	56919561	rs1866139	2.21e-08	4290332.rs1866139				6590630.rs76885005	6590630	chr1	31441012	rs76885005	chr16	89966668	4.29e-21	0.553819	0	87	MC1R	SNORD85	0
2970164	chr13	78474714	rs1866139	5.86e-09	2970164.rs1866139				6590630.rs7191836	6590630	chr1	31441012	rs7191836	chr16	89961597	4.29e-21	0.553811	0	87	MC1R	SNORD85	0
5550220	chr20	2637727	rs1866139	1.27e-11	5550220.rs1866139				6590630.rs11646448	6590630	chr1	31441012	rs11646448	chr16	89966357	4.35e-21	0.553747	0	87	MC1R	SNORD85	0
1440634	chr1	161016901	rs1866138	1.09e-10	1440634.rs1866138				6590630.rs62052187	6590630	chr1	31441012	rs62052187	chr16	89973071	5.96e-21	0.55213	0	87	MC1R	SNORD85	0
2650408	chr4	40156212	rs1866138	3.13e-13	2650408.rs1866138				6590630.rs2270460	6590630	chr1	31441012	rs2270460	chr16	89972416	6.09e-21	0.552018	0	87	MC1R	SNORD85	0
4290332	chr6	56919561	rs1866138	3.56e-08	4290332.rs1866138				6590630.chr16:89970753:I	6590630	chr1	31441012	chr16:89970753:I	chr16	89970753	6.29e-21	0.551852	0	87	MC1R	SNORD85	0
2970164	chr13	78474714	rs1866138	5.45e-09	2970164.rs1866138				6590630.rs62052185	6590630	chr1	31441012	rs62052185	chr16	89969254	6.66e-21	0.551559	0	87	MC1R	SNORD85	0
5550220	chr20	2637727	rs1866138	1.34e-11	5550220.rs1866138				6590630.rs62052183	6590630	chr1	31441012	rs62052183	chr16	89966921	7.14e-21	0.551202	0	87	MC1R	SNORD85	0
1440634	chr1	161016901	rs2070966	3.6e-11	1440634.rs2070966				6590630.rs75110337	6590630	chr1	31441012	rs75110337	chr16	89962635	8.04e-21	0.550592	0	87	MC1R	SNORD85	0
2650408	chr4	40156212	rs2070966	2.46e-13	2650408.rs2070966				6590630.rs11645970	6590630	chr1	31441012	rs11645970	chr16	89958118	8.31e-21	0.550424	0	87	MC1R	SNORD85	0
4290332	chr6	56919561	rs2070966	1.65e-07	4290332.rs2070966				6590630.rs11642451	6590630	chr1	31441012	rs11642451	chr16	89958127	8.31e-21	0.550424	0	87	MC1R	SNORD85	0
2970164	chr13	78474714	rs2070966	3.44e-14	2970164.rs2070966				6590630.rs62052210	6590630	chr1	31441012	rs62052210	chr16	89980158	8.32e-21	0.550414	0	87	MC1R	SNORD85	0
5550220	chr20	2637727	rs2070966	1.46e-14	5550220.rs2070966				6590630.rs2270459	6590630	chr1	31441012	rs2270459	chr16	89979851	8.33e-21	0.550409	0	87	MC1R	SNORD85	0
1440634	chr1	161016901	chr2:85924235:I	3.28e-11	1440634.chr2:85924235:I				6590630.rs62056061	6590630	chr1	31441012	rs62056061	chr16	89901767	8.45e-21	0.550335	0	87	MC1R	SNORD85	0
2650408	chr4	40156212	chr2:85924235:I	1.3e-13	2650408.chr2:85924235:I				6590630.rs57267516	6590630	chr1	31441012	rs57267516	chr16	89903552	1.1e-20	0.548974	0	87	MC1R	SNORD85	0
4290332	chr6	56919561	chr2:85924235:I	1.01e-07	4290332.chr2:85924235:I				6590630.rs62054257	6590630	chr1	31441012	rs62054257	chr16	89900195	1.15e-20	0.548728	0	87	MC1R	SNORD85	0
2970164	chr13	78474714	chr2:85924235:I	2.28e-14	2970164.chr2:85924235:I				6590630.rs78530336	6590630	chr1	31441012	rs78530336	chr16	89899055	1.18e-20	0.548621	0	87	MC1R	SNORD85	0
5550220	chr20	2637727	chr2:85924235:I	7.15e-15	5550220.chr2:85924235:I				6590630.rs8044906	6590630	chr1	31441012	rs8044906	chr16	89969603	1.54e-20	0.547226	0	87	MC1R	SNORD85	0
1440634	chr1	161016901	rs1561284	3.88e-11	1440634.rs1561284				6590630.rs57940434	6590630	chr1	31441012	rs57940434	chr16	89975496	1.72e-20	0.54665	0	87	MC1R	SNORD85	0
2650408	chr4	40156212	rs1561284	4.25e-13	2650408.rs1561284				6590630.rs62052189	6590630	chr1	31441012	rs62052189	chr16	89975555	1.72e-20	0.54665	0	87	MC1R	SNORD85	0
4290332	chr6	56919561	rs1561284	2.79e-07	4290332.rs1561284				6590630.rs57492102	6590630	chr1	31441012	rs57492102	chr16	89975572	1.72e-20	0.54665	0	87	MC1R	SNORD85	0
2970164	chr13	78474714	rs1561284	4.08e-14	2970164.rs1561284				6590630.rs2286393	6590630	chr1	31441012	rs2286393	chr16	89809548	1.8e-20	0.546392	0	87	MC1R	SNORD85	0
5550220	chr20	2637727	rs1561284	6.71e-15	5550220.rs1561284				6590630.rs62056104	6590630	chr1	31441012	rs62056104	chr16	89945704	1.81e-20	0.546387	0	87	MC1R	SNORD85	0
1440634	chr1	161016901	rs1561285	3.18e-11	1440634.rs1561285				6590630.rs17226966	6590630	chr1	31441012	rs17226966	chr16	89825338	1.93e-20	0.546037	0	87	MC1R	SNORD85	0
2650408	chr4	40156212	rs1561285	3.68e-13	2650408.rs1561285				6590630.rs17226973	6590630	chr1	31441012	rs17226973	chr16	89825248	1.93e-20	0.546036	0	87	MC1R	SNORD85	0
4290332	chr6	56919561	rs1561285	2.6e-07	4290332.rs1561285				6590630.rs17226980	6590630	chr1	31441012	rs17226980	chr16	89825065	1.93e-20	0.546031	0	87	MC1R	SNORD85	0
2970164	chr13	78474714	rs1561285	3.51e-14	2970164.rs1561285				6590630.rs3785281	6590630	chr1	31441012	rs3785281	chr16	89824263	1.95e-20	0.545989	0	87	MC1R	SNORD85	0
5550220	chr20	2637727	rs1561285	6.38e-15	5550220.rs1561285				6590630.rs3819574	6590630	chr1	31441012	rs3819574	chr16	89826630	1.98e-20	0.545898	0	87	MC1R	SNORD85	0
1440634	chr1	161016901	rs11127	6.19e-11	1440634.rs11127				6590630.rs2239356	6590630	chr1	31441012	rs2239356	chr16	89827239	2.06e-20	0.545707	0	87	MC1R	SNORD85	0
2650408	chr4	40156212	rs11127	2.6e-13	2650408.rs11127				6590630.rs2239357	6590630	chr1	31441012	rs2239357	chr16	89827251	2.06e-20	0.545703	0	87	MC1R	SNORD85	0
4290332	chr6	56919561	rs11127	2.43e-07	4290332.rs11127				6590630.rs2239358	6590630	chr1	31441012	rs2239358	chr16	89827330	2.07e-20	0.545664	0	87	MC1R	SNORD85	0
2970164	chr13	78474714	rs11127	3.49e-14	2970164.rs11127				6590630.chr16:89949564:I	6590630	chr1	31441012	chr16:89949564:I	chr16	89949564	2.14e-20	0.545484	0	87	MC1R	SNORD85	0
5550220	chr20	2637727	rs11127	1.64e-14	5550220.rs11127				6590630.rs12597296	6590630	chr1	31441012	rs12597296	chr16	89822331	2.23e-20	0.545289	0	87	MC1R	SNORD85	0
1440634	chr1	161016901	rs1437742	3.43e-11	1440634.rs1437742				6590630.rs17233253	6590630	chr1	31441012	rs17233253	chr16	89828437	2.24e-20	0.545265	0	87	MC1R	SNORD85	0
2650408	chr4	40156212	rs1437742	3.79e-13	2650408.rs1437742				6590630.rs17226841	6590630	chr1	31441012	rs17226841	chr16	89828484	2.24e-20	0.545249	0	87	MC1R	SNORD85	0
4290332	chr6	56919561	rs1437742	2.6e-07	4290332.rs1437742				6590630.rs17233441	6590630	chr1	31441012	rs17233441	chr16	89817998	2.71e-20	0.544246	0	87	MC1R	SNORD85	0
2970164	chr13	78474714	rs1437742	4.03e-14	2970164.rs1437742				6590630.rs9282681	6590630	chr1	31441012	rs9282681	chr16	89805914	2.72e-20	0.544238	0	87	MC1R	SNORD85	0
5550220	chr20	2637727	rs1437742	6.7e-15	5550220.rs1437742				6590630.rs17233455	6590630	chr1	31441012	rs17233455	chr16	89816407	2.72e-20	0.544238	0	87	MC1R	SNORD85	0
1440634	chr1	161016901	rs1866141	2.56e-11	1440634.rs1866141				6590630.rs17233448	6590630	chr1	31441012	rs17233448	chr16	89816424	2.72e-20	0.544238	0	87	MC1R	SNORD85	0
2650408	chr4	40156212	rs1866141	2.97e-13	2650408.rs1866141				6590630.rs17227064	6590630	chr1	31441012	rs17227064	chr16	89816314	2.72e-20	0.54423	0	87	MC1R	SNORD85	0
4290332	chr6	56919561	rs1866141	2.23e-07	4290332.rs1866141				6590630.rs17227057	6590630	chr1	31441012	rs17227057	chr16	89816333	2.72e-20	0.54423	0	87	MC1R	SNORD85	0
2970164	chr13	78474714	rs1866141	4.24e-14	2970164.rs1866141				6590630.rs1800344	6590630	chr1	31441012	rs1800344	chr16	89816367	2.72e-20	0.54423	0	87	MC1R	SNORD85	0
5550220	chr20	2637727	rs1866141	7.31e-15	5550220.rs1866141				6590630.rs1061647	6590630	chr1	31441012	rs1061647	chr16	89806063	2.73e-20	0.544223	0	87	MC1R	SNORD85	0
1440634	chr1	161016901	rs4240200	3.78e-11	1440634.rs4240200				6590630.rs11648689	6590630	chr1	31441012	rs11648689	chr16	89806732	2.73e-20	0.544223	0	87	MC1R	SNORD85	0
2650408	chr4	40156212	rs4240200	1.69e-13	2650408.rs4240200				6590630.rs11649162	6590630	chr1	31441012	rs11649162	chr16	89807131	2.73e-20	0.544223	0	87	MC1R	SNORD85	0
4290332	chr6	56919561	rs4240200	1.85e-07	4290332.rs4240200				6590630.rs11639788	6590630	chr1	31441012	rs11639788	chr16	89807543	2.73e-20	0.544223	0	87	MC1R	SNORD85	0
2970164	chr13	78474714	rs4240200	3.75e-14	2970164.rs4240200				6590630.rs11640188	6590630	chr1	31441012	rs11640188	chr16	89807732	2.73e-20	0.544223	0	87	MC1R	SNORD85	0
5550220	chr20	2637727	rs4240200	1.87e-14	5550220.rs4240200				6590630.rs11640209	6590630	chr1	31441012	rs11640209	chr16	89807828	2.73e-20	0.544223	0	87	MC1R	SNORD85	0
1440634	chr1	161016901	rs4240201	3.4e-11	1440634.rs4240201				6590630.rs34420680	6590630	chr1	31441012	rs34420680	chr16	89809171	2.73e-20	0.544223	0	87	MC1R	SNORD85	0
2650408	chr4	40156212	rs4240201	1.66e-13	2650408.rs4240201				6590630.chr16:89809547:D	6590630	chr1	31441012	chr16:89809547:D	chr16	89809547	2.73e-20	0.544223	0	87	MC1R	SNORD85	0
4290332	chr6	56919561	rs4240201	1.69e-07	4290332.rs4240201				6590630.rs17233664	6590630	chr1	31441012	rs17233664	chr16	89810628	2.73e-20	0.544223	0	87	MC1R	SNORD85	0
2970164	chr13	78474714	rs4240201	3.83e-14	2970164.rs4240201				6590630.rs2074904	6590630	chr1	31441012	rs2074904	chr16	89811546	2.73e-20	0.544223	0	87	MC1R	SNORD85	0
5550220	chr20	2637727	rs4240201	1.94e-14	5550220.rs4240201				6590630.rs2074903	6590630	chr1	31441012	rs2074903	chr16	89811663	2.73e-20	0.544223	0	87	MC1R	SNORD85	0
1440634	chr1	161016901	rs4240202	2.25e-11	1440634.rs4240202				6590630.rs62054601	6590630	chr1	31441012	rs62054601	chr16	89811751	2.73e-20	0.544223	0	87	MC1R	SNORD85	0
2650408	chr4	40156212	rs4240202	2.72e-13	2650408.rs4240202				6590630.rs1800355	6590630	chr1	31441012	rs1800355	chr16	89813194	2.73e-20	0.544223	0	87	MC1R	SNORD85	0
4290332	chr6	56919561	rs4240202	2.08e-07	4290332.rs4240202				6590630.rs11641147	6590630	chr1	31441012	rs11641147	chr16	89813589	2.73e-20	0.544223	0	87	MC1R	SNORD85	0
2970164	chr13	78474714	rs4240202	4.66e-14	2970164.rs4240202				6590630.rs17233567	6590630	chr1	31441012	rs17233567	chr16	89813821	2.73e-20	0.544223	0	87	MC1R	SNORD85	0
5550220	chr20	2637727	rs4240202	8.25e-15	5550220.rs4240202				6590630.rs17227085	6590630	chr1	31441012	rs17227085	chr16	89815321	2.73e-20	0.544223	0	87	MC1R	SNORD85	0
1440634	chr1	161016901	rs7908	2.25e-11	1440634.rs7908				6590630.rs17232910	6590630	chr1	31441012	rs17232910	chr16	89839766	2.73e-20	-0.544223	0	87	MC1R	SNORD85	0
2650408	chr4	40156212	rs7908	2.72e-13	2650408.rs7908				6590630.chr16:89812851:D	6590630	chr1	31441012	chr16:89812851:D	chr16	89812851	2.74e-20	0.544201	0	87	MC1R	SNORD85	0
4290332	chr6	56919561	rs7908	2.08e-07	4290332.rs7908				6590630.rs62054609	6590630	chr1	31441012	rs62054609	chr16	89816569	2.75e-20	0.544173	0	87	MC1R	SNORD85	0
2970164	chr13	78474714	rs7908	4.66e-14	2970164.rs7908				6590630.rs34604714	6590630	chr1	31441012	rs34604714	chr16	89948985	2.96e-20	0.543794	0	87	MC1R	SNORD85	0
5550220	chr20	2637727	rs7908	8.25e-15	5550220.rs7908				6590630.rs11076619	6590630	chr1	31441012	rs11076619	chr16	89831243	3.01e-20	0.5437	0	87	MC1R	SNORD85	0
1440634	chr1	161016901	rs12845	2.25e-11	1440634.rs12845				6590630.rs17233868	6590630	chr1	31441012	rs17233868	chr16	89803629	3.05e-20	0.543626	0	87	MC1R	SNORD85	0
2650408	chr4	40156212	rs12845	2.72e-13	2650408.rs12845				6590630.rs62052660	6590630	chr1	31441012	rs62052660	chr16	89847420	3.07e-20	0.543603	0	87	MC1R	SNORD85	0
4290332	chr6	56919561	rs12845	2.08e-07	4290332.rs12845				6590630.rs11649501	6590630	chr1	31441012	rs11649501	chr16	89850957	3.07e-20	0.543603	0	87	MC1R	SNORD85	0
2970164	chr13	78474714	rs12845	4.66e-14	2970164.rs12845				6590630.rs11649510	6590630	chr1	31441012	rs11649510	chr16	89851004	3.07e-20	0.543603	0	87	MC1R	SNORD85	0
5550220	chr20	2637727	rs12845	8.25e-15	5550220.rs12845				6590630.rs17232630	6590630	chr1	31441012	rs17232630	chr16	89851179	3.07e-20	0.543603	0	87	MC1R	SNORD85	0
1440634	chr1	161016901	rs10203826	2.25e-11	1440634.rs10203826				6590630.chr16:89845178:I	6590630	chr1	31441012	chr16:89845178:I	chr16	89845178	3.07e-20	0.543599	0	87	MC1R	SNORD85	0
2650408	chr4	40156212	rs10203826	2.72e-13	2650408.rs10203826				6590630.rs2302162	6590630	chr1	31441012	rs2302162	chr16	89845287	3.07e-20	0.543599	0	87	MC1R	SNORD85	0
4290332	chr6	56919561	rs10203826	2.08e-07	4290332.rs10203826				6590630.rs62053701	6590630	chr1	31441012	rs62053701	chr16	89860584	3.1e-20	0.543539	0	87	MC1R	SNORD85	0
2970164	chr13	78474714	rs10203826	4.66e-14	2970164.rs10203826				6590630.rs11076620	6590630	chr1	31441012	rs11076620	chr16	89831520	3.11e-20	0.543533	0	87	MC1R	SNORD85	0
5550220	chr20	2637727	rs10203826	8.25e-15	5550220.rs10203826				6590630.rs12600151	6590630	chr1	31441012	rs12600151	chr16	89831558	3.12e-20	0.543514	0	87	MC1R	SNORD85	0
1440634	chr1	161016901	rs10180445	2.25e-11	1440634.rs10180445				6590630.rs12600047	6590630	chr1	31441012	rs12600047	chr16	89831630	3.13e-20	0.543495	0	87	MC1R	SNORD85	0
2650408	chr4	40156212	rs10180445	2.72e-13	2650408.rs10180445				6590630.rs17233176	6590630	chr1	31441012	rs17233176	chr16	89832751	3.17e-20	0.543428	0	87	MC1R	SNORD85	0
4290332	chr6	56919561	rs10180445	2.08e-07	4290332.rs10180445				6590630.rs11645916	6590630	chr1	31441012	rs11645916	chr16	89835234	3.17e-20	0.543428	0	87	MC1R	SNORD85	0
2970164	chr13	78474714	rs10180445	4.66e-14	2970164.rs10180445				6590630.rs17226666	6590630	chr1	31441012	rs17226666	chr16	89835401	3.17e-20	0.543428	0	87	MC1R	SNORD85	0
5550220	chr20	2637727	rs10180445	8.25e-15	5550220.rs10180445				6590630.rs11076624	6590630	chr1	31441012	rs11076624	chr16	89855749	3.17e-20	0.543428	0	87	MC1R	SNORD85	0
1440634	chr1	161016901	rs10180451	2.25e-11	1440634.rs10180451				6590630.rs2238531	6590630	chr1	31441012	rs2238531	chr16	89856217	3.17e-20	0.543428	0	87	MC1R	SNORD85	0
2650408	chr4	40156212	rs10180451	2.72e-13	2650408.rs10180451				6590630.rs62052714	6590630	chr1	31441012	rs62052714	chr16	89857180	3.17e-20	0.543428	0	87	MC1R	SNORD85	0
4290332	chr6	56919561	rs10180451	2.08e-07	4290332.rs10180451				6590630.rs11646374	6590630	chr1	31441012	rs11646374	chr16	89857935	3.17e-20	0.543428	0	87	MC1R	SNORD85	0
2970164	chr13	78474714	rs10180451	4.66e-14	2970164.rs10180451				6590630.rs1800331	6590630	chr1	31441012	rs1800331	chr16	89858417	3.17e-20	0.543428	0	87	MC1R	SNORD85	0
5550220	chr20	2637727	rs10180451	8.25e-15	5550220.rs10180451				6590630.rs11076621	6590630	chr1	31441012	rs11076621	chr16	89837927	3.17e-20	0.543426	0	87	MC1R	SNORD85	0
1440634	chr1	161016901	rs6740635	2.29e-11	1440634.rs6740635				6590630.rs11076622	6590630	chr1	31441012	rs11076622	chr16	89837951	3.17e-20	0.543426	0	87	MC1R	SNORD85	0
2650408	chr4	40156212	rs6740635	1.54e-13	2650408.rs6740635				6590630.rs11646766	6590630	chr1	31441012	rs11646766	chr16	89838578	3.17e-20	0.543424	0	87	MC1R	SNORD85	0
4290332	chr6	56919561	rs6740635	1.36e-07	4290332.rs6740635				6590630.rs11641552	6590630	chr1	31441012	rs11641552	chr16	89838700	3.17e-20	0.543423	0	87	MC1R	SNORD85	0
2970164	chr13	78474714	rs6740635	3.85e-14	2970164.rs6740635				6590630.rs11076623	6590630	chr1	31441012	rs11076623	chr16	89844120	3.23e-20	0.543325	0	87	MC1R	SNORD85	0
5550220	chr20	2637727	rs6740635	1.77e-14	5550220.rs6740635				6590630.rs12596934	6590630	chr1	31441012	rs12596934	chr16	89841605	3.27e-20	0.543259	0	87	MC1R	SNORD85	0
2650408	chr4	40156212	rs17026595	5.01e-12	2650408.rs17026595				6590630.rs17226428	6590630	chr1	31441012	rs17226428	chr16	89842884	3.28e-20	0.543251	0	87	MC1R	SNORD85	0
2970164	chr13	78474714	rs17026595	2.71e-08	2970164.rs17026595				6590630.rs79230516	6590630	chr1	31441012	rs79230516	chr16	89841167	3.3e-20	0.543218	0	87	MC1R	SNORD85	0
2650408	chr4	40156212	rs12151621	3.57e-15	2650408.rs12151621				6590630.rs17226498	6590630	chr1	31441012	rs17226498	chr16	89840631	3.3e-20	0.543213	0	87	MC1R	SNORD85	0
2970164	chr13	78474714	rs12151621	2.01e-11	2970164.rs12151621				6590630.rs2238527	6590630	chr1	31441012	rs2238527	chr16	89840708	3.3e-20	0.543213	0	87	MC1R	SNORD85	0
2650408	chr4	40156212	rs7577293	3.91e-15	2650408.rs7577293				6590630.rs17226519	6590630	chr1	31441012	rs17226519	chr16	89839854	3.3e-20	0.543208	0	87	MC1R	SNORD85	0
2970164	chr13	78474714	rs7577293	2.18e-11	2970164.rs7577293				6590630.rs1800339	6590630	chr1	31441012	rs1800339	chr16	89839637	3.32e-20	0.543184	0	87	MC1R	SNORD85	0
1440634	chr1	161016901	rs12620113	1.14e-11	1440634.rs12620113				6590630.rs17226512	6590630	chr1	31441012	rs17226512	chr16	89839976	3.32e-20	0.543181	0	87	MC1R	SNORD85	0
2650408	chr4	40156212	rs12620113	2.07e-13	2650408.rs12620113				6590630.rs11644526	6590630	chr1	31441012	rs11644526	chr16	89898660	3.37e-20	0.54311	0	87	MC1R	SNORD85	0
4290332	chr6	56919561	rs12620113	1.35e-07	4290332.rs12620113				6590630.chr16:89974729:D	6590630	chr1	31441012	chr16:89974729:D	chr16	89974729	4.96e-20	0.541053	0	87	MC1R	SNORD85	0
2970164	chr13	78474714	rs12620113	6.02e-14	2970164.rs12620113				6590630.rs17784386	6590630	chr1	31441012	rs17784386	chr16	89947457	5e-20	0.541009	0	87	MC1R	SNORD85	0
5550220	chr20	2637727	rs12620113	1.92e-14	5550220.rs12620113				6590630.rs62054253	6590630	chr1	31441012	rs62054253	chr16	89896932	5.11e-20	0.540887	0	87	MC1R	SNORD85	0
2650408	chr4	40156212	rs4525696	4.09e-12	2650408.rs4525696				6590630.rs12930056	6590630	chr1	31441012	rs12930056	chr16	89946649	5.23e-20	0.540766	0	87	MC1R	SNORD85	0
2970164	chr13	78474714	rs4525696	2.54e-08	2970164.rs4525696				6590630.rs12930606	6590630	chr1	31441012	rs12930606	chr16	89946682	5.23e-20	0.540766	0	87	MC1R	SNORD85	0
2650408	chr4	40156212	rs1545141	4.51e-12	2650408.rs1545141				6590630.rs62054252	6590630	chr1	31441012	rs62054252	chr16	89896834	5.35e-20	0.54065	0	87	MC1R	SNORD85	0
2970164	chr13	78474714	rs1545141	2.39e-08	2970164.rs1545141				6590630.rs62056110	6590630	chr1	31441012	rs62056110	chr16	89946388	5.39e-20	0.540609	0	87	MC1R	SNORD85	0
2650408	chr4	40156212	rs751163	1e-14	2650408.rs751163				6590630.rs12919804	6590630	chr1	31441012	rs12919804	chr16	89945369	6.33e-20	0.539745	0	87	MC1R	SNORD85	0
2970164	chr13	78474714	rs751163	5.71e-11	2970164.rs751163				6590630.rs78001663	6590630	chr1	31441012	rs78001663	chr16	89896331	6.65e-20	0.539485	0	87	MC1R	SNORD85	0
1440634	chr1	161016901	rs35616630	3.75e-09	1440634.rs35616630				6590630.rs77847775	6590630	chr1	31441012	rs77847775	chr16	89896243	6.88e-20	0.539301	0	87	MC1R	SNORD85	0
2650408	chr4	40156212	rs35616630	2.16e-09	2650408.rs35616630				6590630.rs79244293	6590630	chr1	31441012	rs79244293	chr16	89896220	6.93e-20	0.539264	0	87	MC1R	SNORD85	0
2970164	chr13	78474714	rs35616630	3.78e-11	2970164.rs35616630				6590630.chr16:89815397:D	6590630	chr1	31441012	chr16:89815397:D	chr16	89815397	8.82e-20	0.537966	0	87	MC1R	SNORD85	0
5550220	chr20	2637727	rs35616630	1.88e-10	5550220.rs35616630				6590630.rs17177891	6590630	chr1	31441012	rs17177891	chr16	89799950	9.02e-20	0.537847	0	87	MC1R	SNORD85	0
2650408	chr4	40156212	rs1123105	8.7e-12	2650408.rs1123105				6590630.rs2074963	6590630	chr1	31441012	rs2074963	chr16	89877269	9.55e-20	0.537539	0	87	MC1R	SNORD85	0
2970164	chr13	78474714	rs1123105	4.13e-08	2970164.rs1123105				6590630.rs35256109	6590630	chr1	31441012	rs35256109	chr16	89879837	1.01e-19	0.537249	0	87	MC1R	SNORD85	0
1440634	chr1	161016901	rs13389847	9.33e-09	1440634.rs13389847				6590630.rs72477006	6590630	chr1	31441012	rs72477006	chr16	89950299	1.15e-19	0.536514	0	87	MC1R	SNORD85	0
2650408	chr4	40156212	rs13389847	1.06e-10	2650408.rs13389847				6590630.rs4534840	6590630	chr1	31441012	rs4534840	chr16	90003359	1.29e-19	0.535917	0	87	MC1R	SNORD85	0
2970164	chr13	78474714	rs13389847	1.6e-10	2970164.rs13389847				6590630.rs12599561	6590630	chr1	31441012	rs12599561	chr16	89894358	1.44e-19	0.535326	0	87	MC1R	SNORD85	0
5550220	chr20	2637727	rs13389847	4.69e-11	5550220.rs13389847				6590630.rs2293584	6590630	chr1	31441012	rs2293584	chr16	89888686	1.46e-19	0.535261	0	87	MC1R	SNORD85	0
2650408	chr4	40156212	rs35472011	9.82e-12	2650408.rs35472011				6590630.rs57071566	6590630	chr1	31441012	rs57071566	chr16	89889327	1.49e-19	0.53514	0	87	MC1R	SNORD85	0
2970164	chr13	78474714	rs35472011	2.35e-08	2970164.rs35472011				6590630.rs62054251	6590630	chr1	31441012	rs62054251	chr16	89892080	1.61e-19	0.534707	0	87	MC1R	SNORD85	0
1440634	chr1	161016901	rs34218330	1.5e-08	1440634.rs34218330				6590630.rs62052174	6590630	chr1	31441012	rs62052174	chr16	89950901	1.83e-19	0.534002	0	87	MC1R	SNORD85	0
2650408	chr4	40156212	rs34218330	1.83e-10	2650408.rs34218330				6590630.rs11642010	6590630	chr1	31441012	rs11642010	chr16	89845111	3.25e-19	0.53086	0	87	MC1R	SNORD85	0
2970164	chr13	78474714	rs34218330	1.89e-10	2970164.rs34218330				6590630.rs17233497	6590630	chr1	31441012	rs17233497	chr16	89815152	5.47e-19	0.527982	0	87	MC1R	SNORD85	0
5550220	chr20	2637727	rs34218330	5.73e-11	5550220.rs34218330				6590630.rs11648881	6590630	chr1	31441012	rs11648881	chr16	89862434	6.09e-19	0.527384	0	87	MC1R	SNORD85	0
1440634	chr1	161016901	rs10188985	1.52e-07	1440634.rs10188985				6590630.rs62052221	6590630	chr1	31441012	rs62052221	chr16	90013420	7.07e-19	0.526554	0	87	MC1R	SNORD85	0
5550220	chr20	2637727	rs10188985	4.01e-07	5550220.rs10188985				6590630.rs62052222	6590630	chr1	31441012	rs62052222	chr16	90016228	1.27e-18	0.523244	0	87	MC1R	SNORD85	0
1440634	chr1	161016901	chr2:85944246:I	1.95e-07	1440634.chr2:85944246:I				6590630.chr16:89851116:D	6590630	chr1	31441012	chr16:89851116:D	chr16	89851116	2.07e-18	0.520492	0	87	MC1R	SNORD85	0
2650408	chr4	40156212	chr2:85944246:I	9.88e-07	2650408.chr2:85944246:I				6590630.rs17232735	6590630	chr1	31441012	rs17232735	chr16	89849104	5.54e-18	0.514814	0	87	MC1R	SNORD85	0
5550220	chr20	2637727	chr2:85944246:I	3.4e-07	5550220.chr2:85944246:I				6590630.rs62052225	6590630	chr1	31441012	rs62052225	chr16	90021569	5.34e-17	0.501361	0	87	MC1R	SNORD85	0
1440634	chr1	161016901	rs751249	7.43e-07	1440634.rs751249				6590630.rs12599205	6590630	chr1	31441012	rs12599205	chr16	89921126	5.55e-17	0.501123	0	87	MC1R	SNORD85	0
2650408	chr4	40156212	rs751249	7.78e-07	2650408.rs751249				6590630.rs12598757	6590630	chr1	31441012	rs12598757	chr16	89921128	5.55e-17	0.501123	0	87	MC1R	SNORD85	0
5550220	chr20	2637727	rs751249	4.95e-07	5550220.rs751249				6590630.rs11862382	6590630	chr1	31441012	rs11862382	chr16	89972532	1.71e-16	0.494192	0	87	MC1R	SNORD85	0
2650408	chr4	40156212	rs11674181	1.37e-09	2650408.rs11674181				6590630.chr16:89817203:I	6590630	chr1	31441012	chr16:89817203:I	chr16	89817203	3.16e-16	0.490376	0	87	MC1R	SNORD85	0
2970164	chr13	78474714	rs11674181	6.43e-07	2970164.rs11674181				6590630.rs12596146	6590630	chr1	31441012	rs12596146	chr16	89992238	5.13e-16	0.487296	0	87	MC1R	SNORD85	0
2650408	chr4	40156212	rs34020122	7.59e-10	2650408.rs34020122				6590630.rs1800358	6590630	chr1	31441012	rs1800358	chr16	89809319	8.25e-16	0.484264	0	87	MC1R	SNORD85	0
2970164	chr13	78474714	rs34020122	9e-07	2970164.rs34020122				6590630.rs2286392	6590630	chr1	31441012	rs2286392	chr16	89809549	8.26e-16	0.484259	0	87	MC1R	SNORD85	0
2650408	chr4	40156212	rs35369134	4.13e-07	2650408.rs35369134				6590630.rs9282682	6590630	chr1	31441012	rs9282682	chr16	89805794	9.99e-16	0.483033	0	87	MC1R	SNORD85	0
2650408	chr4	40156212	rs1914820	6.4e-07	2650408.rs1914820				6590630.rs11649210	6590630	chr1	31441012	rs11649210	chr16	89807233	1.01e-15	0.482974	0	87	MC1R	SNORD85	0
4230347	chr16	4560155	rs11675985	7.42e-07	4230347.rs11675985				6590630.rs11644967	6590630	chr1	31441012	rs11644967	chr16	89806614	1.01e-15	0.482961	0	87	MC1R	SNORD85	0
840187	chr1	160914872	rs4146045	2.11e-08	840187.rs4146045				6590630.rs11647746	6590630	chr1	31441012	rs11647746	chr16	89806343	1.01e-15	0.482947	0	87	MC1R	SNORD85	0
130181	chr10	90583037	rs77884588	2.18e-07	130181.rs77884588				6590630.rs17226274	6590630	chr1	31441012	rs17226274	chr16	89850170	1.3e-15	0.481309	0	87	MC1R	SNORD85	0
130181	chr10	90583037	rs76597646	3.53e-07	130181.rs76597646				6590630.rs1007932	6590630	chr1	31441012	rs1007932	chr16	89838541	1.34e-15	0.481122	0	87	MC1R	SNORD85	0
130181	chr10	90583037	rs112173603	3.49e-07	130181.rs112173603				6590630.rs62052244	6590630	chr1	31441012	rs62052244	chr16	90034117	2.17e-15	0.477988	0.000618429	87	MC1R	SNORD85	0
130181	chr10	90583037	chr2:100815094:D	3.47e-07	130181.chr2:100815094:D				6590630.rs62052226	6590630	chr1	31441012	rs62052226	chr16	90022137	2.45e-15	0.47719	0.000615764	87	MC1R	SNORD85	0
130181	chr10	90583037	rs113686559	3.64e-07	130181.rs113686559				6590630.rs11641639	6590630	chr1	31441012	rs11641639	chr16	90023405	3.16e-15	0.475512	0.000607533	87	MC1R	SNORD85	0
130181	chr10	90583037	rs74699788	3.45e-07	130181.rs74699788				6590630.rs7192275	6590630	chr1	31441012	rs7192275	chr16	90024899	3.44e-15	0.474959	0.0006035	87	MC1R	SNORD85	0
130181	chr10	90583037	rs112805308	3.43e-07	130181.rs112805308				6590630.rs7187431	6590630	chr1	31441012	rs7187431	chr16	90024900	3.44e-15	0.47495	0.000603136	87	MC1R	SNORD85	0
130181	chr10	90583037	rs75939097	4.28e-07	130181.rs75939097				6590630.rs12597913	6590630	chr1	31441012	rs12597913	chr16	90021685	3.47e-15	0.47489	0.000602047	87	MC1R	SNORD85	0
130181	chr10	90583037	rs13432804	4.26e-07	130181.rs13432804				6590630.rs76734820	6590630	chr1	31441012	rs76734820	chr16	90024228	4.17e-15	0.473679	0.000594177	87	MC1R	SNORD85	0
130181	chr10	90583037	rs10198446	4.26e-07	130181.rs10198446				6590630.rs62052239	6590630	chr1	31441012	rs62052239	chr16	90024866	4.25e-15	0.473549	0.000593824	87	MC1R	SNORD85	0
130181	chr10	90583037	rs75218325	4.26e-07	130181.rs75218325				6590630.rs62052241	6590630	chr1	31441012	rs62052241	chr16	90025320	4.36e-15	0.473376	0.000592768	87	MC1R	SNORD85	0
130181	chr10	90583037	rs78200821	4.28e-07	130181.rs78200821				6590630.rs62052250	6590630	chr1	31441012	rs62052250	chr16	90044378	4.41e-15	0.473313	0.000592066	87	MC1R	SNORD85	0
130181	chr10	90583037	rs1124451	4.28e-07	130181.rs1124451				6590630.rs62052240	6590630	chr1	31441012	rs62052240	chr16	90025135	4.53e-15	0.473125	0.000591366	87	MC1R	SNORD85	0
130181	chr10	90583037	rs79081009	1.29e-07	130181.rs79081009				6590630.rs4371157	6590630	chr1	31441012	rs4371157	chr16	90044113	4.76e-15	0.472798	0.000589971	87	MC1R	SNORD85	0
130181	chr10	90583037	rs111909613	1.29e-07	130181.rs111909613				6590630.rs78517194	6590630	chr1	31441012	rs78517194	chr16	90045280	4.83e-15	0.472695	0.000589623	87	MC1R	SNORD85	0
130181	chr10	90583037	rs112061569	1.29e-07	130181.rs112061569				6590630.rs33969658	6590630	chr1	31441012	rs33969658	chr16	90046121	4.88e-15	0.472634	0.000589275	87	MC1R	SNORD85	0
2350274	chr16	31540044	rs6719037	1.51e-07	2350274.rs6719037				6590630.rs3803684	6590630	chr1	31441012	rs3803684	chr16	90046373	4.89e-15	0.472619	0.000588928	87	MC1R	SNORD85	0
1990110	chr6	30119892	rs6543293	7.58e-08	1990110.rs6543293				6590630.rs1004047	6590630	chr1	31441012	rs1004047	chr16	90053336	4.93e-15	0.472562	0.000588235	87	MC1R	SNORD85	0
1990110	chr6	30119892	rs989334	5.99e-08	1990110.rs989334				6590630.rs9931722	6590630	chr1	31441012	rs9931722	chr16	89976329	5.47e-15	0.471867	0.000586166	87	MC1R	SNORD85	0
840187	chr1	160914872	rs72832812	6.94e-07	840187.rs72832812				6590630.rs78260644	6590630	chr1	31441012	rs78260644	chr16	90069379	5.75e-15	0.471534	0.00117027	87	MC1R	SNORD85	0
840187	chr1	160914872	rs11684277	9.86e-07	840187.rs11684277				6590630.rs36114385	6590630	chr1	31441012	rs36114385	chr16	90038369	5.96e-15	0.471299	0.00116482	87	MC1R	SNORD85	0
840187	chr1	160914872	rs13406085	9.44e-07	840187.rs13406085				6590630.rs62054571	6590630	chr1	31441012	rs62054571	chr16	90063901	5.96e-15	0.471295	0.00116414	87	MC1R	SNORD85	0
840187	chr1	160914872	rs1623119	9.52e-07	840187.rs1623119				6590630.rs11643147	6590630	chr1	31441012	rs11643147	chr16	90038647	5.99e-15	0.471258	0.00116144	87	MC1R	SNORD85	0
3990010	chr1	79109923	rs2551684	4.23e-09	3990010.rs2551684				6590630.rs11643495	6590630	chr1	31441012	rs11643495	chr16	90042268	6.19e-15	0.471041	0.00116009	87	MC1R	SNORD85	0
3990010	chr1	79109923	rs2551685	4.36e-09	3990010.rs2551685				6590630.rs7195226	6590630	chr1	31441012	rs7195226	chr16	90042276	6.21e-15	0.471025	0.00115942	87	MC1R	SNORD85	0
3990010	chr1	79109923	rs2551687	4.34e-09	3990010.rs2551687				6590630.rs4365288	6590630	chr1	31441012	rs4365288	chr16	90043882	6.33e-15	0.470893	0.00115808	87	MC1R	SNORD85	0
3990010	chr1	79109923	rs2551674	9.99e-09	3990010.rs2551674				6590630.rs62052249	6590630	chr1	31441012	rs62052249	chr16	90044191	6.36e-15	0.47086	0.00115674	87	MC1R	SNORD85	0
3990010	chr1	79109923	rs2255586	6.68e-08	3990010.rs2255586				6590630.rs75570346	6590630	chr1	31441012	rs75570346	chr16	90048080	6.54e-15	0.470676	0.00115274	87	MC1R	SNORD85	0
3990010	chr1	79109923	rs2674847	6.69e-08	3990010.rs2674847				6590630.rs45456401	6590630	chr1	31441012	rs45456401	chr16	90048327	6.54e-15	0.470676	0.00115207	87	MC1R	SNORD85	0
3990010	chr1	79109923	rs2161843	6.83e-08	3990010.rs2161843				6590630.rs62052252	6590630	chr1	31441012	rs62052252	chr16	90048379	6.54e-15	0.470676	0.00115141	87	MC1R	SNORD85	0
3990010	chr1	79109923	rs2194495	6.87e-08	3990010.rs2194495				6590630.rs11643288	6590630	chr1	31441012	rs11643288	chr16	90052593	7.01e-15	0.470212	0.00114679	87	MC1R	SNORD85	0
3990010	chr1	79109923	chr2:118399442:I	1.35e-07	3990010.chr2:118399442:I				6590630.rs62054574	6590630	chr1	31441012	rs62054574	chr16	90067310	7.03e-15	0.470191	0.00114547	87	MC1R	SNORD85	0
3990010	chr1	79109923	rs1568045	1.81e-07	3990010.rs1568045				6590630.rs4442808	6590630	chr1	31441012	rs4442808	chr16	90064622	7.12e-15	0.470099	0.00114416	87	MC1R	SNORD85	0
2120161	chr9	138387188	rs74837573	5.83e-07	2120161.rs74837573				6590630.rs62054572	6590630	chr1	31441012	rs62054572	chr16	90065941	7.17e-15	0.47006	0.00114286	87	MC1R	SNORD85	0
2470528	chr9	138387280	rs74837573	1.52e-07	2470528.rs74837573				6590630.rs79690969	6590630	chr1	31441012	rs79690969	chr16	90076227	1.1e-14	0.467135	0.00111545	87	MC1R	SNORD85	0
2120161	chr9	138387188	rs17011406	5.78e-07	2120161.rs17011406				6590630.rs58181634	6590630	chr1	31441012	rs58181634	chr16	89991409	1.51e-14	0.465027	0.00164204	87	MC1R	SNORD85	0
2470528	chr9	138387280	rs17011406	1.52e-07	2470528.rs17011406				6590630.rs75163917	6590630	chr1	31441012	rs75163917	chr16	90081032	2.6e-14	0.461262	0.00214133	87	MC1R	SNORD85	0
2120161	chr9	138387188	rs17724018	5.84e-07	2120161.rs17724018				6590630.rs79432600	6590630	chr1	31441012	rs79432600	chr16	90080947	3.94e-14	0.45838	0.00317628	87	MC1R	SNORD85	0
2470528	chr9	138387280	rs17724018	1.55e-07	2470528.rs17724018				6590630.rs11076653	6590630	chr1	31441012	rs11076653	chr16	90074001	3.98e-14	0.458297	0.00316456	87	MC1R	SNORD85	0
2120161	chr9	138387188	rs75356833	7.34e-09	2120161.rs75356833				6590630.rs11076654	6590630	chr1	31441012	rs11076654	chr16	90074085	3.98e-14	0.458297	0.00316289	87	MC1R	SNORD85	0
2470528	chr9	138387280	rs75356833	8.14e-10	2470528.rs75356833				6590630.rs11647027	6590630	chr1	31441012	rs11647027	chr16	90074213	3.98e-14	0.458297	0.00316122	87	MC1R	SNORD85	0
2120161	chr9	138387188	chr2:125127881:D	8.75e-09	2120161.chr2:125127881:D				6590630.rs72477008	6590630	chr1	31441012	rs72477008	chr16	90074356	3.98e-14	0.458297	0.00315956	87	MC1R	SNORD85	0
2470528	chr9	138387280	chr2:125127881:D	9.9e-10	2470528.chr2:125127881:D				6590630.rs4362387	6590630	chr1	31441012	rs4362387	chr16	90075226	3.98e-14	0.458297	0.00315789	87	MC1R	SNORD85	0
6960692	chr16	3138926	rs76524201	6.22e-07	6960692.rs76524201				6590630.rs12709092	6590630	chr1	31441012	rs12709092	chr16	89797337	6.36e-14	-0.455008	0.00359712	87	MC1R	SNORD85	0
2470528	chr9	138387280	rs2901269	3.76e-07	2470528.rs2901269				6590630.rs143723649	6590630	chr1	31441012	rs143723649	chr16	90074303	8.59e-14	0.452878	0.00406711	87	MC1R	SNORD85	0
2470528	chr9	138387280	rs59205600	5.9e-07	2470528.rs59205600				6590630.rs147899617	6590630	chr1	31441012	rs147899617	chr16	90080352	4.29e-13	0.44122	0.00921436	87	MC1R	SNORD85	0
2470528	chr9	138387280	rs11890422	6e-07	2470528.rs11890422				6590630.rs77632445	6590630	chr1	31441012	rs77632445	chr16	90083021	4.58e-13	0.440734	0.00966184	87	MC1R	SNORD85	0
6960692	chr16	3138926	rs77860887	3.72e-08	6960692.rs77860887				6590630.rs62054583	6590630	chr1	31441012	rs62054583	chr16	90084370	4.91e-13	0.440217	0.00963855	87	MC1R	SNORD85	0
6960692	chr16	3138926	rs75067969	3.72e-08	6960692.rs75067969				6590630.rs61734731	6590630	chr1	31441012	rs61734731	chr16	90106746	6.46e-13	0.438183	0.0108388	87	MC1R	SNORD85	0
6960692	chr16	3138926	rs79988416	3.73e-08	6960692.rs79988416				6590630.rs78703231	6590630	chr1	31441012	rs78703231	chr16	89922485	9.19e-13	0.435538	0.0125058	87	MC1R	SNORD85	0
6960692	chr16	3138926	rs75147847	8.37e-08	6960692.rs75147847				6590630.rs28423043	6590630	chr1	31441012	rs28423043	chr16	90107377	1.68e-12	0.430968	0.016	87	MC1R	SNORD85	0
6960692	chr16	3138926	rs78658619	1.62e-07	6960692.rs78658619				6590630.rs79277195	6590630	chr1	31441012	rs79277195	chr16	90084895	2.19e-12	0.428929	0.0174098	87	MC1R	SNORD85	0
6960692	chr16	3138926	rs79269543	1.63e-07	6960692.rs79269543				6590630.rs17178299	6590630	chr1	31441012	rs17178299	chr16	90103659	3.31e-12	0.425726	0.0202815	87	MC1R	SNORD85	0
6960692	chr16	3138926	rs77575492	1.64e-07	6960692.rs77575492				6590630.rs3743816	6590630	chr1	31441012	rs3743816	chr16	90110789	3.34e-12	0.425669	0.0206868	87	MC1R	SNORD85	0
6960692	chr16	3138926	rs79837492	1.64e-07	6960692.rs79837492				6590630.rs3743818	6590630	chr1	31441012	rs3743818	chr16	90110681	3.34e-12	0.425667	0.0206782	87	MC1R	SNORD85	0
6960692	chr16	3138926	rs75297301	1.65e-07	6960692.rs75297301				6590630.rs3169375	6590630	chr1	31441012	rs3169375	chr16	90110279	3.39e-12	0.425551	0.0206186	87	MC1R	SNORD85	0
6960692	chr16	3138926	rs73952978	1.65e-07	6960692.rs73952978				6590630.rs59145894	6590630	chr1	31441012	rs59145894	chr16	90116366	5.22e-12	0.422173	0.0243805	87	MC1R	SNORD85	0
6960692	chr16	3138926	rs76651976	1.65e-07	6960692.rs76651976				6590630.rs9939914	6590630	chr1	31441012	rs9939914	chr16	89939929	6.44e-12	0.420508	0.026952	87	MC1R	SNORD85	0
6960692	chr16	3138926	rs76377414	1.65e-07	6960692.rs76377414				6590630.rs12598556	6590630	chr1	31441012	rs12598556	chr16	90089906	7.2e-12	0.419635	0.0283242	87	MC1R	SNORD85	0
6960692	chr16	3138926	rs75812575	7.23e-09	6960692.rs75812575				6590630.rs79367624	6590630	chr1	31441012	rs79367624	chr16	90095949	7.68e-12	0.419118	0.0286275	87	MC1R	SNORD85	0
6960692	chr16	3138926	rs76381612	1.61e-07	6960692.rs76381612				6590630.rs34120897	6590630	chr1	31441012	rs34120897	chr16	89795813	8.77e-12	0.418059	0.0302913	87	MC1R	SNORD85	0
6960692	chr16	3138926	rs75293929	1.6e-07	6960692.rs75293929				6590630.rs2241037	6590630	chr1	31441012	rs2241037	chr16	90101827	8.88e-12	0.417961	0.0306558	87	MC1R	SNORD85	0
6960692	chr16	3138926	rs57475073	5.32e-07	6960692.rs57475073				6590630.rs11640734	6590630	chr1	31441012	rs11640734	chr16	89795797	1.2e-11	0.415574	0.0344828	87	MC1R	SNORD85	0
6960692	chr16	3138926	rs75757858	5.82e-07	6960692.rs75757858				6590630.rs28630471	6590630	chr1	31441012	rs28630471	chr16	89960814	2.57e-11	0.409371	0.0458515	87	MC1R	SNORD85	0
6960692	chr16	3138926	rs73952998	5.84e-07	6960692.rs73952998				50685.rs17586131	50685	chr2	118940785	rs17586131	chr13	26533117	2.78e-12	0.427076	0.0192227	1	other	THORLNC	1
6960692	chr16	3138926	rs61486571	5.88e-07	6960692.rs61486571				50685.rs7333000	50685	chr2	118940785	rs7333000	chr13	26535079	6.55e-12	0.420374	0.0273376	1	other	THORLNC	0
6960692	chr16	3138926	rs73953001	5.88e-07	6960692.rs73953001				130181.rs73116242	130181	chr10	90583037	rs73116242	chr7	45582366	6.7e-13	0.437909	0.0108337	3	other	ANKRD22	1
6960692	chr16	3138926	chr2:125256871:D	5.88e-07	6960692.chr2:125256871:D				130181.rs17172589	130181	chr10	90583037	rs17172589	chr7	45581184	7.08e-13	0.437492	0.0112623	3	other	ANKRD22	0
6960692	chr16	3138926	rs73953002	5.88e-07	6960692.rs73953002				130181.rs35681959	130181	chr10	90583037	rs35681959	chr7	45529010	5.96e-12	0.42112	0.0262217	3	other	ANKRD22	0
6960692	chr16	3138926	rs55788372	5.88e-07	6960692.rs55788372				430372.rs72716722	430372	chr14	51095117	rs72716722	chr8	128609330	7.97e-12	0.418825	0.0293427	5	other	ATL1	1
6960692	chr16	3138926	rs73956306	5.88e-07	6960692.rs73956306				620273.rs640345	620273	chrX	101912972	rs640345	chr19	55362859	2.51e-11	0.409552	0.0455539	6	other	GPRASP1	1
6960692	chr16	3138926	chr2:125263342:D	5.88e-07	6960692.chr2:125263342:D				730561.rs2168115	730561	chr1	17939612	rs2168115	chr2	70034793	4.52e-15	0.473146	0.000591716	7	other	ARHGEF10L	1
2120161	chr9	138387188	rs78724576	1.06e-10	2120161.rs78724576				730561.rs3771541	730561	chr1	17939612	rs3771541	chr2	70031797	4.55e-15	0.473097	0.000590667	7	other	ARHGEF10L	0
2470528	chr9	138387280	rs78724576	3.48e-12	2470528.rs78724576				730561.rs4853027	730561	chr1	17939612	rs4853027	chr2	70039224	5.3e-15	0.472083	0.000586854	7	other	ARHGEF10L	0
6960692	chr16	3138926	chr2:125271827:D	6.59e-07	6960692.chr2:125271827:D				730561.rs2305523	730561	chr1	17939612	rs2305523	chr2	70039677	6.35e-15	0.47087	0.00115741	7	other	ARHGEF10L	0
6960692	chr16	3138926	rs17676142	6.27e-07	6960692.rs17676142				730561.rs13017134	730561	chr1	17939612	rs13017134	chr2	70090579	8.27e-15	0.469096	0.0011293	7	other	ARHGEF10L	0
6960692	chr16	3138926	rs79176054	6.06e-07	6960692.rs79176054				730561.rs60207187	730561	chr1	17939612	rs60207187	chr2	70093910	8.38e-15	0.469003	0.00112867	7	other	ARHGEF10L	0
6960692	chr16	3138926	rs17727261	5.96e-07	6960692.rs17727261				730561.rs3732266	730561	chr1	17939612	rs3732266	chr2	70057448	1.12e-14	0.46704	0.00111483	7	other	ARHGEF10L	0
2120161	chr9	138387188	rs77956305	2.49e-08	2120161.rs77956305				730561.chr2:70058497:D	730561	chr1	17939612	chr2:70058497:D	chr2	70058497	1.27e-14	0.466213	0.0016538	7	other	ARHGEF10L	0
2470528	chr9	138387280	rs77956305	4.44e-11	2470528.rs77956305				730561.rs1377995	730561	chr1	17939612	rs1377995	chr2	70064155	1.44e-14	0.465311	0.00164745	7	other	ARHGEF10L	0
7320377	chr19	3474614	rs7585200	1.39e-07	7320377.rs7585200				730561.chr2:70068258:D	730561	chr1	17939612	chr2:70068258:D	chr2	70068258	1.56e-14	0.464785	0.00164114	7	other	ARHGEF10L	0
7320377	chr19	3474614	rs75507353	1.39e-07	7320377.rs75507353				730561.rs9309429	730561	chr1	17939612	rs9309429	chr2	69995580	1.79e-14	0.46384	0.0016331	7	other	ARHGEF10L	0
7320377	chr19	3474614	rs61730415	1.39e-07	7320377.rs61730415				730561.rs6546551	730561	chr1	17939612	rs6546551	chr2	70073703	1.84e-14	0.463647	0.00163132	7	other	ARHGEF10L	0
7320377	chr19	3474614	rs17599575	1.39e-07	7320377.rs17599575				730561.rs6747542	730561	chr1	17939612	rs6747542	chr2	70106832	2.01e-14	0.46305	0.00216567	7	other	ARHGEF10L	0
7320377	chr19	3474614	chr2:128501154:D	1.39e-07	7320377.chr2:128501154:D				730561.rs1056482	730561	chr1	17939612	rs1056482	chr2	70108256	2.12e-14	0.462682	0.0021575	7	other	ARHGEF10L	0
7320377	chr19	3474614	rs78773974	1.39e-07	7320377.rs78773974				730561.rs3214007	730561	chr1	17939612	rs3214007	chr2	70098808	2.19e-14	0.462451	0.00215517	7	other	ARHGEF10L	0
7320377	chr19	3474614	rs76838342	1.39e-07	7320377.rs76838342				730561.rs10167142	730561	chr1	17939612	rs10167142	chr2	70062360	2.5e-14	0.461525	0.00214477	7	other	ARHGEF10L	0
7320377	chr19	3474614	rs74593284	1.39e-07	7320377.rs74593284				730561.rs1551374	730561	chr1	17939612	rs1551374	chr2	70079633	4.73e-14	0.457101	0.00311042	7	other	ARHGEF10L	0
7320377	chr19	3474614	rs17418125	1.39e-07	7320377.rs17418125				730561.rs4852944	730561	chr1	17939612	rs4852944	chr2	69950772	2.03e-13	0.44671	0.00644522	7	other	ARHGEF10L	0
7320377	chr19	3474614	rs57498556	1.39e-07	7320377.rs57498556				730561.chr2:70151877:D	730561	chr1	17939612	chr2:70151877:D	chr2	70151877	2.1e-13	0.446442	0.00643883	7	other	ARHGEF10L	0
7320377	chr19	3474614	rs17534053	1.39e-07	7320377.rs17534053				730561.rs6727897	730561	chr1	17939612	rs6727897	chr2	69987384	2.4e-13	0.445497	0.00690676	7	other	ARHGEF10L	0
7320377	chr19	3474614	rs17534123	1.39e-07	7320377.rs17534123				730561.rs6729760	730561	chr1	17939612	rs6729760	chr2	70161032	4.78e-13	0.440423	0.00965251	7	other	ARHGEF10L	0
7320377	chr19	3474614	rs11557685	1.39e-07	7320377.rs11557685				730561.rs897119	730561	chr1	17939612	rs897119	chr2	70160658	9.01e-13	0.435684	0.0125348	7	other	ARHGEF10L	0
7320377	chr19	3474614	rs7591477	1.39e-07	7320377.rs7591477				730561.rs3752781	730561	chr1	17939612	rs3752781	chr2	70124316	9.45e-13	0.435324	0.0129271	7	other	ARHGEF10L	0
7320377	chr19	3474614	rs17600177	1.39e-07	7320377.rs17600177				730561.rs6546558	730561	chr1	17939612	rs6546558	chr2	70145717	1.03e-12	0.434655	0.013315	7	other	ARHGEF10L	0
7320377	chr19	3474614	rs3771291	8.06e-08	7320377.rs3771291				730561.rs4852375	730561	chr1	17939612	rs4852375	chr2	70125988	1.04e-12	0.434594	0.0133089	7	other	ARHGEF10L	0
7320377	chr19	3474614	rs58080260	1.38e-07	7320377.rs58080260				730561.chr2:70164580:I	730561	chr1	17939612	chr2:70164580:I	chr2	70164580	1.37e-12	0.43251	0.0148716	7	other	ARHGEF10L	0
7320377	chr19	3474614	chr2:128564331:D	2.23e-07	7320377.chr2:128564331:D				730561.rs12475412	730561	chr1	17939612	rs12475412	chr2	70167197	1.46e-12	0.432051	0.0152809	7	other	ARHGEF10L	0
7320377	chr19	3474614	rs7575079	1.4e-07	7320377.rs7575079				730561.rs897120	730561	chr1	17939612	rs897120	chr2	70160982	1.56e-12	0.431512	0.0152262	7	other	ARHGEF10L	0
7320377	chr19	3474614	rs77082794	1.63e-08	7320377.rs77082794				730561.rs11126250	730561	chr1	17939612	rs11126250	chr2	70162534	1.61e-12	0.431268	0.015632	7	other	ARHGEF10L	0
7320377	chr19	3474614	rs59009188	1.29e-08	7320377.rs59009188				730561.rs3771531	730561	chr1	17939612	rs3771531	chr2	70164034	1.8e-12	0.430423	0.0163572	7	other	ARHGEF10L	0
6960692	chr16	3138926	rs72848297	2.73e-08	6960692.rs72848297				730561.rs7592647	730561	chr1	17939612	rs7592647	chr2	70139134	1.89e-12	0.430051	0.0163139	7	other	ARHGEF10L	0
6580400	chr19	46969903	rs72849629	9.19e-07	6580400.rs72849629				730561.rs7573442	730561	chr1	17939612	rs7573442	chr2	70154037	1.92e-12	0.429956	0.0167475	7	other	ARHGEF10L	0
2230519	chr19	46970110	rs72849629	6.97e-07	2230519.rs72849629				730561.rs6736408	730561	chr1	17939612	rs6736408	chr2	70137774	1.92e-12	0.429921	0.0167401	7	other	ARHGEF10L	0
6580400	chr19	46969903	rs16846183	9.12e-07	6580400.rs16846183				730561.rs6546556	730561	chr1	17939612	rs6546556	chr2	70139001	1.92e-12	0.429921	0.0167327	7	other	ARHGEF10L	0
2230519	chr19	46970110	rs16846183	6.93e-07	2230519.rs16846183				730561.rs897122	730561	chr1	17939612	rs897122	chr2	70140271	1.92e-12	0.429921	0.0167254	7	other	ARHGEF10L	0
6580400	chr19	46969903	rs16846216	5.95e-07	6580400.rs16846216				730561.rs6546559	730561	chr1	17939612	rs6546559	chr2	70145833	1.92e-12	0.429921	0.016718	7	other	ARHGEF10L	0
2230519	chr19	46970110	rs16846216	7.59e-07	2230519.rs16846216				730561.rs6721891	730561	chr1	17939612	rs6721891	chr2	70146121	1.92e-12	0.429921	0.0167106	7	other	ARHGEF10L	0
6580400	chr19	46969903	rs16846224	5.95e-07	6580400.rs16846224				730561.rs6750488	730561	chr1	17939612	rs6750488	chr2	70146125	1.92e-12	0.429921	0.0167033	7	other	ARHGEF10L	0
2230519	chr19	46970110	rs16846224	7.59e-07	2230519.rs16846224				730561.rs1454498	730561	chr1	17939612	rs1454498	chr2	70149225	1.92e-12	0.429921	0.016696	7	other	ARHGEF10L	0
6580400	chr19	46969903	rs16846251	5.95e-07	6580400.rs16846251				730561.rs6725425	730561	chr1	17939612	rs6725425	chr2	70150674	1.92e-12	0.429921	0.0166886	7	other	ARHGEF10L	0
2230519	chr19	46970110	rs16846251	7.59e-07	2230519.rs16846251				730561.rs10205487	730561	chr1	17939612	rs10205487	chr2	70151471	1.92e-12	0.429921	0.0166813	7	other	ARHGEF10L	0
6580400	chr19	46969903	rs41396347	5.95e-07	6580400.rs41396347				730561.rs726920	730561	chr1	17939612	rs726920	chr2	70152027	1.92e-12	0.429921	0.016674	7	other	ARHGEF10L	0
2230519	chr19	46970110	rs41396347	7.59e-07	2230519.rs41396347				730561.rs10496174	730561	chr1	17939612	rs10496174	chr2	70153436	1.92e-12	0.429921	0.0166667	7	other	ARHGEF10L	0
6580400	chr19	46969903	rs16846274	5.95e-07	6580400.rs16846274				730561.rs11893500	730561	chr1	17939612	rs11893500	chr2	70154187	1.92e-12	0.429921	0.0166594	7	other	ARHGEF10L	0
2230519	chr19	46970110	rs16846274	7.59e-07	2230519.rs16846274				730561.rs4144081	730561	chr1	17939612	rs4144081	chr2	70155482	1.93e-12	0.429919	0.0166448	7	other	ARHGEF10L	0
6580400	chr19	46969903	rs7557886	5.95e-07	6580400.rs7557886				730561.rs6712827	730561	chr1	17939612	rs6712827	chr2	70156540	1.93e-12	0.429916	0.0166375	7	other	ARHGEF10L	0
2230519	chr19	46970110	rs7557886	7.59e-07	2230519.rs7557886				730561.rs6741449	730561	chr1	17939612	rs6741449	chr2	70156589	1.93e-12	0.429916	0.0166302	7	other	ARHGEF10L	0
6580400	chr19	46969903	rs56300380	2.27e-07	6580400.rs56300380				730561.chr2:70144971:D	730561	chr1	17939612	chr2:70144971:D	chr2	70144971	1.95e-12	0.429811	0.0170455	7	other	ARHGEF10L	0
2230519	chr19	46970110	rs56300380	2.91e-07	2230519.rs56300380				730561.rs13015457	730561	chr1	17939612	rs13015457	chr2	70125763	2.03e-12	0.429521	0.0173837	7	other	ARHGEF10L	0
6580400	chr19	46969903	rs16855055	2.27e-07	6580400.rs16855055				730561.rs12713682	730561	chr1	17939612	rs12713682	chr2	70154134	2.04e-12	0.429469	0.0173536	7	other	ARHGEF10L	0
2230519	chr19	46970110	rs16855055	2.91e-07	2230519.rs16855055				730561.chr2:70144970:D	730561	chr1	17939612	chr2:70144970:D	chr2	70144970	2.86e-12	0.42687	0.0192067	7	other	ARHGEF10L	0
6580400	chr19	46969903	rs72852436	2.27e-07	6580400.rs72852436				730561.rs7567400	730561	chr1	17939612	rs7567400	chr2	69981295	3.34e-12	0.425663	0.0206697	7	other	ARHGEF10L	0
2230519	chr19	46970110	rs72852436	2.91e-07	2230519.rs72852436				730561.rs10181122	730561	chr1	17939612	rs10181122	chr2	69980910	3.35e-12	0.425636	0.0206612	7	other	ARHGEF10L	0
6580400	chr19	46969903	rs72852464	9.81e-07	6580400.rs72852464				730561.rs7577493	730561	chr1	17939612	rs7577493	chr2	69980174	3.38e-12	0.425581	0.0206526	7	other	ARHGEF10L	0
2120161	chr9	138387188	rs76303604	3.5e-07	2120161.rs76303604				730561.rs7563401	730561	chr1	17939612	rs7563401	chr2	69980193	3.38e-12	0.425581	0.0206441	7	other	ARHGEF10L	0
2470528	chr9	138387280	rs76303604	6.89e-07	2470528.rs76303604				730561.rs13028508	730561	chr1	17939612	rs13028508	chr2	70118427	3.51e-12	0.425271	0.0209963	7	other	ARHGEF10L	0
2120161	chr9	138387188	rs79139514	3.55e-07	2120161.rs79139514				730561.rs13002091	730561	chr1	17939612	rs13002091	chr2	70118388	3.52e-12	0.425265	0.0209877	7	other	ARHGEF10L	0
2470528	chr9	138387280	rs79139514	7.61e-07	2470528.rs79139514				730561.rs11902198	730561	chr1	17939612	rs11902198	chr2	70144596	3.78e-12	0.424702	0.0217302	7	other	ARHGEF10L	0
2120161	chr9	138387188	rs74444881	5.51e-07	2120161.rs74444881				730561.rs7589995	730561	chr1	17939612	rs7589995	chr2	69980427	4.8e-12	0.422826	0.023906	7	other	ARHGEF10L	0
2320097	chr1	78343768	rs6432753	6.81e-07	2320097.rs6432753				730561.chr2:70151880:D	730561	chr1	17939612	chr2:70151880:D	chr2	70151880	9.09e-12	0.417771	0.030802	7	other	ARHGEF10L	0
2120161	chr9	138387188	rs4531926	6.34e-07	2120161.rs4531926				730561.rs6705820	730561	chr1	17939612	rs6705820	chr2	69973737	1.25e-11	0.415199	0.0351816	7	other	ARHGEF10L	0
2120161	chr9	138387188	rs4531927	6.33e-07	2120161.rs4531927				730561.chr2:69977344:I	730561	chr1	17939612	chr2:69977344:I	chr2	69977344	1.73e-11	0.412609	0.039223	7	other	ARHGEF10L	0
2120161	chr9	138387188	rs77182635	6.3e-07	2120161.rs77182635				730561.rs6739197	730561	chr1	17939612	rs6739197	chr2	69962140	2.31e-11	0.410254	0.0440746	7	other	ARHGEF10L	0
2120161	chr9	138387188	rs10210226	4.34e-07	2120161.rs10210226				730561.rs4852980	730561	chr1	17939612	rs4852980	chr2	69963447	2.31e-11	0.410254	0.0440585	7	other	ARHGEF10L	0
2120161	chr9	138387188	rs13418645	7.1e-07	2120161.rs13418645				730561.rs10205101	730561	chr1	17939612	rs10205101	chr2	70029962	2.35e-11	0.410088	0.0445744	7	other	ARHGEF10L	0
2120161	chr9	138387188	rs13403254	9.41e-07	2120161.rs13403254				730561.chr2:69952010:I	730561	chr1	17939612	chr2:69952010:I	chr2	69952010	2.41e-11	0.409885	0.0445418	7	other	ARHGEF10L	0
840187	chr1	160914872	rs76088542	1.81e-07	840187.rs76088542				730561.chr2:70160635:D	730561	chr1	17939612	chr2:70160635:D	chr2	70160635	2.79e-11	0.408676	0.0475154	7	other	ARHGEF10L	0
1990110	chr6	30119892	rs10931352	8.82e-08	1990110.rs10931352				840187.rs76851530	840187	chr1	160914872	rs76851530	chr1	88153795	4.57e-13	0.440754	0.00966651	8	other	ITLN2	1
1990110	chr6	30119892	rs2098983	8.53e-08	1990110.rs2098983				840187.rs79899008	840187	chr1	160914872	rs79899008	chr1	88155105	5.23e-13	0.439752	0.0100382	8	other	ITLN2	0
1990110	chr6	30119892	rs6744113	9.69e-08	1990110.rs6744113				840187.rs10801870	840187	chr1	160914872	rs10801870	chr1	88176255	5.4e-13	0.439518	0.0100334	8	other	ITLN2	0
1990110	chr6	30119892	rs9789587	1.02e-07	1990110.rs9789587				840187.rs10801871	840187	chr1	160914872	rs10801871	chr1	88176320	5.4e-13	0.439518	0.0100287	8	other	ITLN2	0
1990110	chr6	30119892	rs7578801	1.15e-07	1990110.rs7578801				840187.rs75815029	840187	chr1	160914872	rs75815029	chr12	83638067	1.82e-11	0.412189	0.040082	9	other	ITLN2	1
1990110	chr6	30119892	rs4664128	1.15e-07	1990110.rs4664128				840187.rs77078339	840187	chr1	160914872	rs77078339	chr12	83637910	1.82e-11	0.412175	0.0402534	9	other	ITLN2	0
1990110	chr6	30119892	rs6754540	1.15e-07	1990110.rs6754540				840187.rs75977819	840187	chr1	160914872	rs75977819	chr12	83617346	1.98e-11	0.411496	0.0416048	9	other	ITLN2	0
2350465	chr3	52029909	rs10497178	9.71e-07	2350465.rs10497178				840187.rs79161244	840187	chr1	160914872	rs79161244	chr12	83617288	1.99e-11	0.411449	0.0419606	9	other	ITLN2	0
2350465	chr3	52029909	rs263316	4.8e-07	2350465.rs263316				840187.rs74106345	840187	chr1	160914872	rs74106345	chr12	83614835	2e-11	0.411409	0.0419295	9	other	ITLN2	0
2350465	chr3	52029909	rs263313	3.36e-07	2350465.rs263313				840187.chr12:83614875:I	840187	chr1	160914872	chr12:83614875:I	chr12	83614875	2e-11	0.411409	0.0419139	9	other	ITLN2	0
2350465	chr3	52029909	chr2:158046001:D	3.58e-07	2350465.chr2:158046001:D				840187.rs74106349	840187	chr1	160914872	rs74106349	chr12	83615179	2e-11	0.411409	0.0418984	9	other	ITLN2	0
6580400	chr19	46969903	rs871213	1.64e-11	6580400.rs871213				840187.rs74106340	840187	chr1	160914872	rs74106340	chr12	83614202	2e-11	0.411409	0.0418829	9	other	ITLN2	0
2230519	chr19	46970110	rs871213	5.97e-13	2230519.rs871213				840187.rs74106341	840187	chr1	160914872	rs74106341	chr12	83614249	2e-11	0.411409	0.0418674	9	other	ITLN2	0
6580400	chr19	46969903	rs10497306	1.96e-08	6580400.rs10497306				840187.rs74106343	840187	chr1	160914872	rs74106343	chr12	83614302	2e-11	0.411409	0.0418519	9	other	ITLN2	0
2230519	chr19	46970110	rs10497306	6.93e-09	2230519.rs10497306				840187.rs74106344	840187	chr1	160914872	rs74106344	chr12	83614399	2e-11	0.411409	0.0418364	9	other	ITLN2	0
6580400	chr19	46969903	rs17616012	1.96e-08	6580400.rs17616012				840187.rs74106350	840187	chr1	160914872	rs74106350	chr12	83615976	2e-11	0.411407	0.0418209	9	other	ITLN2	0
2230519	chr19	46970110	rs17616012	6.93e-09	2230519.rs17616012				840187.rs77738969	840187	chr1	160914872	rs77738969	chr12	83608745	2e-11	0.411397	0.0418054	9	other	ITLN2	0
6580400	chr19	46969903	rs79774925	1.96e-08	6580400.rs79774925				840187.rs1400878	840187	chr1	160914872	rs1400878	chr12	83609398	2e-11	0.411396	0.0417899	9	other	ITLN2	0
2230519	chr19	46970110	rs79774925	6.93e-09	2230519.rs79774925				840187.rs74106326	840187	chr1	160914872	rs74106326	chr12	83610443	2e-11	0.411396	0.0417745	9	other	ITLN2	0
6580400	chr19	46969903	rs7425359	8.26e-07	6580400.rs7425359				840187.rs11829905	840187	chr1	160914872	rs11829905	chr12	83610766	2e-11	0.411396	0.0417591	9	other	ITLN2	0
2230519	chr19	46970110	rs7425359	4.74e-07	2230519.rs7425359				840187.rs11832741	840187	chr1	160914872	rs11832741	chr12	83610770	2e-11	0.411396	0.0417436	9	other	ITLN2	0
840685	chr2	113587653	rs76247276	1.47e-07	840685.rs76247276				840187.rs11833219	840187	chr1	160914872	rs11833219	chr12	83610880	2e-11	0.411396	0.0417282	9	other	ITLN2	0
840685	chr2	113587653	rs16855893	8.42e-08	840685.rs16855893				840187.rs7138168	840187	chr1	160914872	rs7138168	chr12	83613530	2e-11	0.411394	0.0417128	9	other	ITLN2	0
2350274	chr16	31540044	rs4668145	1.58e-07	2350274.rs4668145				840187.rs74106339	840187	chr1	160914872	rs74106339	chr12	83614123	2e-11	0.411394	0.0416974	9	other	ITLN2	0
2350274	chr16	31540044	rs1879466	4.05e-07	2350274.rs1879466				840187.rs74106318	840187	chr1	160914872	rs74106318	chr12	83608924	2.01e-11	0.411381	0.041682	9	other	ITLN2	0
2350274	chr16	31540044	rs6707401	4.53e-07	2350274.rs6707401				840187.rs74106319	840187	chr1	160914872	rs74106319	chr12	83609109	2.01e-11	0.411381	0.0416667	9	other	ITLN2	0
2350274	chr16	31540044	rs12692910	4.76e-07	2350274.rs12692910				840187.rs17110801	840187	chr1	160914872	rs17110801	chr14	26618454	1.96e-11	0.41156	0.0416202	10	other	ITLN2	1
2350274	chr16	31540044	rs12692911	8.24e-08	2350274.rs12692911				840187.rs17110779	840187	chr1	160914872	rs17110779	chr14	26599618	2.11e-11	0.410981	0.0427099	10	other	ITLN2	0
2350274	chr16	31540044	rs6752958	1.6e-07	2350274.rs6752958				840187.rs17110783	840187	chr1	160914872	rs17110783	chr14	26600297	2.11e-11	0.410981	0.0426941	10	other	ITLN2	0
2350274	chr16	31540044	rs2683444	3.93e-07	2350274.rs2683444				840187.rs17568102	840187	chr1	160914872	rs17568102	chr14	26610308	2.11e-11	0.410981	0.0426784	10	other	ITLN2	0
2350274	chr16	31540044	rs2683445	3.98e-07	2350274.rs2683445				840187.rs17110793	840187	chr1	160914872	rs17110793	chr14	26610421	2.11e-11	0.410981	0.0426627	10	other	ITLN2	0
2350274	chr16	31540044	rs2683457	4.57e-07	2350274.rs2683457				840187.rs76628837	840187	chr1	160914872	rs76628837	chr14	26570386	2.87e-11	0.408445	0.0482059	10	other	ITLN2	0
2350274	chr16	31540044	rs2592809	5.73e-07	2350274.rs2592809				840187.rs76424218	840187	chr1	160914872	rs76424218	chr14	26570934	3.08e-11	0.407883	0.0495479	10	other	ITLN2	0
2350274	chr16	31540044	rs16857081	4.94e-07	2350274.rs16857081				840187.rs116240115	840187	chr1	160914872	rs116240115	chr14	38869503	1.93e-12	0.429919	0.0166521	11	other	ITLN2	1
2350274	chr16	31540044	rs2305177	4.95e-07	2350274.rs2305177				840187.rs117230219	840187	chr1	160914872	rs117230219	chr18	25607652	7.03e-15	0.470191	0.00114613	12	other	ITLN2	1
2350274	chr16	31540044	rs17544587	3.09e-07	2350274.rs17544587				840187.rs79924807	840187	chr1	160914872	rs79924807	chr20	4167833	3.47e-12	0.425365	0.0210136	13	other	ITLN2	1
2350274	chr16	31540044	rs62171332	2.7e-07	2350274.rs62171332				840187.rs78685629	840187	chr1	160914872	rs78685629	chr20	4170149	3.69e-12	0.424895	0.0213552	13	other	ITLN2	0
2350274	chr16	31540044	rs58918900	4.35e-07	2350274.rs58918900				840187.rs45610331	840187	chr1	160914872	rs45610331	chr20	4162700	2e-11	0.411431	0.0419451	13	other	ITLN2	0
840187	chr1	160914872	rs73021339	3.69e-07	840187.rs73021339				840187.rs1337281	840187	chr1	160914872	rs1337281	chr20	4163684	2.42e-11	0.40987	0.0448905	13	other	ITLN2	0
3990010	chr1	79109923	rs6755093	7.09e-07	3990010.rs6755093				840187.rs56359207	840187	chr1	160914872	rs56359207	chr20	51658684	1.04e-11	0.416714	0.0327932	14	other	ITLN2	1
840187	chr1	160914872	rs77074094	1.03e-07	840187.rs77074094				840187.rs160456	840187	chr1	160914872	rs160456	chr5	109773361	1.79e-12	0.430482	0.0163789	15	other	ITLN2	1
840187	chr1	160914872	rs74835119	1.05e-07	840187.rs74835119				840187.rs769330	840187	chr1	160914872	rs769330	chr5	109740687	1.84e-12	0.430263	0.0163428	15	other	ITLN2	0
840187	chr1	160914872	rs77139296	1.07e-07	840187.rs77139296				840187.rs3763081	840187	chr1	160914872	rs3763081	chr5	109723432	2.91e-12	0.426734	0.019616	15	other	ITLN2	0
840187	chr1	160914872	rs114161438	3.47e-07	840187.rs114161438				840187.rs10066331	840187	chr1	160914872	rs10066331	chr5	109702366	8.67e-12	0.418153	0.0303266	15	other	ITLN2	0
840187	chr1	160914872	chr2:180518602:D	3.13e-07	840187.chr2:180518602:D				840187.rs17132048	840187	chr1	160914872	rs17132048	chr5	109732649	1.05e-11	0.416649	0.0327806	15	other	ITLN2	0
840187	chr1	160914872	rs79235841	5.49e-07	840187.rs79235841				840187.rs10504406	840187	chr1	160914872	rs10504406	chr8	68577701	1.21e-12	0.433438	0.014059	16	other	ITLN2	1
840187	chr1	160914872	rs2056109	3.12e-07	840187.rs2056109				840685.rs113556095	840685	chr2	113587653	rs113556095	chr6	167526525	2.08e-12	0.429336	0.0169996	17	other	IL1B	1
840187	chr1	160914872	rs7424112	2.78e-07	840187.rs7424112				840685.rs111305875	840685	chr2	113587653	rs111305875	chr6	167511586	2.19e-12	0.428912	0.0174024	17	other	IL1B	0
840187	chr1	160914872	rs75701836	3.1e-07	840187.rs75701836				840685.rs113688608	840685	chr2	113587653	rs113688608	chr6	167520901	2.23e-12	0.428801	0.0178193	17	other	IL1B	0
840187	chr1	160914872	rs79595900	3.1e-07	840187.rs79595900				1050168.rs76319098	1050168	chr20	43804709	rs76319098	chr17	17130270	9.28e-13	0.435467	0.0125	18	other	PI3	1
840187	chr1	160914872	rs115829664	3.1e-07	840187.rs115829664				1050168.rs6502565	1050168	chr20	43804709	rs6502565	chr17	17130245	9.31e-13	0.435439	0.0124942	18	other	PI3	0
840187	chr1	160914872	rs114440558	3.1e-07	840187.rs114440558				1050168.rs77045844	1050168	chr20	43804709	rs77045844	chr17	17128366	9.41e-13	0.435358	0.012939	18	other	PI3	0
840187	chr1	160914872	rs77649128	3.1e-07	840187.rs77649128				1050168.rs7222600	1050168	chr20	43804709	rs7222600	chr17	17128513	9.42e-13	0.435354	0.012933	18	other	PI3	0
840187	chr1	160914872	rs76362760	3.1e-07	840187.rs76362760				1050168.rs3744124	1050168	chr20	43804709	rs3744124	chr17	17124815	9.51e-13	0.435278	0.0129151	18	other	PI3	0
840187	chr1	160914872	rs76090892	3.1e-07	840187.rs76090892				1400689.rs3811444	1400689	chr11	134021501	rs3811444	chr1	248039451	2.26e-14	-0.46223	0.00215169	21	other	JAM3	1
840187	chr1	160914872	rs80219113	3.1e-07	840187.rs80219113				1410243.rs4970850	1410243	chr1	11166886	rs4970850	chr1	145507253	3.61e-15	0.474631	0.000597015	22	other	MTOR	1
840187	chr1	160914872	rs79142188	1.3e-07	840187.rs79142188				1990110.rs502147	1990110	chr6	30119892	rs502147	chr11	126024035	1.56e-11	0.413435	0.0379557	28	other	TRIM10	1
2710735	chr17	17398007	rs16824955	3.51e-07	2710735.rs16824955				2070093.rs253148	2070093	chr13	108861784	rs253148	chr12	10014936	1.26e-15	-0.481531	0	30	other	LIG4	1
840187	chr1	160914872	rs79693177	3.2e-09	840187.rs79693177				2070093.rs2908700	2070093	chr13	108861784	rs2908700	chr12	10004648	2.63e-15	-0.476727	0.000611995	30	other	LIG4	0
840187	chr1	160914872	rs16827790	8.14e-07	840187.rs16827790				2070093.rs2594072	2070093	chr13	108861784	rs2594072	chr12	10005778	4.27e-15	-0.473522	0.000593472	30	other	LIG4	0
840187	chr1	160914872	rs10931241	6.55e-07	840187.rs10931241				2070093.rs33870	2070093	chr13	108861784	rs33870	chr12	10007863	5.96e-15	-0.471293	0.00116347	30	other	LIG4	0
840187	chr1	160914872	rs72895410	2.16e-08	840187.rs72895410				2070093.rs33871	2070093	chr13	108861784	rs33871	chr12	10007897	5.96e-15	-0.471293	0.00116279	30	other	LIG4	0
840187	chr1	160914872	rs16827800	6.55e-07	840187.rs16827800				2070093.rs33872	2070093	chr13	108861784	rs33872	chr12	10008002	5.96e-15	-0.471293	0.00116212	30	other	LIG4	0
840187	chr1	160914872	rs72895425	8.14e-07	840187.rs72895425				2070093.rs7957621	2070093	chr13	108861784	rs7957621	chr12	10007761	8.71e-13	-0.435944	0.0125698	30	other	LIG4	0
840187	chr1	160914872	rs79436141	2.15e-08	840187.rs79436141				2070093.rs7959482	2070093	chr13	108861784	rs7959482	chr12	10020127	2.24e-12	-0.428761	0.0177966	30	other	LIG4	0
840187	chr1	160914872	chr2:187268354:D	2.15e-08	840187.chr2:187268354:D				2120161.rs114313102	2120161	chr9	138387188	rs114313102	chr1	108151482	1.09e-11	0.416287	0.0331151	31	other	C9orf116	1
840187	chr1	160914872	rs4144823	6.65e-07	840187.rs4144823				2120161.rs115841294	2120161	chr9	138387188	rs115841294	chr1	108151303	1.1e-11	0.41622	0.0334744	31	other	C9orf116	0
840187	chr1	160914872	rs72897378	8.1e-07	840187.rs72897378				2120161.rs78360597	2120161	chr9	138387188	rs78360597	chr14	62390406	2.92e-15	0.476032	0.000609013	32	other	C9orf116	1
840187	chr1	160914872	rs1376781	6.53e-07	840187.rs1376781				2120161.rs115708547	2120161	chr9	138387188	rs115708547	chr6	55970325	2.82e-11	0.408611	0.0476795	33	other	C9orf116	1
840187	chr1	160914872	rs3754582	8.12e-07	840187.rs3754582				2120161.rs116882469	2120161	chr9	138387188	rs116882469	chr7	40731719	1.37e-12	0.432522	0.0148783	34	other	C9orf116	1
840187	chr1	160914872	rs61538288	8.08e-07	840187.rs61538288				2120161.rs112059936	2120161	chr9	138387188	rs112059936	chr8	2381699	1.81e-14	0.463762	0.00163221	35	other	C9orf116	1
3990010	chr1	79109923	rs11901807	6.65e-07	3990010.rs11901807				2120161.rs1462018	2120161	chr9	138387188	rs1462018	chr8	70106081	2.12e-11	-0.410921	0.0426471	36	other	C9orf116	1
840685	chr2	113587653	rs77659296	4.5e-07	840685.rs77659296				2120161.rs7851459	2120161	chr9	138387188	rs7851459	chr9	26414524	2.02e-12	0.429547	0.0173913	37	other	C9orf116	1
840685	chr2	113587653	rs75962333	4.35e-07	840685.rs75962333				2120161.rs12341386	2120161	chr9	138387188	rs12341386	chr9	26339666	5.28e-12	0.422085	0.0247604	37	other	C9orf116	0
840685	chr2	113587653	rs74654989	4.1e-07	840685.rs74654989				2230519.rs871213	2230519	chr19	46970110	rs871213	chr2	167862023	5.97e-13	0.438763	0.0104167	39	other	PNMA8A	1
840685	chr2	113587653	rs79307999	4.06e-07	840685.rs79307999				2320097.rs10973132	2320097	chr1	78343768	rs10973132	chr9	379275	1.76e-39	-0.71393	0	40	other	MIGA1	1
840685	chr2	113587653	rs1446407	4.75e-07	840685.rs1446407				2320097.rs748429	2320097	chr1	78343768	rs748429	chr9	382390	2.44e-39	-0.71301	0	40	other	MIGA1	0
840685	chr2	113587653	rs6434547	3.21e-07	840685.rs6434547				2320097.rs10973142	2320097	chr1	78343768	rs10973142	chr9	379494	3.47e-39	-0.71201	0	40	other	MIGA1	0
840685	chr2	113587653	rs76078266	2.28e-07	840685.rs76078266				2320097.rs10814493	2320097	chr1	78343768	rs10814493	chr9	379641	8.56e-39	-0.709431	0	40	other	MIGA1	0
6960692	chr16	3138926	rs11892119	9.88e-07	6960692.rs11892119				2320097.rs10814494	2320097	chr1	78343768	rs10814494	chr9	379643	8.56e-39	-0.709431	0	40	other	MIGA1	0
6960692	chr16	3138926	rs7562391	9.88e-07	6960692.rs7562391				2320097.rs10973129	2320097	chr1	78343768	rs10973129	chr9	379219	9.31e-39	-0.709189	0	40	other	MIGA1	0
840187	chr1	160914872	rs6736298	7.75e-07	840187.rs6736298				2320097.rs12551444	2320097	chr1	78343768	rs12551444	chr9	386559	2.11e-36	-0.693082	0	40	other	MIGA1	0
840187	chr1	160914872	rs16840525	8.76e-07	840187.rs16840525				2320097.rs10973581	2320097	chr1	78343768	rs10973581	chr9	388338	2.39e-36	-0.692694	0	40	other	MIGA1	0
840187	chr1	160914872	rs6705052	8.77e-07	840187.rs6705052				2320097.rs9650706	2320097	chr1	78343768	rs9650706	chr9	386094	2.86e-36	-0.692143	0	40	other	MIGA1	0
2120161	chr9	138387188	rs77170696	8.13e-10	2120161.rs77170696				2320097.rs7854917	2320097	chr1	78343768	rs7854917	chr9	387518	4.53e-36	-0.690717	0	40	other	MIGA1	0
2470528	chr9	138387280	rs77170696	6.98e-08	2470528.rs77170696				2320097.rs10814626	2320097	chr1	78343768	rs10814626	chr9	388167	7.12e-36	-0.689314	0	40	other	MIGA1	0
2120161	chr9	138387188	rs78907274	5.87e-07	2120161.rs78907274				2320097.rs10814631	2320097	chr1	78343768	rs10814631	chr9	389043	7.12e-36	-0.689314	0	40	other	MIGA1	0
7320377	chr19	3474614	rs13415932	7.13e-08	7320377.rs13415932				2320097.rs7034831	2320097	chr1	78343768	rs7034831	chr9	390140	2.08e-35	-0.685946	0	40	other	MIGA1	0
7320377	chr19	3474614	chr2:211500645:D	4.16e-09	7320377.chr2:211500645:D				2320097.rs10758404	2320097	chr1	78343768	rs10758404	chr9	378451	2.43e-34	-0.678043	0	40	other	MIGA1	0
7320377	chr19	3474614	rs55930720	4.01e-08	7320377.rs55930720				2320097.rs10814465	2320097	chr1	78343768	rs10814465	chr9	378673	3.49e-34	-0.676868	0	40	other	MIGA1	0
7320377	chr19	3474614	rs28469042	4.02e-08	7320377.rs28469042				2320097.rs10973014	2320097	chr1	78343768	rs10973014	chr9	376538	4.89e-34	-0.675755	0	40	other	MIGA1	0
7320377	chr19	3474614	rs7606346	4.44e-08	7320377.rs7606346				2320097.rs9696488	2320097	chr1	78343768	rs9696488	chr9	373883	1.2e-33	-0.672779	0	40	other	MIGA1	0
7320377	chr19	3474614	rs2302909	4.53e-08	7320377.rs2302909				2320097.rs10758459	2320097	chr1	78343768	rs10758459	chr9	388201	1.81e-33	-0.671409	0	40	other	MIGA1	0
7320377	chr19	3474614	rs2302908	4.4e-08	7320377.rs2302908				2320097.rs66683293	2320097	chr1	78343768	rs66683293	chr9	388202	1.81e-33	-0.671409	0	40	other	MIGA1	0
7320377	chr19	3474614	rs13383683	4.53e-08	7320377.rs13383683				2320097.chr9:388200:I	2320097	chr1	78343768	chr9:388200:I	chr9	388200	1.81e-33	-0.671406	0	40	other	MIGA1	0
7320377	chr19	3474614	rs17775057	4.43e-09	7320377.rs17775057				2320097.rs751352	2320097	chr1	78343768	rs751352	chr9	370439	1.06e-32	-0.665406	0	40	other	MIGA1	0
7320377	chr19	3474614	rs13429886	7.14e-08	7320377.rs13429886				2320097.rs1887956	2320097	chr1	78343768	rs1887956	chr9	370948	4.31e-31	-0.6524	0	40	other	MIGA1	0
7320377	chr19	3474614	rs13391067	7.13e-08	7320377.rs13391067				2320097.rs10814269	2320097	chr1	78343768	rs10814269	chr9	366911	6.72e-30	-0.642311	0	40	other	MIGA1	0
7320377	chr19	3474614	rs13416810	7.14e-08	7320377.rs13416810				2320097.rs10814239	2320097	chr1	78343768	rs10814239	chr9	364675	3.45e-28	-0.627153	0	40	other	MIGA1	0
7320377	chr19	3474614	rs2371007	7.14e-08	7320377.rs2371007				2320097.rs10973577	2320097	chr1	78343768	rs10973577	chr9	388275	4.24e-26	-0.607436	0	40	other	MIGA1	0
7320377	chr19	3474614	rs4356603	7.14e-08	7320377.rs4356603				2320097.rs10973604	2320097	chr1	78343768	rs10973604	chr9	388960	8.2e-26	-0.604625	0	40	other	MIGA1	0
7320377	chr19	3474614	rs16844718	7.03e-08	7320377.rs16844718				2320097.rs10814649	2320097	chr1	78343768	rs10814649	chr9	390636	9.92e-26	-0.603805	0	40	other	MIGA1	0
7320377	chr19	3474614	rs6724941	6.86e-08	7320377.rs6724941				2320097.rs10814632	2320097	chr1	78343768	rs10814632	chr9	389285	2.42e-25	-0.599942	0	40	other	MIGA1	0
7320377	chr19	3474614	rs16844728	1.78e-08	7320377.rs16844728				2320097.rs2297075	2320097	chr1	78343768	rs2297075	chr9	390512	2.42e-25	-0.599942	0	40	other	MIGA1	0
7320377	chr19	3474614	rs61131132	4.72e-10	7320377.rs61131132				2320097.rs10973842	2320097	chr1	78343768	rs10973842	chr9	394523	4.02e-25	-0.597719	0	40	other	MIGA1	0
6580400	chr19	46969903	rs61131132	9.96e-08	6580400.rs61131132				2320097.rs1062300	2320097	chr1	78343768	rs1062300	chr9	359712	4.14e-25	-0.597594	0	40	other	MIGA1	0
7320377	chr19	3474614	rs34976026	7.3e-07	7320377.rs34976026				2320097.rs1547216	2320097	chr1	78343768	rs1547216	chr9	392785	9.7e-25	-0.593828	0	40	other	MIGA1	0
7320377	chr19	3474614	rs58927072	5.12e-07	7320377.rs58927072				2320097.rs9650707	2320097	chr1	78343768	rs9650707	chr9	387633	3.06e-24	-0.588663	0	40	other	MIGA1	0
7320377	chr19	3474614	rs113612213	7.08e-10	7320377.rs113612213				2320097.rs2297076	2320097	chr1	78343768	rs2297076	chr9	396712	3.8e-24	-0.587682	0	40	other	MIGA1	0
6580400	chr19	46969903	rs113612213	8.66e-08	6580400.rs113612213				2320097.rs10973016	2320097	chr1	78343768	rs10973016	chr9	376572	4.29e-24	-0.587128	0	40	other	MIGA1	0
7320377	chr19	3474614	rs41272671	1.09e-09	7320377.rs41272671				2320097.rs35724655	2320097	chr1	78343768	rs35724655	chr9	376179	4.61e-24	-0.586804	0	40	other	MIGA1	0
6580400	chr19	46969903	rs41272671	7.7e-08	6580400.rs41272671				2320097.rs10814431	2320097	chr1	78343768	rs10814431	chr9	377111	8.45e-24	-0.584022	0	40	other	MIGA1	0
7320377	chr19	3474614	rs10932347	1.03e-09	7320377.rs10932347				2320097.rs10973003	2320097	chr1	78343768	rs10973003	chr9	376122	1.02e-23	-0.583155	0	40	other	MIGA1	0
6580400	chr19	46969903	rs10932347	7.39e-08	6580400.rs10932347				2320097.rs2297077	2320097	chr1	78343768	rs2297077	chr9	396749	1.13e-23	-0.582685	0	40	other	MIGA1	0
6580400	chr19	46969903	chr2:212410870:D	8.71e-07	6580400.chr2:212410870:D				2320097.rs2297078	2320097	chr1	78343768	rs2297078	chr9	396750	1.13e-23	-0.582681	0	40	other	MIGA1	0
6580400	chr19	46969903	rs7585388	4.44e-09	6580400.rs7585388				2320097.rs10814277	2320097	chr1	78343768	rs10814277	chr9	367887	1.14e-23	-0.582654	0	40	other	MIGA1	0
2230519	chr19	46970110	rs7585388	4.24e-07	2230519.rs7585388				2320097.rs7046539	2320097	chr1	78343768	rs7046539	chr9	375354	1.24e-23	-0.582261	0	40	other	MIGA1	0
6580400	chr19	46969903	chr2:212468891:I	1.82e-07	6580400.chr2:212468891:I				2320097.rs7028345	2320097	chr1	78343768	rs7028345	chr9	375336	1.24e-23	-0.582242	0	40	other	MIGA1	0
6580400	chr19	46969903	rs7571215	1.86e-07	6580400.rs7571215				2320097.rs12377404	2320097	chr1	78343768	rs12377404	chr9	370531	5.41e-23	-0.575342	0	40	other	MIGA1	0
6580400	chr19	46969903	rs1851195	3.91e-09	6580400.rs1851195				2320097.rs913703	2320097	chr1	78343768	rs913703	chr9	370244	5.77e-23	-0.575034	0	40	other	MIGA1	0
2230519	chr19	46970110	rs1851195	3.96e-07	2230519.rs1851195				2320097.rs11515377	2320097	chr1	78343768	rs11515377	chr9	370370	5.77e-23	-0.575034	0	40	other	MIGA1	0
6580400	chr19	46969903	rs1851196	1.16e-07	6580400.rs1851196				2320097.rs12346040	2320097	chr1	78343768	rs12346040	chr9	398309	6.82e-23	-0.574237	0	40	other	MIGA1	0
6580400	chr19	46969903	rs1851197	1.78e-07	6580400.rs1851197				2320097.rs10973684	2320097	chr1	78343768	rs10973684	chr9	391463	1.01e-22	-0.572357	0	40	other	MIGA1	0
6580400	chr19	46969903	rs1851198	1.17e-07	6580400.rs1851198				2320097.rs11793255	2320097	chr1	78343768	rs11793255	chr9	382065	1.08e-22	-0.572038	0	40	other	MIGA1	0
6580400	chr19	46969903	rs1851199	1.17e-07	6580400.rs1851199				2320097.rs67283074	2320097	chr1	78343768	rs67283074	chr9	378086	4.92e-22	-0.564671	0	40	other	MIGA1	0
6580400	chr19	46969903	rs7559679	8.4e-08	6580400.rs7559679				2320097.rs11788744	2320097	chr1	78343768	rs11788744	chr9	366688	6.98e-22	-0.562945	0	40	other	MIGA1	0
6580400	chr19	46969903	rs9288436	2.32e-07	6580400.rs9288436				2320097.rs34101604	2320097	chr1	78343768	rs34101604	chr9	366769	6.98e-22	-0.562945	0	40	other	MIGA1	0
6580400	chr19	46969903	rs12694246	4.42e-09	6580400.rs12694246				2320097.rs12346176	2320097	chr1	78343768	rs12346176	chr9	398673	1.03e-21	-0.561001	0	40	other	MIGA1	0
2230519	chr19	46970110	rs12694246	4.31e-07	2230519.rs12694246				2320097.rs11791465	2320097	chr1	78343768	rs11791465	chr9	366281	1.24e-21	-0.560101	0	40	other	MIGA1	0
6580400	chr19	46969903	rs12104775	1.87e-07	6580400.rs12104775				2320097.rs1536610	2320097	chr1	78343768	rs1536610	chr9	364015	1.98e-21	-0.557729	0	40	other	MIGA1	0
6580400	chr19	46969903	rs10177258	1.86e-07	6580400.rs10177258				2320097.rs35201673	2320097	chr1	78343768	rs35201673	chr9	363783	2.19e-21	-0.557228	0	40	other	MIGA1	0
6580400	chr19	46969903	rs10177211	1.86e-07	6580400.rs10177211				2320097.rs10972443	2320097	chr1	78343768	rs10972443	chr9	363420	2.51e-21	-0.556543	0	40	other	MIGA1	0
6580400	chr19	46969903	rs1851190	9.11e-09	6580400.rs1851190				2320097.rs10972439	2320097	chr1	78343768	rs10972439	chr9	363246	2.93e-21	-0.555749	0	40	other	MIGA1	0
2230519	chr19	46970110	rs1851190	7.54e-07	2230519.rs1851190				2320097.rs7856541	2320097	chr1	78343768	rs7856541	chr9	345598	3.23e-21	-0.555266	0	40	other	MIGA1	0
6580400	chr19	46969903	rs2030460	1.29e-07	6580400.rs2030460				2320097.chr9:362783:D	2320097	chr1	78343768	chr9:362783:D	chr9	362783	4.83e-21	-0.553213	0	40	other	MIGA1	0
6580400	chr19	46969903	rs7593315	9.23e-09	6580400.rs7593315				2320097.rs7864153	2320097	chr1	78343768	rs7864153	chr9	349062	5.04e-21	-0.552994	0	40	other	MIGA1	0
2230519	chr19	46970110	rs7593315	8.12e-07	2230519.rs7593315				2320097.rs7855377	2320097	chr1	78343768	rs7855377	chr9	349518	1.05e-20	-0.549202	0	40	other	MIGA1	0
6580400	chr19	46969903	rs7565192	2.5e-08	6580400.rs7565192				2320097.rs7855392	2320097	chr1	78343768	rs7855392	chr9	349557	1.05e-20	-0.549202	0	40	other	MIGA1	0
6580400	chr19	46969903	rs7349376	3e-07	6580400.rs7349376				2320097.rs7855636	2320097	chr1	78343768	rs7855636	chr9	349721	1.05e-20	-0.549193	0	40	other	MIGA1	0
6580400	chr19	46969903	rs10469656	2.88e-07	6580400.rs10469656				2320097.rs750586	2320097	chr1	78343768	rs750586	chr9	362749	1.42e-20	-0.547657	0	40	other	MIGA1	0
6580400	chr19	46969903	rs1851176	2.52e-08	6580400.rs1851176				2320097.rs7020921	2320097	chr1	78343768	rs7020921	chr9	376929	2.22e-18	0.520077	0	40	other	MIGA1	0
6580400	chr19	46969903	rs4672620	2.92e-07	6580400.rs4672620				2320097.rs7028446	2320097	chr1	78343768	rs7028446	chr9	377428	3.97e-18	0.516744	0	40	other	MIGA1	0
6580400	chr19	46969903	rs12616462	4.3e-07	6580400.rs12616462				2320097.rs3739598	2320097	chr1	78343768	rs3739598	chr9	382810	4.56e-18	-0.51595	0	40	other	MIGA1	0
6580400	chr19	46969903	rs1851177	4.24e-07	6580400.rs1851177				2320097.rs10973732	2320097	chr1	78343768	rs10973732	chr9	392840	1.53e-17	-0.508861	0	40	other	MIGA1	0
6580400	chr19	46969903	rs77536379	1.53e-08	6580400.rs77536379				2320097.rs13292760	2320097	chr1	78343768	rs13292760	chr9	345900	1.93e-17	-0.507484	0	40	other	MIGA1	0
6580400	chr19	46969903	rs12469375	3.04e-07	6580400.rs12469375				2320097.rs35483336	2320097	chr1	78343768	rs35483336	chr9	346014	1.93e-17	-0.507484	0	40	other	MIGA1	0
6580400	chr19	46969903	rs7601664	3.04e-07	6580400.rs7601664				2320097.rs66808225	2320097	chr1	78343768	rs66808225	chr9	346208	1.93e-17	-0.507484	0	40	other	MIGA1	0
6580400	chr19	46969903	rs1851194	2.18e-08	6580400.rs1851194				2320097.rs72701297	2320097	chr1	78343768	rs72701297	chr9	346473	1.93e-17	-0.507484	0	40	other	MIGA1	0
6580400	chr19	46969903	rs3863853	1.39e-08	6580400.rs3863853				2320097.rs13288142	2320097	chr1	78343768	rs13288142	chr9	347825	1.93e-17	-0.507484	0	40	other	MIGA1	0
6580400	chr19	46969903	rs10497949	1.37e-08	6580400.rs10497949				2320097.rs35018419	2320097	chr1	78343768	rs35018419	chr9	348094	1.93e-17	-0.507484	0	40	other	MIGA1	0
6580400	chr19	46969903	rs1818752	1.55e-09	6580400.rs1818752				2320097.rs7041402	2320097	chr1	78343768	rs7041402	chr9	348205	1.93e-17	-0.507484	0	40	other	MIGA1	0
2230519	chr19	46970110	rs1818752	5.36e-07	2230519.rs1818752				2320097.rs35970615	2320097	chr1	78343768	rs35970615	chr9	348634	1.93e-17	-0.507484	0	40	other	MIGA1	0
2350274	chr16	31540044	rs2372848	9.25e-07	2350274.rs2372848				2320097.rs13289414	2320097	chr1	78343768	rs13289414	chr9	348772	1.93e-17	-0.507484	0	40	other	MIGA1	0
7320377	chr19	3474614	rs17656466	9.15e-08	7320377.rs17656466				2320097.rs7033445	2320097	chr1	78343768	rs7033445	chr9	319298	2.07e-17	-0.507062	0	40	other	MIGA1	0
1050168	chr20	43804709	rs77268620	2.32e-07	1050168.rs77268620				2320097.rs13289409	2320097	chr1	78343768	rs13289409	chr9	348760	2.52e-17	-0.505887	0	40	other	MIGA1	0
7320139	chr16	1036875	rs72966675	4.31e-07	7320139.rs72966675				2320097.rs13296854	2320097	chr1	78343768	rs13296854	chr9	351874	5.75e-17	-0.500908	0	40	other	MIGA1	0
7320139	chr16	1036875	rs72966680	4.3e-07	7320139.rs72966680				2320097.rs34689632	2320097	chr1	78343768	rs34689632	chr9	349825	6e-17	-0.500655	0	40	other	MIGA1	0
7320139	chr16	1036875	chr2:226158385:I	4.29e-07	7320139.chr2:226158385:I				2320097.rs7028352	2320097	chr1	78343768	rs7028352	chr9	315185	6.36e-17	-0.500297	0	40	other	MIGA1	0
7320139	chr16	1036875	rs72966693	4.29e-07	7320139.rs72966693				2320097.rs943625	2320097	chr1	78343768	rs943625	chr9	354334	6.65e-17	-0.500025	0	40	other	MIGA1	0
7320139	chr16	1036875	rs72966695	4.29e-07	7320139.rs72966695				2320097.rs72703507	2320097	chr1	78343768	rs72703507	chr9	351152	6.88e-17	-0.49982	0	40	other	MIGA1	0
7320139	chr16	1036875	chr2:226170043:D	4.3e-07	7320139.chr2:226170043:D				2320097.rs10491688	2320097	chr1	78343768	rs10491688	chr9	348303	1.13e-16	-0.496753	0	40	other	MIGA1	0
7320139	chr16	1036875	rs72968732	4.3e-07	7320139.rs72968732				2320097.rs10970805	2320097	chr1	78343768	rs10970805	chr9	331338	4.96e-16	-0.487511	0	40	other	MIGA1	0
7320139	chr16	1036875	rs72968736	4.29e-07	7320139.rs72968736				2320097.rs10970638	2320097	chr1	78343768	rs10970638	chr9	329830	1.01e-15	-0.482994	0	40	other	MIGA1	0
7320139	chr16	1036875	rs72968756	4.3e-07	7320139.rs72968756				2320097.rs34755173	2320097	chr1	78343768	rs34755173	chr9	324752	1.07e-15	-0.482621	0	40	other	MIGA1	0
7320139	chr16	1036875	rs78293417	4.3e-07	7320139.rs78293417				2320097.rs12551785	2320097	chr1	78343768	rs12551785	chr9	357653	1.64e-14	-0.464443	0.00163755	40	other	MIGA1	0
7320139	chr16	1036875	rs1517479	4.3e-07	7320139.rs1517479				2320097.rs67042213	2320097	chr1	78343768	rs67042213	chr9	327700	2.4e-14	-0.461828	0.00214708	40	other	MIGA1	0
7320139	chr16	1036875	rs6726876	4.33e-07	7320139.rs6726876				2320097.rs16924024	2320097	chr1	78343768	rs16924024	chr9	316663	8.54e-14	-0.452925	0.00407125	40	other	MIGA1	0
7320139	chr16	1036875	rs713387	4.31e-07	7320139.rs713387				2320097.rs11794296	2320097	chr1	78343768	rs11794296	chr9	316803	8.54e-14	-0.452923	0.00406918	40	other	MIGA1	0
7320139	chr16	1036875	rs72970710	4.31e-07	7320139.rs72970710				2320097.rs12003074	2320097	chr1	78343768	rs12003074	chr9	317417	8.73e-14	-0.452764	0.00406504	40	other	MIGA1	0
7320139	chr16	1036875	rs76726571	4.32e-07	7320139.rs76726571				2320097.rs12377330	2320097	chr1	78343768	rs12377330	chr9	336026	1.53e-13	-0.44875	0.00549451	40	other	MIGA1	0
7320139	chr16	1036875	rs72970723	4.32e-07	7320139.rs72970723				2320097.rs12005494	2320097	chr1	78343768	rs12005494	chr9	332020	2.74e-13	-0.444514	0.00734934	40	other	MIGA1	0
7320139	chr16	1036875	rs72970730	2.41e-07	7320139.rs72970730				2320097.rs9298959	2320097	chr1	78343768	rs9298959	chr9	358040	2.79e-13	0.444376	0.0075906	40	other	MIGA1	0
7320139	chr16	1036875	rs72972504	2.41e-07	7320139.rs72972504				2320097.rs4294238	2320097	chr1	78343768	rs4294238	chr9	318207	2.92e-13	-0.444057	0.00782779	40	other	MIGA1	0
7320139	chr16	1036875	rs72972508	2.41e-07	7320139.rs72972508				2320097.rs7040640	2320097	chr1	78343768	rs7040640	chr9	315294	3.03e-13	-0.443784	0.00781632	40	other	MIGA1	0
7320139	chr16	1036875	rs72972513	2.41e-07	7320139.rs72972513				2320097.rs10758163	2320097	chr1	78343768	rs10758163	chr9	337606	3.1e-13	-0.443612	0.0078125	40	other	MIGA1	0
7320139	chr16	1036875	rs72972521	2.18e-07	7320139.rs72972521				2320097.rs13290723	2320097	chr1	78343768	rs13290723	chr9	314464	3.16e-13	-0.443465	0.00780107	40	other	MIGA1	0
7320139	chr16	1036875	rs72972532	1.98e-07	7320139.rs72972532				2320097.rs754541	2320097	chr1	78343768	rs754541	chr9	363524	3.39e-13	0.442963	0.0082846	40	other	MIGA1	0
7320139	chr16	1036875	rs72972534	1.95e-07	7320139.rs72972534				2320097.rs10758304	2320097	chr1	78343768	rs10758304	chr9	362921	4.66e-13	0.440601	0.00965717	40	other	MIGA1	0
7320139	chr16	1036875	rs72972539	1.81e-07	7320139.rs72972539				2320097.rs10972190	2320097	chr1	78343768	rs10972190	chr9	356655	5.88e-13	0.438886	0.0104414	40	other	MIGA1	0
7320139	chr16	1036875	rs72972542	1.81e-07	7320139.rs72972542				2320097.rs17722303	2320097	chr1	78343768	rs17722303	chr9	331389	6e-13	-0.438733	0.0104117	40	other	MIGA1	0
7320139	chr16	1036875	rs72972550	1.75e-07	7320139.rs72972550				2320097.rs4741833	2320097	chr1	78343768	rs4741833	chr9	362209	6.81e-13	0.437789	0.0112729	40	other	MIGA1	0
840187	chr1	160914872	rs79898112	6.24e-11	840187.rs79898112				2320097.rs11788810	2320097	chr1	78343768	rs11788810	chr9	328634	7.21e-13	-0.437354	0.0117151	40	other	MIGA1	0
840187	chr1	160914872	rs4673190	6.17e-07	840187.rs4673190				2320097.rs2026642	2320097	chr1	78343768	rs2026642	chr9	356903	7.42e-13	0.437149	0.0117096	40	other	MIGA1	0
2350274	chr16	31540044	rs73096750	5.05e-07	2350274.rs73096750				2320097.rs2026640	2320097	chr1	78343768	rs2026640	chr9	356134	7.55e-13	0.437013	0.0116986	40	other	MIGA1	0
2350274	chr16	31540044	rs79971534	4.16e-07	2350274.rs79971534				2320097.rs11998906	2320097	chr1	78343768	rs11998906	chr9	330349	7.81e-13	-0.436757	0.0121439	40	other	MIGA1	0
840685	chr2	113587653	rs16829373	2.83e-07	840685.rs16829373				2320097.rs4741828	2320097	chr1	78343768	rs4741828	chr9	355793	8.3e-13	0.436301	0.0121269	40	other	MIGA1	0
840685	chr2	113587653	rs73995853	2.87e-07	840685.rs73995853				2320097.rs7024053	2320097	chr1	78343768	rs7024053	chr9	316217	8.92e-13	-0.435762	0.0125465	40	other	MIGA1	0
4540682	chr19	748236	chr2:233933701:D	3.71e-07	4540682.chr2:233933701:D				2320097.rs4741832	2320097	chr1	78343768	rs4741832	chr9	359203	9.17e-13	0.435551	0.0125116	40	other	MIGA1	0
6960692	chr16	3138926	rs11682898	5.4e-08	6960692.rs11682898				2320097.rs943627	2320097	chr1	78343768	rs943627	chr9	363166	9.53e-13	0.435262	0.0129032	40	other	MIGA1	0
[truncated: 103,432 more rows]

## Sheet: Figure2BD
rs1866140 genotype	GNLY exp (corrected PC32)	N4BP2 exp (corrected PC12)	KIAA1586 exp (corrected PC12)	ARHGAP30 exp (corrected PC12)	EDNRB exp (corrected PC12)	NOP56 exp (corrected PC12)
[truncated: 245 more rows]

[truncated: 27 more sheets: Figure2EG, Figure2HJ, Figure2L, Figure3.UC, Figure3.RA, Figure3.SLE, Figure3.PBC, Figure3.CD, Figure4.RNA, Figure4.protein, FigureS1, FigureS2, FigureS3A, FigureS3B, FigureS3C, FigureS3D, FigureS3E, FigureS3F, FigureS3G, FigureS3H …]
